# Supplementary material for: Integrated transcriptomic identification and validation reveal key autophagy-associated biomarkers in sleep deprivation
Source: PeerJ. 2026 Jun 3;14:e21426. doi: 10.7717/peerj.21426 (PMC13242190; doi:10.7717/peerj.21426)
Supplement: Supplemental Information 3 [file peerj-14-21426-s003.csv]

	gene_symbol	logFC	AveExpr	t	P.Value	adj.P.Val	B	regulate
Dio2	Dio2	0.507775952	9.201922648	12.91354492	6.77E-17	8.80E-13	27.55726407	Up
Sytl2	Sytl2	-0.386066281	8.960643658	-9.963777644	4.63E-13	3.01E-09	19.36892027	Down
Hspa5	Hspa5	0.572129533	11.23739656	9.237741951	4.82E-12	2.09E-08	17.16222438	Up
Cirbp	Cirbp	-0.691715035	8.190405762	-8.630164801	3.58E-11	1.16E-07	15.26333597	Down
Cys1	Cys1	0.406313118	7.606716168	8.431905656	6.95E-11	1.62E-07	14.63431117	Up
Aspa	Aspa	-0.28935705	8.605642619	-8.409356322	7.50E-11	1.62E-07	14.56249445	Down
Manf	Manf	0.525771269	10.10063795	8.311452819	1.04E-10	1.94E-07	14.25005667	Up
Hes5	Hes5	-0.342732416	6.840094135	-8.121336708	1.98E-10	2.89E-07	13.64052552	Down
Krt12	Krt12	-0.400403188	7.179917742	-8.117603226	2.00E-10	2.89E-07	13.62851965	Down
Zbtb22	Zbtb22	-0.306657105	8.478609017	-7.974696232	3.25E-10	3.96E-07	13.1679731	Down
Dnajc18	Dnajc18	-0.283952982	6.926765733	-7.965537355	3.35E-10	3.96E-07	13.13839203	Down
Pdia6	Pdia6	0.387650905	9.722709146	7.894683915	4.27E-10	4.47E-07	12.90929685	Up
Zmym1	Zmym1	0.663793332	8.526289694	7.880942043	4.47E-10	4.47E-07	12.86481286	Up
Otub2	Otub2	0.316945951	8.778686153	7.853021566	4.92E-10	4.57E-07	12.77438056	Up
Crem	Crem	0.383936603	6.404586398	7.812260647	5.65E-10	4.90E-07	12.64223906	Up
Creld2	Creld2	0.499599659	7.683022913	7.761433314	6.72E-10	5.46E-07	12.47726827	Up
Glul	Glul	0.258460921	10.04399542	7.65994972	9.50E-10	7.26E-07	12.14725649	Up
Gjb6	Gjb6	0.39449555	9.634842365	7.630537689	1.05E-09	7.59E-07	12.05146209	Up
2610524H06Rik	2610524H06Rik	-0.280744181	7.545999749	-7.559642311	1.34E-09	9.16E-07	11.82029161	Down
Zfp810	Zfp810	-0.331391525	7.510727176	-7.503764244	1.62E-09	1.05E-06	11.63783327	Down
Ezr	Ezr	0.218640853	8.339993509	7.47358096	1.80E-09	1.05E-06	11.53918592	Up
Top1	Top1	0.221912057	10.085759	7.469733505	1.82E-09	1.05E-06	11.52660694	Up
Rasl10a	Rasl10a	0.319395234	8.513167026	7.45691515	1.90E-09	1.05E-06	11.48469108	Up
P4ha1	P4ha1	0.510127613	6.785047247	7.450246087	1.95E-09	1.05E-06	11.46287901	Up
Arfgap1	Arfgap1	-0.192342353	9.434693803	-7.434818915	2.05E-09	1.07E-06	11.41241114	Down
Ormdl2	Ormdl2	0.309536837	7.72796014	7.41559819	2.19E-09	1.07E-06	11.34951153	Up
Rab33a	Rab33a	-0.1813113	9.564875725	-7.41063493	2.23E-09	1.07E-06	11.33326545	Down
Mettl3	Mettl3	0.220857886	8.359536449	7.388687112	2.41E-09	1.12E-06	11.26140562	Up
Hspb1	Hspb1	0.613004624	9.111379914	7.352626585	2.72E-09	1.22E-06	11.1432739	Up
Mertk	Mertk	0.313128888	8.560458471	7.335691923	2.89E-09	1.25E-06	11.08776983	Up
Tsc22d3	Tsc22d3	0.520684132	9.717044478	7.239731651	4.01E-09	1.68E-06	10.77294176	Up
Chpf2	Chpf2	-0.336149921	7.324290693	-7.208759621	4.47E-09	1.81E-06	10.67121976	Down
Brix1	Brix1	0.372232442	6.333463353	7.177873679	4.97E-09	1.94E-06	10.56973084	Up
Kdm7a	Kdm7a	0.363342783	7.505654854	7.164260617	5.21E-09	1.94E-06	10.52498404	Up
2810459M11Rik	2810459M11Rik	-0.269224047	6.998742353	-7.163869666	5.21E-09	1.94E-06	10.52369883	Down
Dusp6	Dusp6	0.29804142	8.670428248	7.116275856	6.14E-09	2.22E-06	10.36718414	Up
Cdc37l1	Cdc37l1	0.200977402	8.730738848	7.089461015	6.74E-09	2.37E-06	10.27895564	Up
Zmynd8	Zmynd8	0.253074203	10.26273688	7.079570003	6.97E-09	2.38E-06	10.24640325	Up
Anln	Anln	0.257303724	9.007042562	7.046370343	7.82E-09	2.61E-06	10.13710859	Up
Gpt2	Gpt2	0.327237402	7.183425439	7.037999693	8.05E-09	2.61E-06	10.10954472	Up
Banp	Banp	0.262576773	8.09124784	7.004089906	9.04E-09	2.87E-06	9.997853548	Up
Xbp1	Xbp1	0.407836526	9.790725834	6.939414629	1.13E-08	3.50E-06	9.784706355	Up
Prkab1	Prkab1	-0.25109925	7.334558898	-6.918554217	1.22E-08	3.67E-06	9.71592615	Down
Spred1	Spred1	0.258452077	9.667038698	6.89800492	1.30E-08	3.85E-06	9.648157742	Up
Slc25a38	Slc25a38	0.198365806	8.173220129	6.84399845	1.57E-08	4.54E-06	9.469991045	Up
Calr	Calr	0.303032257	11.78762467	6.797909329	1.84E-08	5.12E-06	9.317879572	Up
Crybb1	Crybb1	0.244126115	7.103583203	6.793075588	1.87E-08	5.12E-06	9.301923303	Up
Ilkap	Ilkap	0.188201635	8.73752732	6.790732693	1.89E-08	5.12E-06	9.294189163	Up
Hnrnpdl	Hnrnpdl	-0.287999735	10.33620596	-6.778064863	1.97E-08	5.24E-06	9.252369112	Down
Snrnp48	Snrnp48	0.236771687	7.161363205	6.709574407	2.50E-08	6.50E-06	9.026203772	Up
Chordc1	Chordc1	0.345667242	9.557255752	6.683921995	2.73E-08	6.97E-06	8.941473376	Up
Nde1	Nde1	0.259731285	7.387378435	6.663341303	2.94E-08	7.34E-06	8.873487531	Up
Odf2	Odf2	-0.440733062	6.139996423	-6.645880429	3.12E-08	7.65E-06	8.815802992	Down
Sfpq	Sfpq	0.367406032	9.022595727	6.621004872	3.40E-08	8.18E-06	8.733616481	Up
Smox	Smox	0.205045094	8.870517758	6.601475745	3.64E-08	8.57E-06	8.669089456	Up
Tra2a	Tra2a	0.376919534	8.762423215	6.597140323	3.69E-08	8.57E-06	8.654764119	Up
Armcx5	Armcx5	-0.367301558	6.538813953	-6.591444447	3.77E-08	8.59E-06	8.63594325	Down
Dnajb11	Dnajb11	0.265746283	9.186352499	6.57755286	3.95E-08	8.85E-06	8.59004024	Up
Gpc4	Gpc4	-0.221395256	8.049284902	-6.529326762	4.67E-08	1.03E-05	8.430674058	Down
Lias	Lias	-0.193052588	9.118070674	-6.506989352	5.04E-08	1.08E-05	8.356855743	Down
Lactb2	Lactb2	-0.299442668	7.410355752	-6.50639446	5.05E-08	1.08E-05	8.354889793	Down
Rae1	Rae1	-0.182118555	9.291732205	-6.494585326	5.26E-08	1.09E-05	8.315863919	Down
Upf2	Upf2	0.188503774	9.278456917	6.493988258	5.27E-08	1.09E-05	8.313890776	Up
B230354K17Rik	B230354K17Rik	0.200248605	8.185460494	6.48750812	5.39E-08	1.10E-05	8.292475726	Up
Vwa8	Vwa8	-0.221118504	6.589229796	-6.478334625	5.57E-08	1.10E-05	8.262159921	Down
Itm2a	Itm2a	-0.266474109	10.63407883	-6.476374732	5.61E-08	1.10E-05	8.255683042	Down
2700097O09Rik	2700097O09Rik	0.188236561	7.670310114	6.466296738	5.81E-08	1.13E-05	8.222378288	Up
Tfrc	Tfrc	-0.299098481	7.82378234	-6.452334284	6.09E-08	1.15E-05	8.176236968	Down
Sin3b	Sin3b	-0.246152942	8.889093109	-6.450723246	6.13E-08	1.15E-05	8.170913055	Down
Deaf1	Deaf1	-0.151259123	8.157416497	-6.442529427	6.30E-08	1.17E-05	8.143835534	Down
Ahsa2	Ahsa2	0.258680281	8.695450371	6.421142528	6.79E-08	1.23E-05	8.073161295	Up
Dleu2	Dleu2	0.360236755	6.564014911	6.420499037	6.80E-08	1.23E-05	8.071034884	Up
Bloc1s5	Bloc1s5	-0.244959481	8.089577336	-6.409867497	7.06E-08	1.26E-05	8.035903401	Down
Parn	Parn	-0.207616703	7.539175396	-6.382633802	7.75E-08	1.36E-05	7.945914766	Down
Lrrc6	Lrrc6	-0.25824022	4.014887626	-6.37870356	7.86E-08	1.36E-05	7.932928567	Down
Btf3l4	Btf3l4	-0.202378996	7.685957086	-6.372453703	8.03E-08	1.37E-05	7.912278277	Down
Errfi1	Errfi1	0.235460161	9.261060766	6.369237447	8.12E-08	1.37E-05	7.901651535	Up
Ahsa1	Ahsa1	0.181795242	10.74058158	6.351428615	8.64E-08	1.44E-05	7.84281197	Up
Klf2	Klf2	0.443581989	7.386828148	6.346950762	8.77E-08	1.44E-05	7.828017949	Up
Klf4	Klf4	0.427576248	6.483200343	6.34186111	8.93E-08	1.45E-05	7.811202967	Up
Rab34	Rab34	-0.247848855	7.705720661	-6.330795956	9.28E-08	1.49E-05	7.77464757	Down
Hsf1	Hsf1	0.182086493	7.839195255	6.313811768	9.84E-08	1.56E-05	7.718541203	Up
Hist1h3d	Hist1h3d	0.325313663	5.005054956	6.288987737	1.07E-07	1.68E-05	7.636544669	Up
Hnrnpr	Hnrnpr	-0.181835193	10.52268654	-6.280818675	1.10E-07	1.69E-05	7.609563723	Down
Tmem100	Tmem100	0.288169545	6.886468675	6.280349379	1.10E-07	1.69E-05	7.608013759	Up
Hacd2	Hacd2	0.204784115	9.248056757	6.264658102	1.17E-07	1.76E-05	7.556192008	Up
Tpd52l2	Tpd52l2	0.1681455	9.00216856	6.251768346	1.22E-07	1.81E-05	7.513626249	Up
Mid1ip1	Mid1ip1	-0.137823653	10.47559688	-6.250250566	1.23E-07	1.81E-05	7.508614325	Down
Nup93	Nup93	-0.146030678	7.765893416	-6.243341322	1.26E-07	1.83E-05	7.485799669	Down
Tipin	Tipin	-0.288319993	8.364908711	-6.238779012	1.28E-07	1.84E-05	7.470735283	Down
Srgap2	Srgap2	-0.21473509	8.394747506	-6.227260117	1.33E-07	1.90E-05	7.432702938	Down
Ints8	Ints8	0.223684824	8.187213792	6.216803432	1.38E-07	1.94E-05	7.398180472	Up
Nipsnap3b	Nipsnap3b	-0.196797376	7.913076437	-6.190749605	1.51E-07	2.10E-05	7.312176534	Down
Tamm41	Tamm41	-0.207318093	7.186769737	-6.174752263	1.59E-07	2.20E-05	7.259378249	Down
Cdk2ap2	Cdk2ap2	0.217110977	8.438318923	6.164650784	1.65E-07	2.25E-05	7.226042704	Up
Ptprr	Ptprr	-0.15666618	8.639958424	-6.157544011	1.69E-07	2.29E-05	7.202591707	Down
Ercc3	Ercc3	-0.165490323	8.120385906	-6.14742061	1.75E-07	2.34E-05	7.169189089	Down
Rbmx	Rbmx	-0.217780742	8.941673202	-6.143217301	1.77E-07	2.35E-05	7.155321026	Down
Sptlc2	Sptlc2	-0.238180548	7.658879867	-6.132628249	1.84E-07	2.42E-05	7.120386874	Down
Sugp1	Sugp1	-0.223813361	9.075203849	-6.117382933	1.94E-07	2.52E-05	7.070097864	Down
Mcrs1	Mcrs1	-0.139733784	9.188205951	-6.10767213	2.01E-07	2.58E-05	7.038069454	Down
Slc6a15	Slc6a15	-0.196316763	9.919730533	-6.100270916	2.06E-07	2.60E-05	7.013660833	Down
Chid1	Chid1	-0.269532918	7.532111833	-6.100162954	2.06E-07	2.60E-05	7.013304796	Down
Tiparp	Tiparp	0.247969649	8.195523359	6.092935614	2.11E-07	2.64E-05	6.989471543	Up
Hnrnph1	Hnrnph1	0.185842685	11.25087349	6.087511698	2.15E-07	2.66E-05	6.971586621	Up
Zfand1	Zfand1	-0.273666975	7.295332082	-6.071951945	2.27E-07	2.76E-05	6.92028578	Down
Mlec	Mlec	0.224400889	9.056551504	6.071672727	2.27E-07	2.76E-05	6.919365275	Up
Zbtb11os1	Zbtb11os1	-0.241975047	7.061855441	-6.06858863	2.30E-07	2.76E-05	6.909198089	Down
Adipor2	Adipor2	0.320862214	9.398846596	6.051219312	2.44E-07	2.91E-05	6.851944611	Up
R3hcc1	R3hcc1	-0.147138487	7.963592504	-6.021209125	2.70E-07	3.19E-05	6.753053361	Down
Rps20	Rps20	-0.268105287	5.256472588	-6.015026159	2.76E-07	3.21E-05	6.732683766	Down
Babam2	Babam2	-0.151836956	9.33447237	-6.014727097	2.76E-07	3.21E-05	6.731698558	Down
Hax1	Hax1	0.166918418	9.671099681	6.004152268	2.87E-07	3.30E-05	6.696864237	Up
Srebf1	Srebf1	-0.209983806	8.429992256	-5.998237143	2.93E-07	3.34E-05	6.677381585	Down
Cyp2j9	Cyp2j9	0.169554243	8.286254193	5.98487739	3.06E-07	3.46E-05	6.633384595	Up
Fbxo3	Fbxo3	0.145915931	9.432705554	5.968982048	3.24E-07	3.63E-05	6.581048465	Up
Inhba	Inhba	0.320239467	7.465877275	5.959541518	3.34E-07	3.72E-05	6.549971011	Up
Naglu	Naglu	-0.265404893	5.781343722	-5.955719481	3.39E-07	3.73E-05	6.537390458	Down
Htra1	Htra1	0.22691779	11.27342908	5.945935853	3.50E-07	3.83E-05	6.505190243	Up
Lman2	Lman2	0.185635734	8.284315716	5.943710973	3.53E-07	3.83E-05	6.497868332	Up
Txnl4a	Txnl4a	0.236888703	7.387205545	5.940592001	3.57E-07	3.84E-05	6.487604471	Up
Ramp2	Ramp2	0.241527684	8.744950027	5.930215598	3.70E-07	3.94E-05	6.453461684	Up
Wdr6	Wdr6	-0.20840791	10.79321976	-5.922455593	3.80E-07	4.02E-05	6.427931743	Down
Slco1a4	Slco1a4	-0.25713313	9.50638456	-5.917453363	3.87E-07	4.03E-05	6.411476453	Down
Tardbp	Tardbp	0.192337231	8.776181722	5.916573147	3.88E-07	4.03E-05	6.408581043	Up
Glb1	Glb1	-0.157726567	7.470102345	-5.914724151	3.90E-07	4.03E-05	6.402499042	Down
Cd34	Cd34	-0.180619898	8.19239127	-5.897272829	4.14E-07	4.24E-05	6.345104904	Down
Gid8	Gid8	-0.17828463	7.904118178	-5.893704739	4.20E-07	4.26E-05	6.333372255	Down
Pglyrp1	Pglyrp1	0.448817206	5.588494045	5.885950422	4.31E-07	4.34E-05	6.307876924	Up
Serpinb1a	Serpinb1a	-0.241896491	7.114833163	-5.882287791	4.36E-07	4.36E-05	6.295835823	Down
Hsph1	Hsph1	0.25123914	10.57127835	5.871062324	4.54E-07	4.50E-05	6.258936435	Up
Dnaja1	Dnaja1	0.169413791	11.92429658	5.856374081	4.77E-07	4.69E-05	6.210665986	Up
Tubgcp2	Tubgcp2	-0.191287931	8.998125673	-5.854593941	4.80E-07	4.69E-05	6.204816752	Down
Cdkn1a	Cdkn1a	0.320685591	6.490344464	5.849782273	4.88E-07	4.72E-05	6.189007423	Up
Amn	Amn	-0.329290153	7.155767239	-5.848675012	4.90E-07	4.72E-05	6.185369586	Down
Thbs4	Thbs4	0.293684209	6.699152158	5.830344149	5.22E-07	4.99E-05	6.125155937	Up
Rin2	Rin2	0.266685437	7.34068535	5.819549027	5.42E-07	5.14E-05	6.089705989	Up
Trio	Trio	0.20551855	9.859158075	5.812508459	5.55E-07	5.23E-05	6.066589691	Up
Nsdhl	Nsdhl	-0.15492077	9.107730591	-5.794892297	5.90E-07	5.51E-05	6.008765111	Down
Stk35os1	Stk35os1	-0.272185654	5.890029725	-5.786015669	6.08E-07	5.64E-05	5.979635844	Down
Pim2	Pim2	0.132460796	8.531027981	5.77750361	6.26E-07	5.74E-05	5.951708088	Up
Gpr3	Gpr3	0.197286667	6.94471997	5.775228756	6.31E-07	5.74E-05	5.944245238	Up
Prmt6	Prmt6	-0.231312183	5.846832546	-5.77486196	6.32E-07	5.74E-05	5.943041965	Down
Pcsk1	Pcsk1	0.271634617	6.800329647	5.769476915	6.43E-07	5.78E-05	5.925377475	Up
Ppp1r1a	Ppp1r1a	-0.192412694	10.04042249	-5.768779927	6.45E-07	5.78E-05	5.923091306	Down
Tmem203	Tmem203	-0.214970115	7.049663174	-5.763314444	6.57E-07	5.85E-05	5.905165351	Down
Rb1	Rb1	-0.193849194	8.614421267	-5.747933613	6.93E-07	6.11E-05	5.854730187	Down
Srsf7	Srsf7	0.169694757	9.853305022	5.746780899	6.96E-07	6.11E-05	5.850951032	Up
Lmo2	Lmo2	-0.186566876	8.581355286	-5.742171402	7.07E-07	6.15E-05	5.83583985	Down
Ly6a	Ly6a	0.25187039	10.23993992	5.740808877	7.10E-07	6.15E-05	5.831373424	Up
Slc39a6	Slc39a6	-0.1793274	9.724176496	-5.733816887	7.27E-07	6.26E-05	5.808455526	Down
4931406C07Rik	4931406C07Rik	-0.202790525	8.709855586	-5.731514825	7.33E-07	6.27E-05	5.80091078	Down
Fndc3a	Fndc3a	0.155867939	9.215665158	5.716840465	7.71E-07	6.55E-05	5.752826743	Up
Plxnd1	Plxnd1	-0.261958269	7.324961167	-5.676863539	8.84E-07	7.46E-05	5.621918572	Down
Bace2	Bace2	-0.19670505	4.596363944	-5.673616091	8.94E-07	7.50E-05	5.611290168	Down
Fosb	Fosb	0.258519599	4.855151714	5.666142446	9.17E-07	7.60E-05	5.586833377	Up
1500004A13Rik	1500004A13Rik	0.283943555	5.129176683	5.666069464	9.18E-07	7.60E-05	5.586594572	Up
Angptl4	Angptl4	0.238705495	6.292769816	5.652670433	9.61E-07	7.90E-05	5.5427593	Up
Bcl6	Bcl6	0.252709911	8.519659315	5.646266829	9.82E-07	8.03E-05	5.521815122	Up
Ccdc137	Ccdc137	0.166415683	8.366554695	5.624626021	1.06E-06	8.55E-05	5.451061042	Up
Fos	Fos	0.683329974	8.232973245	5.624251472	1.06E-06	8.55E-05	5.449836824	Up
Syncrip	Syncrip	-0.249501524	8.125178897	-5.614967914	1.09E-06	8.77E-05	5.41949739	Down
Nudt5	Nudt5	0.222580598	7.251819509	5.612822087	1.10E-06	8.78E-05	5.412485743	Up
BC022960	BC022960	-0.331145773	5.560926077	-5.608131205	1.12E-06	8.87E-05	5.397159386	Down
Haus1	Haus1	-0.194981995	7.916499633	-5.596698336	1.16E-06	9.17E-05	5.359813519	Down
Arc	Arc	0.786854065	8.779567183	5.584583024	1.21E-06	9.50E-05	5.320251518	Up
2010204K13Rik	2010204K13Rik	0.177616579	9.525106445	5.582736322	1.22E-06	9.50E-05	5.314222392	Up
Denr	Denr	-0.279965992	6.439284651	-5.577399236	1.24E-06	9.62E-05	5.29679963	Down
Pfkfb3	Pfkfb3	0.317196008	6.850485911	5.572904076	1.26E-06	9.67E-05	5.282127388	Up
Mfsd4a	Mfsd4a	-0.408688023	8.842568946	-5.572387359	1.26E-06	9.67E-05	5.280440943	Down
Rnpep	Rnpep	0.195087495	7.566099265	5.568242882	1.28E-06	9.75E-05	5.26691523	Up
P2ry12	P2ry12	-0.21406829	8.636378234	-5.553311887	1.35E-06	0.00010204	5.218200786	Down
Eif2d	Eif2d	-0.204736064	7.989714025	-5.547597294	1.38E-06	0.000103452	5.199561836	Down
Nr4a1	Nr4a1	0.427639109	9.817802036	5.53921611	1.42E-06	0.000105849	5.172231199	Up
Ythdc1	Ythdc1	0.189972396	9.084283107	5.533117024	1.45E-06	0.000107461	5.152346728	Up
Mical2	Mical2	0.220732199	6.225197425	5.520957407	1.51E-06	0.000111386	5.112714563	Up
Dicer1	Dicer1	-0.196171543	7.035133179	-5.517624756	1.53E-06	0.000111975	5.101854963	Down
Ofd1	Ofd1	-0.264697677	4.788922815	-5.516106278	1.53E-06	0.000111975	5.096907305	Down
Camk2g	Camk2g	-0.136663858	10.4893258	-5.513735312	1.55E-06	0.000112256	5.089182451	Down
Slc9a3r2	Slc9a3r2	0.15178892	7.494260317	5.507682756	1.58E-06	0.000113965	5.069465197	Up
Lars	Lars	-0.149905267	8.829338079	-5.4909013	1.67E-06	0.000120022	5.014816446	Down
Sqle	Sqle	-0.151107896	9.569656612	-5.482338584	1.72E-06	0.000122903	4.98694332	Down
Cul2	Cul2	-0.306193909	6.968733308	-5.468614822	1.80E-06	0.000128094	4.942286316	Down
Serpinh1	Serpinh1	0.337011082	7.180237271	5.466644367	1.82E-06	0.000128258	4.935876129	Up
Tcta	Tcta	-0.169076408	9.02001917	-5.461084431	1.85E-06	0.000130008	4.917791076	Down
Usp2	Usp2	-0.304988834	9.265144196	-5.429814982	2.06E-06	0.000143861	4.816142671	Down
Msl1	Msl1	0.15519312	9.958736223	5.419247313	2.13E-06	0.00014834	4.781814755	Up
Tkt	Tkt	-0.127908133	11.50792061	-5.410818167	2.20E-06	0.000151851	4.754442704	Down
Ptpn1	Ptpn1	0.146910823	9.406776855	5.40712793	2.22E-06	0.000152958	4.74246193	Up
Mrpl57	Mrpl57	-0.133339836	9.870059099	-5.402089937	2.26E-06	0.000154787	4.72610805	Down
Wdr78	Wdr78	0.27081013	6.499226473	5.396593641	2.31E-06	0.000156886	4.708269827	Up
Hmgb3	Hmgb3	-0.190418647	8.371633989	-5.388102989	2.37E-06	0.000160647	4.680720371	Down
Smim3	Smim3	0.311398668	7.417705561	5.378698739	2.45E-06	0.000165014	4.650216507	Up
Fasn	Fasn	-0.161548854	10.03681756	-5.373357601	2.50E-06	0.000167174	4.63289654	Down
Btrc	Btrc	-0.24961281	6.930526594	-5.3709909	2.52E-06	0.000167662	4.625223016	Down
Sh3bp5l	Sh3bp5l	0.130274152	8.436974453	5.361448531	2.60E-06	0.0001718	4.594290762	Up
Eef1akmt1	Eef1akmt1	0.161516624	8.72379599	5.360826499	2.60E-06	0.0001718	4.592274786	Up
Pcdhb9	Pcdhb9	-0.191315151	7.9910167	-5.354792563	2.66E-06	0.000174476	4.572721517	Down
Lmna	Lmna	-0.205042897	7.618273171	-5.339817737	2.80E-06	0.000182668	4.524214147	Down
Homer1	Homer1	0.252416303	7.43903223	5.336527652	2.83E-06	0.000183799	4.513560421	Up
Epha7	Epha7	-0.181369743	8.646670982	-5.333455803	2.86E-06	0.000184804	4.503614588	Down
Prpf38b	Prpf38b	0.15673164	8.591356485	5.325018545	2.94E-06	0.000189238	4.476303072	Up
Lrrk2	Lrrk2	0.22973888	7.703713674	5.322048829	2.97E-06	0.000189829	4.466692198	Up
Clec14a	Clec14a	-0.281078441	5.312534752	-5.321200606	2.98E-06	0.000189829	4.463947302	Down
2610005L07Rik	2610005L07Rik	-0.233689656	7.200781423	-5.317979363	3.01E-06	0.000190981	4.453524019	Down
Cln6	Cln6	-0.187860794	6.814842283	-5.314231629	3.05E-06	0.000192489	4.441398781	Down
Zbtb16	Zbtb16	0.297230849	7.646272218	5.307285785	3.12E-06	0.000196132	4.418931276	Up
Cth	Cth	0.264340448	5.591469625	5.277758625	3.45E-06	0.000215763	4.32349048	Up
Atp6v0e	Atp6v0e	0.187443577	9.264669958	5.276093963	3.47E-06	0.000215947	4.318113195	Up
Hnrnph3	Hnrnph3	0.132594187	9.172379965	5.267782801	3.57E-06	0.000221063	4.291271518	Up
Alad	Alad	-0.147968292	8.032595422	-5.25247481	3.76E-06	0.000231244	4.241857191	Down
Zfp239	Zfp239	-0.132191777	8.447327822	-5.251704526	3.77E-06	0.000231244	4.239371545	Down
Recql	Recql	-0.178807703	6.68205058	-5.232418631	4.03E-06	0.000245699	4.177163979	Down
Rasd1	Rasd1	0.255251761	7.745497981	5.219578065	4.21E-06	0.000255418	4.135774677	Up
Tmem151b	Tmem151b	0.156395221	8.786888319	5.214481865	4.28E-06	0.000258653	4.119354379	Up
Thrsp	Thrsp	0.199477997	8.261214859	5.208880369	4.36E-06	0.000262383	4.101310217	Up
Zc3h14	Zc3h14	-0.158808957	9.822751606	-5.206498459	4.40E-06	0.000263287	4.093638693	Down
Snapc3	Snapc3	0.17399821	8.604190694	5.187866106	4.68E-06	0.000277865	4.033656634	Up
Mansc1	Mansc1	-0.307955649	6.719763638	-5.187852407	4.68E-06	0.000277865	4.033612553	Down
Slc40a1	Slc40a1	-0.239677688	7.052889255	-5.180415288	4.80E-06	0.000283645	4.009684677	Down
Cwc27	Cwc27	-0.194650438	6.447768985	-5.172281041	4.93E-06	0.000290231	3.983523134	Down
Tm6sf2	Tm6sf2	0.271896729	4.741120021	5.165619009	5.05E-06	0.000294328	3.962103808	Up
Chd6	Chd6	-0.174864331	8.662611535	-5.165465082	5.05E-06	0.000294328	3.961608988	Down
Slc35f4	Slc35f4	-0.177650064	6.908440522	-5.156151394	5.21E-06	0.000302378	3.931675466	Down
Hsp90b1	Hsp90b1	0.208672896	10.92748325	5.144826896	5.41E-06	0.00031225	3.895296804	Up
Ccz1	Ccz1	-0.110452897	9.409901697	-5.143733824	5.43E-06	0.00031225	3.891786457	Down
Tmem33	Tmem33	0.195325032	9.021124591	5.142694417	5.45E-06	0.00031225	3.888448618	Up
Etv5	Etv5	0.231359029	7.471771465	5.132461978	5.64E-06	0.000321802	3.855598027	Up
Ccdc117	Ccdc117	0.258432298	6.701012617	5.120734989	5.87E-06	0.000333323	3.817968943	Up
Hist3h2a	Hist3h2a	0.180331941	9.405989084	5.112312272	6.04E-06	0.000341433	3.790955559	Up
Zfp598	Zfp598	0.150708713	8.145011301	5.109381539	6.10E-06	0.00034333	3.781558681	Up
Slitrk1	Slitrk1	-0.134595228	10.2730538	-5.099696505	6.30E-06	0.000353191	3.750514873	Down
Jmjd6	Jmjd6	0.157360477	7.943616798	5.088986535	6.54E-06	0.000364593	3.716202986	Up
Nfil3	Nfil3	0.319151375	6.313491466	5.087158553	6.58E-06	0.000365277	3.710348438	Up
Srsf5	Srsf5	-0.187953228	11.92248336	-5.081619884	6.70E-06	0.000370428	3.692612773	Down
Sspn	Sspn	-0.264870545	7.000160085	-5.080471479	6.73E-06	0.000370428	3.68893602	Down
Nfe2l3	Nfe2l3	-0.2731747	5.883316335	-5.076153305	6.82E-06	0.000374266	3.675112766	Down
St5	St5	0.199695997	7.5761548	5.058573733	7.24E-06	0.000395401	3.618868446	Up
Cbfa2t3	Cbfa2t3	0.172905807	7.716075802	5.048205191	7.50E-06	0.000407716	3.585718802	Up
St7	St7	0.148798642	7.622683661	5.037662588	7.77E-06	0.000419417	3.552030827	Up
Dusp14	Dusp14	0.156930062	9.382282313	5.037307072	7.78E-06	0.000419417	3.550895128	Up
Stk40	Stk40	0.164773664	8.02102932	5.035153427	7.83E-06	0.000420717	3.544015738	Up
Kcnj4	Kcnj4	-0.183595869	8.012234317	-5.01341007	8.43E-06	0.000450723	3.474604473	Down
Kbtbd2	Kbtbd2	0.141318897	9.979373842	5.004928149	8.67E-06	0.000461832	3.447549353	Up
Cyb5r4	Cyb5r4	0.14157533	9.157499687	5.003711165	8.71E-06	0.000461832	3.443668499	Up
Mapk12	Mapk12	-0.207270484	6.849267935	-4.993234552	9.02E-06	0.000474694	3.41027003	Down
Ubr3	Ubr3	-0.214651814	9.843746008	-4.991273006	9.08E-06	0.000474694	3.404018907	Down
Ctc1	Ctc1	-0.12608504	7.84353102	-4.991013891	9.08E-06	0.000474694	3.403193199	Down
Hmgcs1	Hmgcs1	-0.141983847	11.68977537	-4.990692574	9.09E-06	0.000474694	3.402169295	Down
Tcf19	Tcf19	-0.205097942	6.01561881	-4.98243384	9.35E-06	0.00048526	3.375858229	Down
Mt2	Mt2	0.304687826	11.41415569	4.981738728	9.37E-06	0.00048526	3.373644251	Up
Dusp11	Dusp11	0.24168707	6.532108566	4.970439012	9.73E-06	0.000501985	3.337665758	Up
Tsr2	Tsr2	-0.143074567	9.198021287	-4.962333608	1.00E-05	0.00051376	3.311871862	Down
Trib1	Trib1	0.231404294	6.846363706	4.957143677	1.02E-05	0.000520132	3.295362018	Up
Synj2bp	Synj2bp	0.150515044	8.38696822	4.956299885	1.02E-05	0.000520132	3.292678261	Up
Tnfrsf25	Tnfrsf25	0.290754439	5.771430927	4.953001044	1.03E-05	0.000523853	3.282187211	Up
Hexb	Hexb	-0.167982441	10.70440979	-4.950804932	1.04E-05	0.000525664	3.275204163	Down
Il33	Il33	-0.168943829	9.662088388	-4.948911685	1.05E-05	0.000526955	3.269184839	Down
Fam76b	Fam76b	-0.209801204	8.461945856	-4.944492818	1.06E-05	0.000532739	3.255138153	Down
Ppp1r14a	Ppp1r14a	-0.194365732	8.414377262	-4.936218349	1.09E-05	0.000545583	3.228844758	Down
2410004B18Rik	2410004B18Rik	0.130086822	9.840865263	4.92575997	1.13E-05	0.000562833	3.195629433	Up
Lrrc41	Lrrc41	-0.12378911	8.613112901	-4.9226821	1.14E-05	0.000566483	3.185858068	Down
Cryab	Cryab	0.250618242	10.40593459	4.918354053	1.16E-05	0.00057255	3.172120681	Up
Arsg	Arsg	-0.208722408	7.447731486	-4.908288004	1.20E-05	0.000588569	3.140184023	Down
Tgfb3	Tgfb3	0.186308666	7.023023648	4.907825829	1.20E-05	0.000588569	3.138718125	Up
Mri1	Mri1	-0.22183907	7.435295291	-4.906029815	1.21E-05	0.000589883	3.13302202	Down
Taf12	Taf12	0.200365442	7.921343512	4.901465903	1.23E-05	0.000596698	3.118550154	Up
Mettl22	Mettl22	-0.183877601	8.319124225	-4.899024176	1.24E-05	0.000599337	3.110809194	Down
Zfp428	Zfp428	0.132289365	8.579063904	4.895907227	1.25E-05	0.000603354	3.100929211	Up
Rad51ap1	Rad51ap1	-0.165350064	4.258424615	-4.889979246	1.27E-05	0.000611936	3.082143963	Down
Cbx4	Cbx4	-0.14620004	10.16281946	-4.889455008	1.28E-05	0.000611936	3.080483015	Down
Slit2	Slit2	-0.192891541	8.819989901	-4.883998166	1.30E-05	0.000619302	3.063197157	Down
Zscan22	Zscan22	0.159254029	6.712520248	4.883664261	1.30E-05	0.000619302	3.062139617	Up
2510009E07Rik	2510009E07Rik	-0.112147754	9.687347868	-4.881514893	1.31E-05	0.000621481	3.05533266	Down
Eml3	Eml3	-0.212276501	5.819113908	-4.879454166	1.32E-05	0.000623491	3.048807246	Down
Nadk	Nadk	0.119241008	9.362159271	4.875848703	1.34E-05	0.000628746	3.037392281	Up
Slc38a2	Slc38a2	0.18911041	10.5448158	4.873458465	1.35E-05	0.000631489	3.029826105	Up
Apcdd1	Apcdd1	-0.207931022	7.268885226	-4.859763258	1.41E-05	0.000658601	2.986495733	Down
Rab15	Rab15	0.129463758	10.64264706	4.857782633	1.42E-05	0.000660584	2.980232208	Up
Rbbp6	Rbbp6	-0.190980107	8.718231277	-4.854108104	1.44E-05	0.00066633	2.968613889	Down
Ctla2a	Ctla2a	0.254900129	6.50144546	4.852939419	1.44E-05	0.000666548	2.964919229	Up
Sdhaf1	Sdhaf1	-0.175457155	8.092200211	-4.851501562	1.45E-05	0.000667373	2.960373978	Down
Cetn3	Cetn3	-0.210011167	9.4456939	-4.849833154	1.46E-05	0.000668719	2.955100428	Down
Dnajc30	Dnajc30	-0.112542751	9.826352951	-4.842969326	1.49E-05	0.000679768	2.933410758	Down
Cnpy2	Cnpy2	-0.173212925	3.847394053	-4.84279556	1.49E-05	0.000679768	2.932861777	Down
7-Mar	7-Mar	-0.150380072	10.13678394	-4.837493358	1.52E-05	0.00068945	2.916113328	Down
P4ha2	P4ha2	0.214926319	6.827098615	4.827866871	1.57E-05	0.000709406	2.885719587	Up
Maoa	Maoa	-0.119245303	8.670733385	-4.820527508	1.61E-05	0.000724408	2.86255931	Down
Mrps6	Mrps6	0.154782851	8.861534882	4.818027668	1.62E-05	0.000726131	2.854673202	Up
Slc1a2	Slc1a2	0.14974688	7.597518039	4.817731077	1.62E-05	0.000726131	2.853737642	Up
Adssl1	Adssl1	-0.192016427	7.739010845	-4.814477592	1.64E-05	0.000731504	2.843476111	Down
Hspa4l	Hspa4l	0.151463279	10.14351	4.810309498	1.66E-05	0.000739166	2.830332988	Up
Dnajb5	Dnajb5	0.254196862	8.301112699	4.808110633	1.67E-05	0.000742045	2.823400776	Up
Pdk1	Pdk1	-0.224528919	7.231053585	-4.806842735	1.68E-05	0.000742643	2.819404004	Down
C030006K11Rik	C030006K11Rik	-0.187143752	6.519648385	-4.801381082	1.71E-05	0.000753675	2.802191037	Down
Psrc1	Psrc1	0.217081452	7.168270222	4.798830044	1.73E-05	0.000754997	2.794153238	Up
Opa3	Opa3	0.164717512	8.296502678	4.798353158	1.73E-05	0.000754997	2.792650815	Up
Sdf2l1	Sdf2l1	0.389025901	6.658594067	4.797806364	1.73E-05	0.000754997	2.790928204	Up
Zfp90	Zfp90	-0.162718991	6.935875809	-4.79594806	1.74E-05	0.000757129	2.785074286	Down
Ninj2	Ninj2	-0.251877089	6.453977775	-4.790942714	1.77E-05	0.000766134	2.769310231	Down
Tmem165	Tmem165	-0.099931777	9.720302299	-4.790378075	1.77E-05	0.000766134	2.767532252	Down
Pigp	Pigp	-0.146928021	9.914435106	-4.788497541	1.79E-05	0.000768378	2.761611154	Down
Pstk	Pstk	-0.15716346	8.13406672	-4.775489729	1.86E-05	0.000799615	2.720674237	Down
Pde1b	Pde1b	-0.141301414	10.04927462	-4.772688563	1.88E-05	0.000804422	2.711863237	Down
Fgf14	Fgf14	-0.183905229	7.658044466	-4.767917412	1.91E-05	0.000814569	2.696859431	Down
Myo5a	Myo5a	-0.176999172	9.982231193	-4.762614414	1.95E-05	0.000826304	2.680188674	Down
Spag7	Spag7	-0.120705241	8.877335053	-4.756437944	1.99E-05	0.000840641	2.660779412	Down
Cdk5rap3	Cdk5rap3	-0.173134727	8.531153202	-4.754269699	2.00E-05	0.000843952	2.653967699	Down
Pdk4	Pdk4	0.247614403	6.438263552	4.747190964	2.05E-05	0.00085878	2.631736157	Up
Nptx1	Nptx1	0.183881229	10.93979851	4.746952854	2.05E-05	0.00085878	2.630988529	Up
Alg5	Alg5	-0.159882387	7.384623598	-4.746083253	2.05E-05	0.00085878	2.628258225	Down
Nrarp	Nrarp	-0.173652522	8.564168881	-4.740851612	2.09E-05	0.000870982	2.611835693	Down
Tubgcp4	Tubgcp4	0.163568301	7.328209955	4.732468198	2.15E-05	0.000892622	2.585531596	Up
C1qtnf12	C1qtnf12	-0.144932304	8.438037001	-4.726044689	2.20E-05	0.000908887	2.565387095	Down
Dnajb4	Dnajb4	0.173654876	8.767317861	4.716090852	2.27E-05	0.000935384	2.53418875	Up
Nucb2	Nucb2	-0.153029261	7.53723264	-4.714324999	2.28E-05	0.000935384	2.528656258	Down
Parl	Parl	-0.176310217	9.192834564	-4.713890299	2.29E-05	0.000935384	2.527294431	Down
Pop5	Pop5	0.160979048	9.888560138	4.713291995	2.29E-05	0.000935384	2.525420127	Up
Irf3	Irf3	0.203893828	6.998545791	4.712573041	2.30E-05	0.000935384	2.523167966	Up
Klhdc8a	Klhdc8a	-0.165013834	7.034366139	-4.707442824	2.33E-05	0.000948401	2.507100554	Down
Tnfrsf12a	Tnfrsf12a	0.164041225	7.312087169	4.70177409	2.38E-05	0.000963315	2.489353202	Up
Mad2l1	Mad2l1	-0.179514145	7.217289131	-4.698996945	2.40E-05	0.000969171	2.480661226	Down
Slc25a17	Slc25a17	-0.135675029	8.320635559	-4.690587849	2.47E-05	0.000993366	2.454352531	Down
Clk1	Clk1	0.207071656	10.59479126	4.68734498	2.50E-05	0.001000954	2.444211039	Up
Lrrtm1	Lrrtm1	-0.222923537	6.635655448	-4.682533055	2.53E-05	0.001013842	2.429166881	Down
Armcx4	Armcx4	-0.140846206	9.261904198	-4.676362332	2.59E-05	0.001031512	2.40988203	Down
Adgrl4	Adgrl4	0.18499333	7.570569122	4.673756395	2.61E-05	0.001037231	2.40174045	Up
Fbf1	Fbf1	0.125917658	8.955781646	4.668815376	2.65E-05	0.00105105	2.386307656	Up
Ccne2	Ccne2	-0.257960098	4.966395962	-4.664129129	2.69E-05	0.001064163	2.37167566	Down
Tmem50b	Tmem50b	0.121959924	10.64604712	4.661295983	2.72E-05	0.001070887	2.362832038	Up
Fcgr3	Fcgr3	0.187700938	7.663474534	4.651645004	2.81E-05	0.001102132	2.332720209	Up
Timp4	Timp4	0.152368556	8.884102583	4.64971938	2.82E-05	0.001105801	2.326714626	Up
Srrt	Srrt	0.144751849	8.873275193	4.645864122	2.86E-05	0.00111656	2.314693476	Up
Plpbp	Plpbp	0.099377436	9.622105578	4.626434496	3.05E-05	0.001186685	2.254161192	Up
Galk1	Galk1	-0.147802935	6.853084819	-4.623246706	3.08E-05	0.001192131	2.244238025	Down
4933431E20Rik	4933431E20Rik	-0.165907927	6.877148532	-4.623225281	3.08E-05	0.001192131	2.244171337	Down
Dhcr7	Dhcr7	-0.170217621	8.576044287	-4.610380232	3.21E-05	0.001239825	2.204210294	Down
Dapk1	Dapk1	0.142835768	10.08765968	4.609118872	3.23E-05	0.001241288	2.200288261	Up
Bdnf	Bdnf	0.266176125	8.896988214	4.606173471	3.26E-05	0.001246532	2.19113137	Up
Cartpt	Cartpt	0.152234879	7.110097835	4.604887366	3.27E-05	0.001246532	2.187133662	Up
Sfmbt1	Sfmbt1	0.174840916	5.430821824	4.604238763	3.28E-05	0.001246532	2.185117702	Up
Tpst2	Tpst2	-0.129739316	8.166748207	-4.604046128	3.28E-05	0.001246532	2.184518981	Down
Acat1	Acat1	-0.215580444	8.033394622	-4.602220295	3.30E-05	0.001246532	2.178844618	Down
Prpf31	Prpf31	-0.140401107	7.713539156	-4.601987699	3.30E-05	0.001246532	2.178121806	Down
Nts	Nts	0.234609343	7.896002875	4.599177434	3.33E-05	0.001246532	2.169389684	Up
Arrdc4	Arrdc4	-0.228134837	5.398447797	-4.599177276	3.33E-05	0.001246532	2.169389191	Down
Hspb8	Hspb8	0.181847044	7.566851021	4.598977241	3.34E-05	0.001246532	2.16876771	Up
Itpk1	Itpk1	0.117970441	9.684907562	4.598952738	3.34E-05	0.001246532	2.168691584	Up
AA408650	AA408650	-0.187058073	6.263275214	-4.59664526	3.36E-05	0.001252407	2.16152324	Down
Wdr54	Wdr54	-0.193222791	7.349002298	-4.594752821	3.38E-05	0.001255563	2.155645181	Down
Dcaf15	Dcaf15	-0.131326248	6.962622856	-4.5941363	3.39E-05	0.001255563	2.153730402	Down
Gpr37	Gpr37	-0.178851615	9.28952479	-4.592594338	3.41E-05	0.001258345	2.148941798	Down
Galns	Galns	-0.184409601	6.233145682	-4.588098411	3.46E-05	0.00127342	2.134982785	Down
Gbp3	Gbp3	-0.177968246	6.071421438	-4.57130152	3.65E-05	0.00134169	2.082874038	Down
Slc25a35	Slc25a35	-0.204836882	5.416404186	-4.562688281	3.76E-05	0.001376186	2.05617948	Down
Dusp1	Dusp1	0.315231643	9.020902969	4.558910885	3.81E-05	0.001387794	2.044478027	Up
H1f0	H1f0	-0.156787853	10.52818013	-4.558406051	3.81E-05	0.001387794	2.042914437	Down
Apln	Apln	0.178708152	8.251858682	4.553382154	3.87E-05	0.001405306	2.027357586	Up
Ptrhd1	Ptrhd1	-0.149814661	7.736841401	-4.552866837	3.88E-05	0.001405306	2.025762217	Down
Ipo7	Ipo7	0.086169446	10.92537124	4.551189851	3.90E-05	0.001406579	2.020570885	Up
Tmem185a	Tmem185a	0.147531938	9.693655454	4.550891939	3.91E-05	0.001406579	2.019648731	Up
Pld4	Pld4	-0.199174124	6.258977722	-4.546874638	3.96E-05	0.001421247	2.007215714	Down
2410002F23Rik	2410002F23Rik	-0.211270106	8.669416817	-4.545536395	3.98E-05	0.001423548	2.0030749	Down
Mtmr4	Mtmr4	0.183432368	7.911879865	4.544020943	4.00E-05	0.00142669	1.99838629	Up
Psph	Psph	0.124419616	8.348230735	4.53213879	4.15E-05	0.001479125	1.961643955	Up
Gm20186	Gm20186	0.20789324	7.731843218	4.527395774	4.22E-05	0.001487079	1.946987154	Up
Dnase1l2	Dnase1l2	0.178432401	4.923163912	4.527210289	4.22E-05	0.001487079	1.946414085	Up
Dusp15	Dusp15	-0.189970699	6.294294754	-4.526114141	4.24E-05	0.001487079	1.943027622	Down
Il1r1	Il1r1	0.1756329	7.353515791	4.52605881	4.24E-05	0.001487079	1.942856691	Up
Pigk	Pigk	-0.116371157	8.101854023	-4.525894883	4.24E-05	0.001487079	1.942350279	Down
Casp3	Casp3	-0.20185284	5.101852344	-4.525505626	4.24E-05	0.001487079	1.941147793	Down
Ppp1r11	Ppp1r11	0.12089151	9.377613722	4.524031298	4.27E-05	0.001490239	1.936593664	Up
Plod1	Plod1	0.177798196	7.206333046	4.520833882	4.31E-05	0.001501305	1.926718854	Up
Gmip	Gmip	0.151918582	5.558313916	4.520123138	4.32E-05	0.001501305	1.924524154	Up
Sgtb	Sgtb	-0.087317158	9.994758935	-4.518094207	4.35E-05	0.001507251	1.918259732	Down
Cks1b	Cks1b	-0.17827266	7.120518324	-4.516029393	4.38E-05	0.001513408	1.91188557	Down
Hgsnat	Hgsnat	-0.123753243	9.061730216	-4.514737632	4.40E-05	0.001513605	1.907898394	Down
Litaf	Litaf	-0.190705435	8.474144717	-4.514363862	4.40E-05	0.001513605	1.906744785	Down
Golm1	Golm1	0.135483727	9.233209638	4.513377794	4.42E-05	0.001514477	1.903701537	Up
Arl6ip4	Arl6ip4	-0.112186159	9.237383475	-4.50930903	4.47E-05	0.001530677	1.891146898	Down
Pnpla7	Pnpla7	0.185992114	7.025985515	4.478814006	4.94E-05	0.001686167	1.797183588	Up
Pipox	Pipox	-0.219155119	5.470064013	-4.473365718	5.03E-05	0.001711841	1.780420812	Down
Mob1b	Mob1b	-0.152753957	7.584074	-4.47179649	5.06E-05	0.001716112	1.77559417	Down
Psmf1	Psmf1	-0.195318166	6.771428025	-4.461209421	5.23E-05	0.001771609	1.743046926	Down
C2cd3	C2cd3	0.136621867	7.748999096	4.458024531	5.29E-05	0.001785398	1.733261449	Up
Pld3	Pld3	-0.103940843	11.3022197	-4.454609378	5.35E-05	0.001800649	1.722771417	Down
Rab22a	Rab22a	0.141568018	8.837187994	4.448880596	5.45E-05	0.001829738	1.705181603	Up
Slc44a2	Slc44a2	-0.119162337	7.61998913	-4.444736167	5.52E-05	0.001849755	1.692461756	Down
Hnrnpm	Hnrnpm	0.12951153	8.755926742	4.43321555	5.73E-05	0.001915305	1.657126938	Up
Cd248	Cd248	-0.126034141	5.863588992	-4.427108547	5.85E-05	0.001948619	1.638410333	Down
Ick	Ick	-0.160686199	6.430097175	-4.424881793	5.89E-05	0.001957722	1.631588279	Down
Slc25a19	Slc25a19	0.105756712	8.041574094	4.423409892	5.92E-05	0.00196207	1.627079568	Up
Cep41	Cep41	0.158676327	6.199231401	4.419671287	5.99E-05	0.001980943	1.615630097	Up
Tspan4	Tspan4	-0.218047084	7.798060953	-4.418149946	6.02E-05	0.001985683	1.610972055	Down
Ormdl3	Ormdl3	0.113727435	8.634024114	4.414723597	6.09E-05	0.002002773	1.600483516	Up
Orc3	Orc3	-0.114633506	8.507720163	-4.412100706	6.14E-05	0.002014765	1.592456586	Down
Dnlz	Dnlz	0.104707593	8.494815866	4.410065874	6.18E-05	0.002022981	1.586230578	Up
Mat2a	Mat2a	0.142870474	10.45453972	4.407953569	6.22E-05	0.002027377	1.579768698	Up
Slc30a1	Slc30a1	-0.140819576	6.25344562	-4.407844324	6.22E-05	0.002027377	1.579434532	Down
Uri1	Uri1	-0.135733887	9.409635429	-4.401672507	6.35E-05	0.002057255	1.560560975	Down
Reep6	Reep6	-0.164567819	6.335952035	-4.400094643	6.38E-05	0.002057255	1.555737472	Down
Col4a1	Col4a1	0.138932667	7.613935132	4.399808522	6.39E-05	0.002057255	1.554862876	Up
Cd33	Cd33	-0.133124659	5.150076684	-4.399782606	6.39E-05	0.002057255	1.55478366	Down
Vldlr	Vldlr	-0.145513075	9.162295757	-4.39834689	6.42E-05	0.002057255	1.550395403	Down
3930401B19Rik	3930401B19Rik	0.233105991	7.560447476	4.398144479	6.42E-05	0.002057255	1.549776781	Up
Glis2	Glis2	-0.151535891	6.779273122	-4.397953909	6.43E-05	0.002057255	1.549194356	Down
Lpl	Lpl	-0.160147264	9.309446962	-4.397000613	6.45E-05	0.002058541	1.546281021	Down
Spats2	Spats2	-0.101362269	8.632077537	-4.394774092	6.49E-05	0.002068344	1.539477579	Down
Fam50a	Fam50a	-0.131626645	7.93577476	-4.391998706	6.55E-05	0.002081898	1.530998878	Down
Rab8b	Rab8b	0.150785773	9.605154714	4.38862467	6.62E-05	0.002099609	1.520694131	Up
Sh3yl1	Sh3yl1	-0.152067275	7.933646397	-4.385046806	6.70E-05	0.002118875	1.509770236	Down
Ncoa5	Ncoa5	0.170188609	7.612792406	4.380258366	6.80E-05	0.002146706	1.495155664	Up
Acot9	Acot9	-0.116333975	8.661272153	-4.377480007	6.87E-05	0.002158549	1.486678826	Down
Appl1	Appl1	0.127060053	8.038409765	4.377057655	6.88E-05	0.002158549	1.485390406	Up
Srf	Srf	0.129867317	8.486027542	4.3756241	6.91E-05	0.002163345	1.481017587	Up
Gtf2e2	Gtf2e2	0.134746835	8.480599413	4.373303621	6.96E-05	0.002174385	1.473940544	Up
Arhgef28	Arhgef28	0.13348229	8.264306048	4.370741218	7.02E-05	0.002183279	1.466127387	Up
Fancm	Fancm	-0.127715359	6.631708456	-4.370460875	7.02E-05	0.002183279	1.465272688	Down
Luzp1	Luzp1	0.150206473	9.395480031	4.369374175	7.05E-05	0.002183279	1.461959802	Up
Dnajc3	Dnajc3	0.219693505	7.456963721	4.369077064	7.05E-05	0.002183279	1.461054093	Up
Pde8a	Pde8a	-0.161342714	8.287410981	-4.367886583	7.08E-05	0.002186482	1.457425294	Down
Pllp	Pllp	-0.241169693	9.579050856	-4.364492364	7.16E-05	0.002205338	1.447081238	Down
Omg	Omg	-0.111230199	10.8315511	-4.356340779	7.35E-05	0.002258772	1.422251831	Down
Tnip2	Tnip2	-0.147056477	6.009919166	-4.35171291	7.46E-05	0.002287337	1.408163698	Down
Ccnd2	Ccnd2	0.153890176	9.516767251	4.350138041	7.50E-05	0.002293574	1.403370845	Up
Fzd6	Fzd6	-0.160344592	7.473917993	-4.339062223	7.77E-05	0.002371359	1.369682928	Down
Hspa4	Hspa4	-0.16493889	9.038450621	-4.336348714	7.84E-05	0.002384342	1.361434815	Down
Vegfa	Vegfa	0.153150345	8.267147591	4.335550143	7.86E-05	0.002384342	1.359007831	Up
Ikbip	Ikbip	-0.171927903	5.977294159	-4.335189009	7.87E-05	0.002384342	1.357910349	Down
Prkra	Prkra	-0.112368967	7.832800179	-4.334454002	7.89E-05	0.002384435	1.35567678	Down
Wwp2	Wwp2	-0.145896689	6.911044066	-4.328898591	8.03E-05	0.002421843	1.338799679	Down
Ehhadh	Ehhadh	-0.225982224	4.629858966	-4.323979768	8.16E-05	0.002454798	1.323863755	Down
Doc2a	Doc2a	-0.141780691	7.75745124	-4.323014333	8.18E-05	0.002456749	1.32093303	Down
Cfp	Cfp	0.202803683	6.060004371	4.320428699	8.25E-05	0.002471566	1.313085242	Up
Bhlhe40	Bhlhe40	0.150494657	9.844845576	4.316680918	8.35E-05	0.002492795	1.301713521	Up
Sult1a1	Sult1a1	0.468773693	7.67461453	4.316340737	8.36E-05	0.002492795	1.300681523	Up
Stt3b	Stt3b	0.118107815	11.07113807	4.310091516	8.53E-05	0.002537573	1.281729269	Up
Pomgnt1	Pomgnt1	-0.112423291	8.865670791	-4.306570119	8.63E-05	0.002560599	1.271054691	Down
Ldlr	Ldlr	-0.203061599	7.935041005	-4.300749273	8.79E-05	0.002602998	1.253417454	Down
Stard4	Stard4	-0.20871023	7.252188406	-4.298671469	8.85E-05	0.002614473	1.247124027	Down
Htr1a	Htr1a	0.149441681	7.478115954	4.294289204	8.98E-05	0.002645241	1.233854729	Up
Tcerg1	Tcerg1	-0.150970096	8.346558871	-4.29361581	9.00E-05	0.002645241	1.231816211	Down
Tlcd1	Tlcd1	-0.138365821	6.458005555	-4.291280413	9.06E-05	0.002659131	1.224747444	Down
Gstz1	Gstz1	-0.146284031	7.578358071	-4.287349242	9.18E-05	0.002686828	1.212852146	Down
Picalm	Picalm	0.090971351	10.94285681	4.285636245	9.23E-05	0.002695566	1.207670202	Up
Pygo2	Pygo2	0.105201819	8.592443638	4.284012077	9.28E-05	0.002703573	1.202757754	Up
Sipa1l2	Sipa1l2	0.119856084	8.428229293	4.282478553	9.32E-05	0.002710827	1.198120166	Up
Bckdk	Bckdk	-0.146110391	7.914480626	-4.278301338	9.45E-05	0.002741256	1.18549116	Down
Tmem175	Tmem175	-0.128860679	7.735408217	-4.277602685	9.47E-05	0.002741285	1.183379412	Down
Fabp5	Fabp5	-0.111717716	12.09377834	-4.276620625	9.50E-05	0.002743819	1.180411278	Down
Tinagl1	Tinagl1	0.205902405	6.951203478	4.263860852	9.90E-05	0.002851998	1.141872272	Up
C87436	C87436	-0.110832165	7.323039634	-4.260128721	0.000100147	0.002879903	1.130608932	Down
8-Sep	8-Sep	0.177211628	8.360315874	4.252601934	0.00010259	0.002936977	1.107906018	Up
Mrps12	Mrps12	0.119332475	10.03672402	4.25201511	0.000102782	0.002936977	1.106136695	Up
Kalrn	Kalrn	-0.11885027	11.86443491	-4.251930891	0.00010281	0.002936977	1.105882774	Down
Mvd	Mvd	-0.179287901	6.561804504	-4.250638861	0.000103236	0.002942676	1.101987583	Down
Plin3	Plin3	0.165720521	7.56639632	4.249850106	0.000103497	0.002943656	1.0996099	Up
Tmem98	Tmem98	-0.180844495	8.394935656	-4.242773358	0.000105866	0.003004466	1.078285454	Down
Smyd2	Smyd2	-0.117025611	9.630250362	-4.240932764	0.000106491	0.003015613	1.072741608	Down
Setd6	Setd6	-0.149173423	6.581455554	-4.236038133	0.00010817	0.003056502	1.058003943	Down
Ciao2b	Ciao2b	0.141322659	9.717154406	4.232674581	0.000109339	0.003082825	1.047880475	Up
Macrod2	Macrod2	0.208557371	6.576145214	4.227825762	0.000111045	0.003124163	1.033292672	Up
Hexa	Hexa	0.111171923	9.662127685	4.225055431	0.000112032	0.003145113	1.024961221	Up
Sec14l1	Sec14l1	-0.118859721	9.015673227	-4.222483482	0.000112955	0.003164208	1.01722844	Down
Ahcy	Ahcy	-0.134846736	8.651912516	-4.221096933	0.000113456	0.003171407	1.013060491	Down
Ppp1r3c	Ppp1r3c	0.161782189	8.740590689	4.219818162	0.00011392	0.003174302	1.009217036	Up
2310039H08Rik	2310039H08Rik	-0.144629214	7.147469665	-4.2194662	0.000114048	0.003174302	1.008159267	Down
Mest	Mest	0.142759726	8.00613668	4.218650634	0.000114345	0.003175773	1.005708359	Up
Tbce	Tbce	-0.126945482	9.407489765	-4.216656103	0.000115075	0.003189233	0.999715307	Down
Josd2	Josd2	0.132118649	8.235156355	4.211473459	0.000116994	0.003226295	0.98414842	Up
Nhp2	Nhp2	-0.132705546	8.551631742	-4.211214595	0.00011709	0.003226295	0.983371094	Down
Lgmn	Lgmn	-0.102220747	9.133114418	-4.211034633	0.000117157	0.003226295	0.982830708	Down
Mis12	Mis12	0.136386883	7.064711842	4.207769519	0.000118383	0.003251691	0.973028034	Up
Abhd14b	Abhd14b	-0.126139417	8.021773528	-4.207249251	0.00011858	0.003251691	0.971466361	Down
Phf10	Phf10	0.17128854	8.225063572	4.206234412	0.000118964	0.003255359	0.968420383	Up
Pank1	Pank1	0.151636395	7.588053004	4.204630482	0.000119574	0.00326517	0.963606922	Up
Nmb	Nmb	0.131061025	7.015675276	4.202478785	0.000120397	0.003279089	0.95715082	Up
Hnrnpd	Hnrnpd	-0.135644883	10.02196106	-4.201979881	0.000120588	0.003279089	0.955654074	Down
Ssx2ip	Ssx2ip	-0.149041339	8.893836901	-4.199215027	0.000121655	0.003296765	0.947360702	Down
Aagab	Aagab	0.104156448	8.304628023	4.198982022	0.000121745	0.003296765	0.946661894	Up
Pcsk2	Pcsk2	-0.11723465	10.71638246	-4.198022724	0.000122118	0.003299979	0.943785026	Down
Fkbp5	Fkbp5	0.262328758	9.043777772	4.193723912	0.000123801	0.003332706	0.930896637	Up
Msl2	Msl2	-0.221464069	7.203749767	-4.193621137	0.000123842	0.003332706	0.930588576	Down
Trappc12	Trappc12	-0.122310816	8.912485199	-4.189999242	0.000125278	0.003360299	0.919734177	Down
Arf6	Arf6	-0.139587751	9.571675822	-4.189160265	0.000125613	0.003360299	0.917220433	Down
Katna1	Katna1	0.162002928	6.745443072	4.188775127	0.000125767	0.003360299	0.916066554	Up
Snx3	Snx3	0.088629984	11.74732872	4.188440353	0.000125901	0.003360299	0.915063605	Up
Hexim1	Hexim1	0.14902831	8.002466799	4.181232772	0.000128822	0.003430495	0.893478755	Up
Nktr	Nktr	0.184882228	8.971934109	4.180654117	0.000129059	0.003430495	0.891746527	Up
Fbxo6	Fbxo6	-0.130911766	8.243088159	-4.17716989	0.000130497	0.003461638	0.881318525	Down
Gbp2	Gbp2	-0.198067718	5.029905261	-4.17587019	0.000131038	0.003468893	0.877429592	Down
Thbs3	Thbs3	-0.126153946	6.824363067	-4.174944736	0.000131424	0.003472042	0.874660789	Down
Ier5	Ier5	0.187002226	8.757978654	4.172796013	0.000132324	0.003474529	0.868233188	Up
4-Sep	4-Sep	-0.127161056	11.17140707	-4.170540055	0.000133277	0.003474529	0.861486353	Down
Cdr2	Cdr2	0.146555953	7.218085155	4.170394093	0.000133338	0.003474529	0.861049882	Up
Alg13	Alg13	-0.166055618	4.628405592	-4.169550447	0.000133696	0.003474529	0.858527254	Down
Utp11	Utp11	0.103534669	8.379117171	4.169529606	0.000133705	0.003474529	0.85846494	Up
Ubfd1	Ubfd1	0.175303376	7.409665745	4.169361157	0.000133777	0.003474529	0.857961279	Up
Ostc	Ostc	0.12834466	9.727047311	4.169207654	0.000133842	0.003474529	0.857502318	Up
Cd83	Cd83	-0.111431208	8.278809868	-4.168212629	0.000134266	0.003474529	0.854527433	Down
Camkk1	Camkk1	0.130108206	10.25483708	4.167324614	0.000134645	0.003474529	0.851872745	Up
Nrg3	Nrg3	-0.205176882	7.298604647	-4.167162951	0.000134714	0.003474529	0.851389484	Down
Egr1	Egr1	0.323516039	11.31675493	4.166934894	0.000134812	0.003474529	0.850707768	Up
Dyx1c1	Dyx1c1	-0.178804764	4.920660802	-4.166932565	0.000134813	0.003474529	0.850700806	Down
Dnase1l1	Dnase1l1	-0.147229054	5.591406842	-4.166420217	0.000135033	0.003474529	0.849169333	Down
Smoc2	Smoc2	0.206539905	7.289634448	4.16589	0.00013526	0.003474529	0.847584536	Up
Dnajc21	Dnajc21	0.202428316	8.391564112	4.165242215	0.000135539	0.003474818	0.845648448	Up
Msmo1	Msmo1	-0.110994621	10.22774224	-4.164219497	0.00013598	0.003479262	0.842592037	Down
Ccdc6	Ccdc6	0.15013408	9.078852912	4.162404187	0.000136766	0.003492503	0.837167752	Up
Trim59	Trim59	-0.257241699	7.565354479	-4.156328959	0.000139429	0.003553536	0.819021986	Down
Samd4b	Samd4b	0.187269092	8.029073955	4.152596271	0.000141091	0.003588841	0.807878749	Up
Msrb2	Msrb2	0.110548613	8.568389942	4.148140361	0.000143099	0.003632821	0.794582194	Up
Nrep	Nrep	-0.166763589	9.88373639	-4.142961405	0.000145469	0.003683073	0.779135899	Down
Znhit2	Znhit2	-0.129254637	8.478722075	-4.142578135	0.000145645	0.003683073	0.777993131	Down
Fhod3	Fhod3	-0.184898625	7.762432409	-4.141748784	0.000146029	0.003685598	0.775520466	Down
Hip1	Hip1	0.172542215	6.630928117	4.139644051	0.000147006	0.003703076	0.769246298	Up
Gm14296	Gm14296	-0.21986449	5.612909207	-4.13860848	0.000147489	0.003708063	0.766159795	Down
Kmt5a	Kmt5a	0.254961941	8.225943094	4.135752689	0.00014883	0.003734544	0.757649914	Up
E2f6	E2f6	0.123551435	8.690626275	4.134629834	0.00014936	0.003740631	0.754304662	Up
Gm7008	Gm7008	-0.180053671	4.717097724	-4.133008739	0.000150129	0.003752658	0.749475739	Down
Cdc25b	Cdc25b	-0.168788353	5.979729058	-4.130009987	0.000151562	0.003781194	0.740545246	Down
Hunk	Hunk	-0.176530886	7.866591044	-4.128685644	0.000152199	0.003789809	0.73660217	Down
Dnaja4	Dnaja4	0.146914291	9.196791203	4.125391509	0.000153794	0.003822214	0.726796689	Up
Tril	Tril	-0.205690074	8.367743246	-4.123137161	0.000154895	0.003842235	0.720088279	Down
Tor1aip2	Tor1aip2	0.085638355	9.599086536	4.120654563	0.000156117	0.003865008	0.712702531	Up
Dbp	Dbp	-0.483543252	9.111910822	-4.120065516	0.000156408	0.003865008	0.7109504	Down
Sox11	Sox11	0.213751973	4.917861424	4.119415522	0.00015673	0.003865615	0.709017111	Up
Cntln	Cntln	-0.149279803	7.270908264	-4.117134281	0.000157865	0.003886236	0.702233042	Down
Cr1l	Cr1l	0.125600939	8.288967115	4.114777407	0.000159046	0.0039005	0.695225802	Up
Nedd4l	Nedd4l	0.137040507	9.331447341	4.113830437	0.000159523	0.0039005	0.692410859	Up
Plat	Plat	0.161622611	8.731424048	4.113470616	0.000159705	0.0039005	0.691341339	Up
Wipi1	Wipi1	-0.179048884	5.442488619	-4.113378075	0.000159752	0.0039005	0.69106628	Down
Med20	Med20	0.153423163	8.451533106	4.112995228	0.000159945	0.0039005	0.689928374	Up
Afg1l	Afg1l	0.141540509	8.187915516	4.102484112	0.000165347	0.004024687	0.658705454	Up
Hook2	Hook2	-0.151589161	6.288602418	-4.101057771	0.000166094	0.004035302	0.654471299	Down
Bcl7c	Bcl7c	-0.140542363	7.523584036	-4.099980764	0.00016666	0.004041497	0.651274596	Down
Zfp326	Zfp326	0.109083676	8.45309539	4.099006021	0.000167173	0.004046407	0.648381748	Up
Lats2	Lats2	0.135445174	7.441415798	4.098288094	0.000167553	0.004048051	0.646251276	Up
Nudt8	Nudt8	-0.13056484	7.118568312	-4.094798765	0.000169409	0.004085296	0.635898962	Down
Uxt	Uxt	-0.136555298	6.396638677	-4.09283579	0.000170462	0.004103073	0.630076845	Down
Bex4	Bex4	-0.102557645	8.867093043	-4.091552475	0.000171153	0.004106176	0.626271254	Down
Doc2b	Doc2b	0.177850608	7.95340098	4.091424703	0.000171222	0.004106176	0.625892382	Up
Smim8	Smim8	-0.133794766	8.756064128	-4.090372251	0.000171792	0.004112248	0.622771847	Down
Dync1i1	Dync1i1	-0.090747139	10.95845286	-4.089364101	0.000172339	0.004117765	0.619783	Down
Egr4	Egr4	0.175681765	7.675885125	4.086730365	0.000173777	0.0041445	0.611976375	Up
Gdnf	Gdnf	0.144826281	3.993781758	4.084424372	0.000175045	0.004167105	0.605143062	Up
Rasal1	Rasal1	-0.151900952	8.271048953	-4.083718855	0.000175435	0.004168751	0.603052761	Down
Mmaa	Mmaa	0.143008611	7.98702904	4.082621359	0.000176043	0.004171369	0.599801432	Up
Ovgp1	Ovgp1	-0.209361682	6.450134304	-4.082362246	0.000176187	0.004171369	0.599033869	Down
Alox12b	Alox12b	0.210161537	5.319315366	4.081465524	0.000176686	0.004175573	0.5963777	Up
Cd163	Cd163	0.221404161	4.233200673	4.078865443	0.00017814	0.004202296	0.588677521	Up
Pms2	Pms2	-0.113976486	7.737615935	-4.077565274	0.000178872	0.004211907	0.584827881	Down
Gale	Gale	-0.11398673	7.554555816	-4.073248585	0.000181321	0.004261865	0.57205067	Down
Txnrd3	Txnrd3	-0.152308522	4.981658759	-4.064958183	0.000186117	0.004366695	0.547528633	Down
Mrps34	Mrps34	-0.122550234	10.09525286	-4.060893957	0.000188513	0.004414939	0.53551541	Down
Rmdn1	Rmdn1	0.164954819	7.724459411	4.060117434	0.000188974	0.004417779	0.533220748	Up
Trp53inp1	Trp53inp1	0.1691734	8.228884324	4.057200267	0.000190716	0.004450504	0.524602173	Up
Abhd2	Abhd2	0.137038726	6.373127664	4.053805563	0.000192763	0.004490212	0.514576301	Up
Nmbr	Nmbr	0.143560019	6.274434119	4.046348797	0.000197335	0.004588481	0.492567044	Up
Spa17	Spa17	-0.139493997	5.673505484	-4.044839322	0.000198273	0.004599667	0.488113958	Down
Dcaf1	Dcaf1	0.098089483	8.526145638	4.044437242	0.000198524	0.004599667	0.486927917	Up
Bpnt1	Bpnt1	0.161090936	8.263251542	4.04226693	0.000199882	0.004622893	0.48052693	Up
Cables1	Cables1	0.165836495	8.049891351	4.038605807	0.000202193	0.004665553	0.469732608	Up
Fgfr1op2	Fgfr1op2	0.083960448	10.70641135	4.03821085	0.000202444	0.004665553	0.468568398	Up
Cort	Cort	0.120275429	7.795277718	4.035614706	0.000204101	0.004687555	0.460917088	Up
Dok3	Dok3	0.139247792	7.355195535	4.035584765	0.00020412	0.004687555	0.46082886	Up
Snx16	Snx16	0.095037416	9.26209312	4.030714649	0.000207264	0.004751357	0.446481893	Up
Pdlim2	Pdlim2	-0.174241906	8.367438124	-4.028522373	0.000208695	0.004769672	0.440026231	Down
Chka	Chka	0.122938812	8.652702904	4.028365981	0.000208797	0.004769672	0.439565758	Up
Tinf2	Tinf2	-0.108198495	7.696929086	-4.026449937	0.000210056	0.004790006	0.433924952	Down
Srsf10	Srsf10	0.190863724	7.499092765	4.016076347	0.000216999	0.004939668	0.403406801	Up
Slc25a42	Slc25a42	0.166335818	7.550687829	4.015464895	0.000217415	0.004940488	0.401609102	Up
Hrk	Hrk	0.175839846	6.387318129	4.007913369	0.000222618	0.005049899	0.379417737	Up
Egr2	Egr2	0.325504867	4.227248578	4.007336207	0.000223021	0.005050219	0.377722453	Up
Fam198b	Fam198b	-0.202927375	4.876618683	-4.000505892	0.00022784	0.005150362	0.357668576	Down
Ddx56	Ddx56	-0.139155893	7.649410167	-3.998324742	0.000229399	0.005176621	0.351268059	Down
Prodh	Prodh	0.162937441	7.948793004	3.990391606	0.000235161	0.005297433	0.328002291	Up
Eif5	Eif5	-0.122283415	11.34278652	-3.989270132	0.000235986	0.005306835	0.324715053	Down
Tmem51	Tmem51	-0.128589599	7.258499346	-3.984969888	0.000239178	0.005369329	0.312114302	Down
Ahr	Ahr	-0.146300619	7.15048404	-3.981878488	0.000241499	0.005412077	0.303059701	Down
Pclo	Pclo	-0.122993017	10.78955945	-3.97968755	0.000243157	0.005429888	0.296644522	Down
Cnmd	Cnmd	-0.210072238	5.060684925	-3.9793331	0.000243426	0.005429888	0.295606831	Down
Exoc7	Exoc7	-0.114525662	8.841281091	-3.979173994	0.000243547	0.005429888	0.295141046	Down
Dkk3	Dkk3	0.095815618	10.47277946	3.977940015	0.000244487	0.005441512	0.291528844	Up
Zdhhc4	Zdhhc4	-0.114239855	8.321481095	-3.975777452	0.000246143	0.005469002	0.285199691	Down
Fbn1	Fbn1	-0.150124745	5.447221374	-3.973619387	0.000247806	0.005496562	0.27888532	Down
Inpp1	Inpp1	-0.097738366	7.85391657	-3.971808124	0.000249211	0.005513652	0.273586923	Down
Eef1d	Eef1d	0.132054649	5.940923263	3.97153238	0.000249425	0.005513652	0.272780401	Up
Pccb	Pccb	-0.113329442	8.719562789	-3.96638622	0.000253461	0.005593349	0.257733322	Down
Galt	Galt	-0.095262309	9.080497527	-3.964878461	0.000254655	0.005601815	0.253326469	Down
Cep70	Cep70	-0.174158536	7.134397534	-3.964730198	0.000254773	0.005601815	0.252893172	Down
Nus1	Nus1	0.097922496	10.38331516	3.96415382	0.000255231	0.005601815	0.251208783	Up
Rec8	Rec8	-0.175812726	5.904869453	-3.963298757	0.000255912	0.005601815	0.248710189	Down
Ndrg1	Ndrg1	0.121067276	10.07217405	3.963189678	0.000255999	0.005601815	0.248391466	Up
Car12	Car12	0.204857417	7.366862835	3.956738677	0.000261197	0.005705956	0.229549379	Up
Aggf1	Aggf1	0.083657256	9.209235941	3.95614622	0.00026168	0.005706905	0.227819665	Up
Trove2	Trove2	0.139789659	8.331474464	3.951962579	0.000265112	0.005772062	0.215608756	Up
Sesn1	Sesn1	0.11527136	9.707699176	3.949731091	0.00026696	0.005802582	0.209098171	Up
Gimap6	Gimap6	0.20175754	5.354422576	3.948963619	0.000267598	0.00580675	0.206859401	Up
Fjx1	Fjx1	-0.143995463	7.425229435	-3.947269564	0.000269013	0.005827692	0.201918458	Down
Plcd1	Plcd1	-0.151964407	7.2378031	-3.946486679	0.000269669	0.005827692	0.199635407	Down
Mtrr	Mtrr	0.203935231	7.194409501	3.946201709	0.000269908	0.005827692	0.19880443	Up
Amacr	Amacr	0.112846705	7.491936965	3.945358915	0.000270617	0.005833305	0.196347001	Up
Bcap29	Bcap29	-0.096705122	9.557678577	-3.943004619	0.000272607	0.00586589	0.189483645	Down
Ddb2	Ddb2	-0.135539319	7.539385851	-3.94250407	0.000273032	0.00586589	0.188024672	Down
Sos1	Sos1	-0.213773875	7.039727417	-3.938250602	0.000276667	0.005934193	0.175630481	Down
Ptpro	Ptpro	-0.119515544	8.838251499	-3.937567296	0.000277256	0.005937016	0.173639991	Down
Bag3	Bag3	0.14361578	7.399644031	3.936974592	0.000277767	0.005938184	0.171913563	Up
Bud23	Bud23	0.114923896	8.052143617	3.935737218	0.000278838	0.005946946	0.16830974	Up
Cndp2	Cndp2	-0.145463689	9.24505171	-3.935443892	0.000279092	0.005946946	0.167455512	Down
Chrac1	Chrac1	-0.136055213	8.180318624	-3.934441791	0.000279963	0.005955735	0.16453742	Down
Psmd5	Psmd5	0.099606495	8.713483465	3.929301993	0.00028447	0.006041729	0.149576065	Up
Ebp	Ebp	0.102541413	8.401812286	3.924138603	0.000289068	0.006129379	0.134555512	Up
Htra2	Htra2	-0.121309538	7.283790645	-3.92177572	0.000291197	0.006157752	0.127684945	Down
Srsf3	Srsf3	0.117690592	10.59996543	3.921601762	0.000291354	0.006157752	0.127179206	Up
Nf1	Nf1	-0.12816805	7.143694504	-3.920197135	0.000292627	0.006174617	0.123095997	Down
Ankmy2	Ankmy2	-0.099980782	9.766659332	-3.919364998	0.000293384	0.00618055	0.120677335	Down
Oxa1l	Oxa1l	0.183039967	6.885370283	3.913184908	0.000299063	0.006280692	0.102722248	Up
Scaf11	Scaf11	-0.112355462	8.012022766	-3.913141023	0.000299104	0.006280692	0.102594797	Down
Pdlim1	Pdlim1	0.129500243	7.586414863	3.902533612	0.000309102	0.006480163	0.071809152	Up
Snrk	Snrk	0.131756741	9.415492227	3.897194765	0.000314255	0.006577596	0.056329712	Up
Mfap3	Mfap3	0.104952267	8.985946471	3.896271768	0.000315154	0.006585815	0.053654622	Up
Sik1	Sik1	0.140020631	5.204275609	3.893177749	0.000318187	0.006638521	0.044689596	Up
Prkcsh	Prkcsh	0.098473798	9.437737735	3.892066927	0.000319283	0.006643985	0.041471798	Up
Bicdl1	Bicdl1	0.123697534	7.563067192	3.891876239	0.000319472	0.006643985	0.040919464	Up
Rbpms2	Rbpms2	-0.143693114	6.283427404	-3.887418549	0.000323908	0.006725489	0.028011379	Down
Psme1	Psme1	-0.094047583	9.401295981	-3.885761575	0.000325572	0.006748702	0.023215142	Down
Maged2	Maged2	-0.120664936	8.024867836	-3.88527315	0.000326064	0.006748702	0.021801552	Down
Mettl7a2	Mettl7a2	0.150340555	7.099911724	3.884581486	0.000326763	0.0067524	0.019799897	Up
Ddx3x	Ddx3x	-0.094855443	10.32947741	-3.880786828	0.000330619	0.006821238	0.008821383	Down
Srek1	Srek1	0.137244981	8.77592513	3.877781512	0.000333704	0.006873978	0.000130289	Up
Tmem158	Tmem158	-0.123746262	10.00520541	-3.876575517	0.000334949	0.006888723	-0.003356407	Down
Sun1	Sun1	-0.095674182	9.568619315	-3.871300901	0.000340451	0.006990813	-0.018599766	Down
Ahctf1	Ahctf1	0.109220427	8.049475751	3.867959607	0.000343981	0.007052162	-0.028250639	Up
Ddit4	Ddit4	0.24454455	9.401886545	3.866431081	0.000345608	0.007068666	-0.032664207	Up
Cmc2	Cmc2	0.146833884	7.774236829	3.865452325	0.000346654	0.007068666	-0.03548988	Up
Npy2r	Npy2r	-0.166006294	7.552152357	-3.864931117	0.000347212	0.007068666	-0.036994468	Down
Ski	Ski	0.168382921	9.368365166	3.864902854	0.000347242	0.007068666	-0.03707605	Up
Nudt16	Nudt16	-0.112251205	7.030809996	-3.864656896	0.000347506	0.007068666	-0.037786029	Down
Siae	Siae	0.162960358	6.719564973	3.862718088	0.000349591	0.00707407	-0.043381765	Up
Taf1b	Taf1b	-0.159784446	7.54901133	-3.862117864	0.000350239	0.00707407	-0.045113835	Down
Churc1	Churc1	-0.13786225	9.874330961	-3.862051421	0.00035031	0.00707407	-0.045305562	Down
Zfand5	Zfand5	-0.087943623	11.50742234	-3.86191228	0.000350461	0.00707407	-0.045707058	Down
Fam120b	Fam120b	0.102553093	8.876767739	3.861882955	0.000350492	0.00707407	-0.045791678	Up
Xpo6	Xpo6	-0.104635351	8.673015653	-3.859990123	0.000352545	0.007091132	-0.051252796	Down
Apbb3	Apbb3	-0.091715728	8.439012949	-3.859971575	0.000352565	0.007091132	-0.051306303	Down
Aass	Aass	0.18175718	5.812061358	3.85883356	0.000353805	0.007091132	-0.054589009	Up
Rtca	Rtca	-0.12149444	9.700269008	-3.858715486	0.000353933	0.007091132	-0.054929578	Down
Stard3	Stard3	0.094459837	8.486487238	3.858429464	0.000354246	0.007091132	-0.055754547	Up
Gm1976	Gm1976	-0.143754258	7.96662988	-3.85809511	0.000354611	0.007091132	-0.05671888	Down
Wasf1	Wasf1	-0.108874803	11.9112921	-3.856662229	0.000356181	0.00711159	-0.060851082	Down
Mul1	Mul1	0.202998648	6.76396302	3.855727018	0.00035721	0.007120125	-0.063547671	Up
Rgcc	Rgcc	0.151124321	8.497144129	3.855278163	0.000357704	0.007120125	-0.064841786	Up
Cdh10	Cdh10	-0.11988318	8.887492295	-3.853737184	0.000359408	0.007143087	-0.069284085	Down
Ing2	Ing2	-0.109681286	8.344476019	-3.851656087	0.00036172	0.007175649	-0.075282024	Down
Pex3	Pex3	-0.122346475	8.075277452	-3.851270549	0.00036215	0.007175649	-0.076393008	Down
Tmprss5	Tmprss5	-0.1722689	5.332888715	-3.84637214	0.000367656	0.007263444	-0.090503682	Down
Pdia3	Pdia3	0.18817342	10.69602514	3.846334753	0.000367699	0.007263444	-0.090611348	Up
Agap3	Agap3	0.144994713	7.974130625	3.843155444	0.000371316	0.00732372	-0.099765044	Up
Jagn1	Jagn1	0.084338099	9.438044658	3.84266518	0.000371877	0.00732372	-0.101176251	Up
1700094D03Rik	1700094D03Rik	0.131699686	7.716309382	3.842099065	0.000372525	0.007325395	-0.10280568	Up
B4gat1	B4gat1	-0.119683276	10.24554453	-3.838945997	0.000376158	0.007385658	-0.111878855	Down
Rhoq	Rhoq	-0.111795674	9.359538123	-3.837183946	0.000378203	0.00741461	-0.116947664	Down
Uvrag	Uvrag	-0.092607198	8.793233433	-3.836171237	0.000379383	0.007422697	-0.119860348	Down
Fam174b	Fam174b	0.116754638	8.152177458	3.835850578	0.000379758	0.007422697	-0.120782525	Up
Cluh	Cluh	-0.095312972	8.730475956	-3.830549024	0.000386	0.007533383	-0.136023585	Down
Gbe1	Gbe1	-0.164825278	5.573238396	-3.827729215	0.000389361	0.007587576	-0.144125753	Down
Tpm4	Tpm4	0.123772978	8.753752411	3.826706534	0.000390587	0.007600068	-0.147063485	Up
Mrpl9	Mrpl9	0.085451807	9.00928118	3.826171521	0.000391229	0.007601195	-0.148600197	Up
Coq5	Coq5	0.089565776	8.582145671	3.822488176	0.000395682	0.007666238	-0.1591769	Up
Fkbp4	Fkbp4	0.122324194	9.677626525	3.822426745	0.000395757	0.007666238	-0.159353254	Up
Ache	Ache	-0.160371035	8.404229393	-3.818970793	0.00039998	0.007736511	-0.169272262	Down
Tmem119	Tmem119	0.120957085	7.60201504	3.817877396	0.000401325	0.007740559	-0.172409507	Up
Pdzd9	Pdzd9	0.114985765	4.800757691	3.817832603	0.00040138	0.007740559	-0.172538022	Up
Ddit3	Ddit3	0.113108858	8.424988912	3.815770796	0.000403929	0.007774941	-0.178452624	Up
Cdc23	Cdc23	0.104996703	8.019073883	3.815143466	0.000404707	0.007774941	-0.180251896	Up
Ap1g1	Ap1g1	0.104164449	7.566766813	3.814942149	0.000404957	0.007774941	-0.180829271	Up
Nln	Nln	-0.223796141	5.805858791	-3.809219708	0.000412131	0.007900992	-0.19723472	Down
Dcx	Dcx	-0.17818986	7.461913626	-3.808278582	0.000413322	0.007912162	-0.199931606	Down
Neu1	Neu1	-0.118972669	8.126482511	-3.807333479	0.000414522	0.007922289	-0.202639551	Down
Thtpa	Thtpa	-0.117727801	7.698665554	-3.806576709	0.000415485	0.007922289	-0.204807634	Down
Lgi1	Lgi1	-0.112075795	10.42301167	-3.806424	0.000415679	0.007922289	-0.205245106	Down
Arl5a	Arl5a	0.076856788	10.91323903	3.805289076	0.000417128	0.007938267	-0.208496093	Up
Ak3	Ak3	0.113980372	10.04765902	3.803836728	0.00041899	0.007962034	-0.212655623	Up
Trub2	Trub2	-0.161700005	6.642565958	-3.802424605	0.000420808	0.0079849	-0.216699179	Down
2010111I01Rik	2010111I01Rik	-0.113941723	7.762799955	-3.799973128	0.000423981	0.008030551	-0.223717077	Down
Fam162a	Fam162a	0.107307777	10.16629061	3.798694024	0.000425646	0.008030551	-0.227377886	Up
Usp34	Usp34	-0.091316285	10.21571577	-3.79868015	0.000425664	0.008030551	-0.22741759	Down
Ppox	Ppox	-0.113113056	7.754547885	-3.798664338	0.000425685	0.008030551	-0.22746284	Down
Tbcd	Tbcd	-0.0915678	8.595938168	-3.79731698	0.000427445	0.008052081	-0.231318302	Down
Nicn1	Nicn1	-0.099057148	9.765467989	-3.78942803	0.000437897	0.008237021	-0.253878566	Down
Tbc1d24	Tbc1d24	-0.105297668	9.93388787	-3.78602805	0.000442477	0.008309598	-0.263594229	Down
Fam45a	Fam45a	-0.086804989	8.835854417	-3.785394708	0.000443335	0.008309598	-0.265403554	Down
Ebag9	Ebag9	-0.109383229	8.932691462	-3.785145449	0.000443673	0.008309598	-0.266115594	Down
Zfp322a	Zfp322a	0.121585669	8.030306587	3.783543471	0.000445852	0.008332302	-0.270691265	Up
Alg2	Alg2	-0.110409681	10.67943293	-3.78331271	0.000446167	0.008332302	-0.271350297	Down
Dach1	Dach1	0.11817835	4.055713333	3.781308898	0.00044891	0.008371493	-0.277072143	Up
Fam84a	Fam84a	0.171252702	8.917896909	3.777423831	0.000454274	0.008459384	-0.288161467	Up
Actg1	Actg1	-0.104650854	13.11419784	-3.769738291	0.000465067	0.008637584	-0.310081465	Down
Apaf1	Apaf1	0.139016504	6.457503234	3.769664296	0.000465172	0.008637584	-0.310292394	Up
Tcea2	Tcea2	-0.129736809	8.252428158	-3.768939039	0.000466204	0.008644387	-0.312359707	Down
Gpr34	Gpr34	-0.211860898	6.229759859	-3.768469254	0.000466873	0.008644465	-0.313698696	Down
Tmem192	Tmem192	-0.113889636	7.908634359	-3.766937722	0.000469061	0.008672629	-0.318063304	Down
Hspa8	Hspa8	0.215415193	11.52636821	3.763946133	0.000473364	0.008739757	-0.326586198	Up
Cav2	Cav2	-0.114710268	9.708601458	-3.761614076	0.000476745	0.00878969	-0.333227704	Down
0610009B22Rik	0610009B22Rik	0.115935133	9.452270437	3.758331437	0.000481543	0.008865579	-0.342572801	Up
Daglb	Daglb	-0.173079399	6.73176051	-3.755902811	0.000485123	0.008900279	-0.349483967	Down
Necab3	Necab3	-0.135410139	7.738015796	-3.755047283	0.00048639	0.008900279	-0.351918002	Down
Jak2	Jak2	0.11429363	7.686113448	3.754883614	0.000486633	0.008900279	-0.352383619	Up
Cacybp	Cacybp	0.114650975	10.38107933	3.754791343	0.00048677	0.008900279	-0.352646116	Up
Tada2a	Tada2a	-0.108691719	8.257175469	-3.754132568	0.000487748	0.008900279	-0.354520114	Down
Nudt21	Nudt21	-0.116362492	9.780247294	-3.753498579	0.000488692	0.008900279	-0.356323446	Down
Ccsap	Ccsap	-0.14764066	8.293687871	-3.752966706	0.000489485	0.008900279	-0.357836195	Down
Immp1l	Immp1l	0.115011663	9.553071712	3.752641608	0.00048997	0.008900279	-0.35876078	Up
Slc23a2	Slc23a2	-0.089649372	9.932462206	-3.752516778	0.000490157	0.008900279	-0.359115789	Down
Slc35b3	Slc35b3	-0.103778595	7.65097151	-3.752437407	0.000490275	0.008900279	-0.359341514	Down
Styxl1	Styxl1	-0.118393002	4.747294396	-3.748489889	0.000496209	0.008995428	-0.370564734	Down
Gas7	Gas7	0.158296612	6.567098661	3.7463043	0.000499524	0.009042907	-0.376775974	Up
Ccpg1	Ccpg1	0.119938069	8.290249007	3.745644643	0.000500528	0.009048491	-0.378650291	Up
Mtfr1l	Mtfr1l	-0.147433121	8.709259117	-3.744314577	0.00050256	0.0090726	-0.382428952	Down
Srprb	Srprb	0.131955329	6.774799051	3.743030996	0.000504528	0.009087913	-0.386074892	Up
Ralbp1	Ralbp1	0.112800029	9.368861224	3.742779239	0.000504915	0.009087913	-0.386789917	Up
Cdk5rap1	Cdk5rap1	0.13969348	6.770799884	3.742395175	0.000505506	0.009087913	-0.387880664	Up
Cd38	Cd38	0.149410856	7.3345009	3.741738703	0.000506517	0.009093516	-0.389744924	Up
Hspa1b	Hspa1b	0.591489956	8.000157263	3.732100632	0.000521591	0.009339537	-0.417095691	Up
Larp6	Larp6	-0.10918588	9.34682273	-3.732058448	0.000521657	0.009339537	-0.41721532	Down
Mthfd2	Mthfd2	0.139126082	7.184849191	3.730192149	0.000524626	0.009364393	-0.422507206	Up
Snx10	Snx10	-0.08595785	10.46772309	-3.729836143	0.000525194	0.009364393	-0.423516503	Down
Mir425	Mir425	-0.138202664	6.064902398	-3.729828099	0.000525207	0.009364393	-0.423539307	Down
Haus5	Haus5	-0.137808723	5.020304752	-3.72742335	0.00052906	0.009420175	-0.430355584	Down
Rusc1	Rusc1	-0.136434888	10.15954275	-3.724828663	0.000533249	0.009469045	-0.437707673	Down
Reck	Reck	-0.167266085	7.335462134	-3.724820285	0.000533262	0.009469045	-0.437731407	Down
Ncbp2	Ncbp2	0.108833255	8.829055941	3.721841296	0.00053811	0.009542092	-0.446169116	Up
Dcakd	Dcakd	0.133329483	7.596665156	3.714400716	0.000550404	0.009746806	-0.467228449	Up
Hsp90ab1	Hsp90ab1	0.091152715	12.31688545	3.713501866	0.000551908	0.009760131	-0.469771	Up
Selplg	Selplg	0.104209608	8.270554917	3.712549351	0.000553505	0.009773405	-0.472465003	Up
Ppp1r14c	Ppp1r14c	-0.101359281	8.501394604	-3.711362901	0.000555501	0.009773405	-0.475820137	Down
Cfap20	Cfap20	-0.073741318	9.415487966	-3.711269597	0.000555658	0.009773405	-0.476083966	Down
Capn15	Capn15	0.127411797	9.380131183	3.711265107	0.000555666	0.009773405	-0.476096661	Up
Atxn7l1	Atxn7l1	0.197776167	7.840993078	3.706452336	0.000563836	0.009903705	-0.489700622	Up
Dcaf12	Dcaf12	0.111835437	8.204894484	3.703316883	0.000569221	0.009984794	-0.498558423	Up
Stip1	Stip1	0.146833455	9.802579162	3.702053941	0.000571404	0.009997569	-0.502125179	Up
Stx3	Stx3	-0.169223959	7.955102914	-3.701581582	0.000572222	0.009997569	-0.503459032	Down
Smpdl3a	Smpdl3a	-0.094943795	9.050752264	-3.701457959	0.000572437	0.009997569	-0.503808106	Down
Tesc	Tesc	0.125578587	8.441510368	3.701118463	0.000573026	0.009997569	-0.50476671	Up
Tdp2	Tdp2	-0.136344869	8.089134778	-3.699375679	0.000576059	0.010037026	-0.50968691	Down
Zdhhc16	Zdhhc16	-0.086704514	8.039381461	-3.694036546	0.00058545	0.010186984	-0.524752666	Down
Fzr1	Fzr1	-0.126828253	8.325630099	-3.691382495	0.000590172	0.010255428	-0.532237491	Down
Alg1	Alg1	-0.098695421	7.869828777	-3.689032529	0.000594384	0.010314829	-0.538862375	Down
Man2b1	Man2b1	-0.100152946	9.228359208	-3.687202098	0.000597685	0.01035828	-0.544021071	Down
Wnt2	Wnt2	0.127949343	6.25144323	3.682189315	0.000606815	0.010502503	-0.558141638	Up
Hspe1	Hspe1	0.131266506	8.993292568	3.681228844	0.000608579	0.010519036	-0.560846035	Up
1700123O20Rik	1700123O20Rik	0.104116929	8.469490977	3.680671518	0.000609606	0.01052278	-0.562415129	Up
Ugdh	Ugdh	0.100237564	8.548720182	3.675031262	0.000620085	0.010689468	-0.578287566	Up
Sim2	Sim2	-0.107017757	3.740968259	-3.67394576	0.000622121	0.010704493	-0.581340832	Down
Fndc10	Fndc10	-0.118491279	8.210411176	-3.673689225	0.000622603	0.010704493	-0.582062334	Down
Plod3	Plod3	0.091507773	8.656585543	3.672870586	0.000624144	0.010716816	-0.584364571	Up
Dcxr	Dcxr	-0.132969643	7.159793791	-3.668992326	0.000631496	0.010828739	-0.595267593	Down
Mrpl16	Mrpl16	-0.107094573	9.657018312	-3.66754018	0.00063427	0.010861976	-0.599348455	Down
F2r	F2r	-0.183287027	7.272270776	-3.666922926	0.000635453	0.010867911	-0.601082821	Down
Ctsa	Ctsa	-0.122435365	9.468613259	-3.666149593	0.000636937	0.010874163	-0.60325552	Down
Trps1	Trps1	-0.149301736	8.419977778	-3.665861423	0.000637491	0.010874163	-0.604065077	Down
Nin	Nin	0.134416478	6.962493206	3.665409798	0.000638361	0.01087472	-0.605333761	Up
Prom1	Prom1	-0.130528921	8.14641245	-3.664109689	0.00064087	0.010900768	-0.608985504	Down
Washc4	Washc4	0.12823796	8.09991284	3.663749141	0.000641567	0.010900768	-0.609998087	Up
Cept1	Cept1	0.087396093	9.908401515	3.659260962	0.00065031	0.011034898	-0.622598489	Up
Tjap1	Tjap1	0.119794399	7.266689949	3.657580304	0.000653614	0.011076492	-0.627314752	Up
Sbk1	Sbk1	0.162834791	9.301651687	3.657029503	0.0006547	0.011077098	-0.628860158	Up
BC004004	BC004004	-0.146051875	9.747657137	-3.656298041	0.000656145	0.011077098	-0.630912259	Down
Ntmt1	Ntmt1	-0.126195278	8.119275753	-3.656267066	0.000656206	0.011077098	-0.630999153	Down
Bloc1s6	Bloc1s6	-0.071749455	9.764561984	-3.655833285	0.000657064	0.011077203	-0.632216008	Down
Ddx25	Ddx25	-0.111993969	9.135539165	-3.652744552	0.000663208	0.011155917	-0.640878366	Down
Zfp189	Zfp189	0.156684791	6.43879009	3.652623637	0.00066345	0.011155917	-0.641217393	Up
Eif4e3	Eif4e3	0.117733834	8.330963029	3.648286675	0.000672173	0.011287994	-0.653373569	Up
C1qa	C1qa	0.092726422	9.464865343	3.644136515	0.000680624	0.011412861	-0.664998891	Up
Cryl1	Cryl1	-0.15870213	7.014694677	-3.643774855	0.000681365	0.011412861	-0.666011628	Down
Ankrd44	Ankrd44	-0.164452156	7.193350342	-3.642118464	0.000684769	0.011453882	-0.670649231	Down
Hspd1	Hspd1	0.095448271	11.28408684	3.641727122	0.000685576	0.011453882	-0.671744757	Up
Vrk1	Vrk1	-0.133931387	7.030552892	-3.639149212	0.000690914	0.011514439	-0.678959778	Down
Ghr	Ghr	-0.159678817	6.969563476	-3.639120776	0.000690973	0.011514439	-0.679039347	Down
Scg2	Scg2	0.093953829	11.65962469	3.637763574	0.000693799	0.011546731	-0.682836745	Up
Srpk1	Srpk1	0.106710033	8.030603171	3.636163382	0.000697145	0.011582705	-0.687313039	Up
Fbxo9	Fbxo9	-0.082377082	10.54189109	-3.635606033	0.000698314	0.011582705	-0.688871888	Down
Arfgap2	Arfgap2	-0.110630691	8.664174468	-3.635242444	0.000699078	0.011582705	-0.689888743	Down
Mum1	Mum1	-0.131981731	7.771612977	-3.635030003	0.000699525	0.011582705	-0.690482852	Down
Ss18	Ss18	0.088895107	9.120361118	3.633606673	0.000702524	0.011615819	-0.694462837	Up
Zfp532	Zfp532	0.137914916	8.642317239	3.633233759	0.000703312	0.011615819	-0.69550546	Up
Adat2	Adat2	-0.166090273	5.897816951	-3.632784168	0.000704263	0.011616765	-0.696762385	Down
Plekhf1	Plekhf1	0.276009191	7.419688822	3.632152617	0.000705601	0.011624083	-0.698527873	Up
Ube2b	Ube2b	0.077628376	10.77297352	3.631456452	0.000707079	0.011633682	-0.700473796	Up
Pacs1	Pacs1	-0.132089156	8.161157427	-3.631028994	0.000707987	0.011633908	-0.701668529	Down
Cpne2	Cpne2	-0.121960862	6.983024235	-3.626809848	0.000717018	0.011767423	-0.713456843	Down
Mapk3	Mapk3	-0.077873475	10.21181221	-3.621731258	0.000728034	0.011933155	-0.727636604	Down
Cenpv	Cenpv	0.092110945	8.573147283	3.620499104	0.000730732	0.011962279	-0.731075234	Up
Pknox1	Pknox1	0.178748439	6.661780044	3.617415869	0.000737523	0.012058267	-0.739676987	Up
Mknk2	Mknk2	0.101840606	8.860163394	3.615002924	0.00074288	0.012119392	-0.746405956	Up
Zan	Zan	0.131787017	5.362476916	3.614455504	0.0007441	0.012119392	-0.747932202	Up
Cxxc1	Cxxc1	0.087344195	8.567616294	3.614373961	0.000744282	0.012119392	-0.74815954	Up
Cflar	Cflar	0.180997565	6.373415128	3.614056549	0.000744991	0.012119392	-0.74904444	Up
Gns	Gns	-0.12706931	9.778405976	-3.611625033	0.000750442	0.012186125	-0.755821763	Down
Diablo	Diablo	0.087525153	8.437323496	3.611391088	0.000750968	0.012186125	-0.756473704	Up
Tgm2	Tgm2	0.142032069	6.564060257	3.609089363	0.000756167	0.012248743	-0.762886746	Up
Polr3c	Polr3c	-0.129450962	6.953845432	-3.608709768	0.000757027	0.012248743	-0.763944157	Down
Batf2	Batf2	0.134373653	6.074706489	3.608169778	0.000758253	0.012248743	-0.765448264	Up
Apip	Apip	0.141482776	8.308719045	3.608018774	0.000758597	0.012248743	-0.765868854	Up
Lsr	Lsr	0.126427438	7.228889198	3.607562326	0.000759635	0.012250288	-0.767140135	Up
Mvk	Mvk	-0.104599054	7.57192782	-3.604681359	0.000766219	0.01233572	-0.775162066	Down
Eomes	Eomes	0.193314589	5.851712687	3.604415024	0.00076683	0.01233572	-0.775903488	Up
Slc39a8	Slc39a8	-0.168085288	4.792007844	-3.602442699	0.000771373	0.012393456	-0.781393106	Down
Slc25a28	Slc25a28	-0.086067311	8.838469884	-3.59757251	0.000782701	0.012545555	-0.794941384	Down
Crip3	Crip3	0.170438326	4.754134539	3.597507802	0.000782852	0.012545555	-0.795121327	Up
Htatsf1	Htatsf1	-0.161600836	5.366391338	-3.597130999	0.000783735	0.012545555	-0.796169119	Down
Dis3	Dis3	-0.172485064	7.019403377	-3.595560326	0.000787427	0.012579313	-0.800536113	Down
Cpxm1	Cpxm1	-0.181763773	5.324766553	-3.59514566	0.000788404	0.012579313	-0.801688847	Down
Sec11a	Sec11a	0.081719162	9.74026357	3.595000238	0.000788747	0.012579313	-0.802093091	Up
Cd68	Cd68	-0.144761747	6.641456737	-3.593673825	0.000791883	0.012613845	-0.805779831	Down
Trib2	Trib2	0.152283892	9.101000655	3.59209355	0.000795635	0.012658088	-0.810171203	Up
Sgk2	Sgk2	-0.202289975	5.973587375	-3.590830912	0.000798644	0.012690435	-0.813679143	Down
Efhd2	Efhd2	0.111750101	10.39615705	3.590260839	0.000800006	0.012696562	-0.815262733	Up
Ppp4r2	Ppp4r2	0.097085392	10.30251616	3.585484181	0.00081151	0.012863418	-0.828526266	Up
Pcyox1	Pcyox1	-0.101022559	9.524340021	-3.57962747	0.00082583	0.013074472	-0.844775578	Down
Tpbpa	Tpbpa	0.108237608	3.519704696	3.57863836	0.000828273	0.013097186	-0.847518397	Up
Mmp17	Mmp17	0.120409721	9.168898776	3.577590282	0.000830868	0.013115138	-0.850424281	Up
Rnf32	Rnf32	0.145013017	7.259987389	3.57736541	0.000831426	0.013115138	-0.851047696	Up
Nxf1	Nxf1	0.114125682	9.100498439	3.573323503	0.000841515	0.013258194	-0.862249437	Up
Exosc7	Exosc7	0.095975646	9.228012677	3.572692613	0.0008431	0.013267089	-0.863997256	Up
Hif1a	Hif1a	-0.126349133	8.512950727	-3.569862732	0.000850246	0.013363363	-0.871835065	Down
R74862	R74862	-0.131204383	7.334877797	-3.56762996	0.000855925	0.013436376	-0.878016662	Down
Slc2a8	Slc2a8	-0.10175245	8.564694129	-3.564939461	0.000862817	0.013528225	-0.885462669	Down
Tmbim1	Tmbim1	-0.12874917	8.454960237	-3.563241451	0.000867194	0.013580467	-0.890160343	Down
Dbt	Dbt	0.111191758	7.720482577	3.561181291	0.000872533	0.013647631	-0.895858269	Up
Mpg	Mpg	-0.117731626	7.728933791	-3.560090714	0.000875372	0.013675578	-0.898873815	Down
Srsf6	Srsf6	-0.105718734	8.860410724	-3.55853601	0.000879434	0.013712813	-0.903171828	Down
Qser1	Qser1	-0.184155189	4.454090534	-3.558371454	0.000879865	0.013712813	-0.903626684	Down
Dlx1as	Dlx1as	0.17077924	6.685300421	3.557344182	0.00088256	0.013738347	-0.906465954	Up
Suv39h1	Suv39h1	-0.116055447	7.368191129	-3.556930106	0.000883649	0.013738841	-0.907610289	Down
C1qc	C1qc	0.10093458	8.645782278	3.555873005	0.000886434	0.013765678	-0.910531339	Up
Hs3st1	Hs3st1	-0.121708797	8.075457854	-3.5540751	0.000891191	0.013800039	-0.915498322	Down
Ctps	Ctps	-0.099930238	9.048165751	-3.553963764	0.000891486	0.013800039	-0.915805859	Down
Pth1r	Pth1r	-0.190666676	6.164198709	-3.553833298	0.000891832	0.013800039	-0.91616623	Down
Polr3a	Polr3a	-0.09350009	7.476368267	-3.550623466	0.00090039	0.0139159	-0.925030063	Down
Eny2	Eny2	-0.193834792	8.425423208	-3.548350554	0.000906498	0.013993656	-0.931303935	Down
Pgam2	Pgam2	-0.172662298	6.486366073	-3.547545683	0.00090867	0.014006767	-0.933525065	Down
Ica1	Ica1	-0.083141676	9.399543799	-3.547237787	0.000909502	0.014006767	-0.934374664	Down
Snapc2	Snapc2	-0.094740545	10.34791874	-3.544470275	0.000917016	0.014105772	-0.942009412	Down
Usp19	Usp19	-0.110796075	8.634854406	-3.543077298	0.000920821	0.014143237	-0.945850967	Down
Igdcc4	Igdcc4	-0.147974261	8.755713853	-3.54256747	0.000922217	0.014143237	-0.94725676	Down
Mios	Mios	-0.123331616	7.374111626	-3.542385305	0.000922716	0.014143237	-0.947759034	Down
Mcam	Mcam	-0.157814595	6.863294566	-3.540840627	0.000926961	0.014191564	-0.9520175	Down
Smim7	Smim7	-0.077509099	9.296984471	-3.539558984	0.000930497	0.014228942	-0.95555003	Down
Fastkd5	Fastkd5	0.125290094	8.038349872	3.538161278	0.000934368	0.01423871	-0.959401641	Up
Snapin	Snapin	-0.089860845	9.540728698	-3.537859982	0.000935205	0.01423871	-0.960231802	Down
Capn10	Capn10	0.128607709	7.14367572	3.537670045	0.000935732	0.01423871	-0.960755115	Up
Dpf2	Dpf2	0.10368521	9.148111584	3.537423154	0.000936419	0.01423871	-0.961435324	Up
Eri1	Eri1	0.139760807	5.845033238	3.537353205	0.000936613	0.01423871	-0.961628034	Up
Arhgef7	Arhgef7	0.102476013	8.949205151	3.534613797	0.000944262	0.014338226	-0.969173499	Up
Hdac3	Hdac3	-0.186871168	8.90948429	-3.532788735	0.000949391	0.014395333	-0.974198661	Down
Pagr1a	Pagr1a	0.103656526	8.020903385	3.53248837	0.000950238	0.014395333	-0.975025554	Up
Trpc4	Trpc4	-0.132034509	5.772447528	-3.53144405	0.000953188	0.014423205	-0.977900214	Down
Def8	Def8	0.093197105	7.814589159	3.529982417	0.00095733	0.014469048	-0.981922798	Up
Rprm	Rprm	-0.113240617	9.104076771	-3.529422509	0.000958922	0.01447627	-0.983463483	Down
Plin4	Plin4	0.43246016	5.698026837	3.526200699	0.000968129	0.014583998	-0.992326194	Up
Mknk1	Mknk1	-0.103728059	8.18311534	-3.526140544	0.000968302	0.014583998	-0.992491626	Down
Mrps30	Mrps30	-0.094586683	8.482591632	-3.525086378	0.000971333	0.014612723	-0.995390463	Down
Ippk	Ippk	0.106838274	7.652508406	3.524137857	0.000974069	0.014636933	-0.997998372	Up
Elmo3	Elmo3	-0.142674443	5.067758361	-3.522831433	0.000977848	0.01467676	-1.001589671	Down
Ethe1	Ethe1	0.105683239	7.273049263	3.522064841	0.000980073	0.014693179	-1.003696648	Up
Kif3b	Kif3b	0.103799895	7.793742624	3.521063264	0.000982986	0.014719879	-1.006449094	Up
Slc15a4	Slc15a4	0.167047146	7.699203917	3.518219219	0.000991304	0.014827358	-1.014262447	Up
Arl4d	Arl4d	0.248758673	7.126009636	3.515758055	0.000998557	0.01491867	-1.021021057	Up
Man2c1	Man2c1	-0.149944552	9.424823252	-3.512771975	0.001007424	0.01498859	-1.029217562	Down
Dph7	Dph7	-0.189501967	7.37958529	-3.512715013	0.001007594	0.01498859	-1.02937388	Down
Rev3l	Rev3l	-0.122788321	9.447406025	-3.512276607	0.001008903	0.01498859	-1.03057692	Down
Anapc2	Anapc2	-0.082421059	9.494452445	-3.511976896	0.001009798	0.01498859	-1.031399316	Down
Zfp276	Zfp276	0.112448441	7.025233654	3.511741244	0.001010503	0.01498859	-1.032045909	Up
Ccndbp1	Ccndbp1	-0.096478501	9.716325509	-3.511555108	0.00101106	0.01498859	-1.032556621	Down
Scap	Scap	-0.09480228	9.807611887	-3.51147179	0.001011309	0.01498859	-1.032785219	Down
Hps4	Hps4	0.122323329	8.411460003	3.509375271	0.001017603	0.015064694	-1.038536415	Up
Dnajc28	Dnajc28	0.173370394	6.568710525	3.50876118	0.001019453	0.015074921	-1.040220631	Up
D16Ertd472e	D16Ertd472e	-0.137439946	6.569358329	-3.508007466	0.001021729	0.015085537	-1.04228755	Down
AI464131	AI464131	0.144729309	7.645694317	3.507625805	0.001022883	0.015085537	-1.043334088	Up
Timp3	Timp3	0.156710601	6.860074088	3.507252209	0.001024015	0.015085537	-1.044358449	Up
Irs2	Irs2	0.187843298	6.986805227	3.506988454	0.001024814	0.015085537	-1.0450816	Up
Hbs1l	Hbs1l	0.075974361	8.994604478	3.50556457	0.001029139	0.015132065	-1.048985011	Up
Gins4	Gins4	0.090437683	7.611030549	3.503091342	0.001036693	0.01522591	-1.055762943	Up
Tmem219	Tmem219	-0.114369573	7.282655325	-3.502613703	0.001038157	0.015230216	-1.057071611	Down
Glmn	Glmn	-0.148832006	7.077824598	-3.500168561	0.001045688	0.015323393	-1.063769395	Down
Brinp1	Brinp1	-0.101091422	10.16201821	-3.498387237	0.001051206	0.015386916	-1.068647165	Down
Dynll1	Dynll1	0.151080282	13.0918605	3.497834687	0.001052924	0.015388709	-1.070159919	Up
Lancl1	Lancl1	-0.067934655	11.19995625	-3.497586332	0.001053697	0.015388709	-1.070839814	Down
Erbin	Erbin	-0.125407947	8.967763863	-3.49632305	0.001057636	0.015428908	-1.074297739	Down
Cavin1	Cavin1	0.138752167	4.356965091	3.495192449	0.001061174	0.015463162	-1.077391879	Up
Nhsl2	Nhsl2	0.190392437	7.531051335	3.494747795	0.001062568	0.015466142	-1.07860862	Up
Stard7	Stard7	-0.072539045	10.48662683	-3.493725751	0.00106578	0.015486721	-1.08140498	Down
Atpaf2	Atpaf2	-0.091598468	7.691463896	-3.493539907	0.001066365	0.015486721	-1.081913408	Down
Heph	Heph	0.196481061	5.804275137	3.492549896	0.001069487	0.015514721	-1.084621601	Up
Mtmr7	Mtmr7	-0.080216717	9.277687104	-3.490577503	0.001075732	0.015584357	-1.090015818	Down
Atraid	Atraid	-0.098874425	9.841705967	-3.490277438	0.001076685	0.015584357	-1.090836301	Down
Ndp	Ndp	-0.116342495	6.232963033	-3.488884852	0.001081119	0.01563113	-1.094643599	Down
Pik3ca	Pik3ca	0.107796561	8.154550744	3.486249496	0.001089558	0.015734006	-1.101846234	Up
Selenoh	Selenoh	-0.09739643	9.133651621	-3.485724193	0.001091247	0.015734006	-1.103281559	Down
Fdft1	Fdft1	-0.109726517	9.907723098	-3.485532098	0.001091866	0.015734006	-1.103806405	Down
Car5a	Car5a	0.14352463	5.015602285	3.480578675	0.00110793	0.015947818	-1.117334528	Up
Fnbp4	Fnbp4	-0.140343754	8.075055882	-3.478893077	0.001113448	0.016009514	-1.121935508	Down
Pygl	Pygl	-0.199704443	5.296153383	-3.478066166	0.001116165	0.01603084	-1.124192164	Down
Slc31a2	Slc31a2	0.083897044	6.932862536	3.4771423	0.001119207	0.016040097	-1.126713051	Up
Defb35	Defb35	0.119802862	3.912536903	3.477121028	0.001119277	0.016040097	-1.12677109	Up
Spint2	Spint2	-0.165724747	7.820045091	-3.47621106	0.001122282	0.016065443	-1.12925367	Down
Atf1	Atf1	-0.120755655	7.42198969	-3.474769287	0.001127058	0.016116068	-1.133186367	Down
Creld1	Creld1	0.106336754	9.523675576	3.470406406	0.001141631	0.016306499	-1.145081233	Up
Higd1b	Higd1b	0.158704641	6.027306355	3.467793528	0.001150444	0.016414341	-1.152200834	Up
Cog6	Cog6	0.094542226	9.032188762	3.467317726	0.001152055	0.016419315	-1.153496975	Up
Dgat1	Dgat1	-0.084897563	7.912334104	-3.466031622	0.001156423	0.016463509	-1.156999965	Down
Adam8	Adam8	0.176824351	5.332236146	3.465224589	0.001159172	0.016468413	-1.159197716	Up
Bcl2	Bcl2	0.139294492	6.585403285	3.465101478	0.001159591	0.016468413	-1.159532954	Up
Gas2	Gas2	-0.154026274	6.550653526	-3.464574174	0.001161391	0.016468413	-1.160968745	Down
Abtb1	Abtb1	-0.091134791	8.012856747	-3.464444246	0.001161835	0.016468413	-1.161322506	Down
Ivns1abp	Ivns1abp	-0.188392951	6.257684587	-3.462633165	0.00116804	0.016538326	-1.166252828	Down
Pkp1	Pkp1	0.120824968	7.4167126	3.461772862	0.001170998	0.016559851	-1.168594319	Up
Cav1	Cav1	-0.127677181	8.045385139	-3.461450665	0.001172108	0.016559851	-1.16947116	Down
Nr4a2	Nr4a2	0.103649854	7.721600504	3.460635274	0.001174921	0.016581572	-1.171689987	Up
Kdm6a	Kdm6a	-0.138502117	6.776918128	-3.459597001	0.001178513	0.016599344	-1.174514884	Down
Tmem97	Tmem97	-0.108711495	6.531975388	-3.459532902	0.001178735	0.016599344	-1.174689266	Down
Sgms1	Sgms1	0.107633289	7.719997648	3.459049352	0.001180411	0.016604963	-1.176004713	Up
Hrc	Hrc	0.120327136	5.888729789	3.458364838	0.001182788	0.016608895	-1.177866677	Up
Nxt1	Nxt1	0.094798466	7.996042363	3.458233101	0.001183246	0.016608895	-1.178224994	Up
Rexo2	Rexo2	0.08411088	9.061779034	3.457581524	0.001185514	0.016609399	-1.179997132	Up
Camk1g	Camk1g	0.131009985	9.035400395	3.457488587	0.001185838	0.016609399	-1.180249884	Up
Sertad2	Sertad2	-0.113746486	8.897999237	-3.456003593	0.001191023	0.016664071	-1.184287941	Down
Cdk2ap1	Cdk2ap1	0.136611018	9.848915083	3.455264158	0.001193613	0.016682352	-1.186298272	Up
Svs5	Svs5	0.162085682	5.284737879	3.453725468	0.00119902	0.016736689	-1.190480776	Up
Fancf	Fancf	-0.160292386	6.426980213	-3.453255229	0.001200677	0.016736689	-1.191758776	Down
Adm	Adm	0.16119967	4.912166371	3.452912743	0.001201886	0.016736689	-1.192689509	Up
Crmp1	Crmp1	-0.105897787	10.52458259	-3.452695747	0.001202652	0.016736689	-1.193279188	Down
Entpd2	Entpd2	-0.084800098	7.245357681	-3.451393104	0.001207261	0.016782861	-1.196818616	Down
Rpap3	Rpap3	-0.109660316	8.167990916	-3.449923905	0.001212479	0.016837398	-1.200809674	Down
Adi1	Adi1	0.096313816	8.460486743	3.448956544	0.001215927	0.016867255	-1.20343696	Up
Wfdc1	Wfdc1	0.154059959	7.218088856	3.44804314	0.001219191	0.016894503	-1.205917315	Up
Ptma	Ptma	0.086390866	12.15912966	3.447042783	0.001222775	0.016926126	-1.208633355	Up
Spag1	Spag1	0.146138468	6.937319514	3.443618268	0.001235122	0.017078841	-1.217927713	Up
Tmem141	Tmem141	-0.140806949	7.415530662	-3.442549364	0.001239	0.017114258	-1.220827698	Down
Pnkp	Pnkp	-0.116592785	7.037441776	-3.441615079	0.001242399	0.017142992	-1.223362026	Down
Ncbp1	Ncbp1	0.097271204	9.513227497	3.440409417	0.001246798	0.017182665	-1.226631905	Up
Id3	Id3	-0.133151536	8.630943742	-3.440103251	0.001247918	0.017182665	-1.227462152	Down
Ube2g2	Ube2g2	0.107633398	9.204184233	3.437880571	0.001256074	0.017276673	-1.233488238	Up
Ankrd13c	Ankrd13c	0.095262013	10.58679012	3.437077657	0.001259033	0.017299066	-1.235664528	Up
Hspa1a	Hspa1a	0.247626297	7.456312353	3.435158306	0.001266134	0.017378254	-1.240865719	Up
Crot	Crot	0.128276224	8.39912595	3.433134726	0.001273661	0.017448241	-1.246347532	Up
Gne	Gne	-0.099614881	7.661806475	-3.43306594	0.001273918	0.017448241	-1.246533838	Down
Aldh1b1	Aldh1b1	-0.12475732	5.864344358	-3.431364559	0.001280281	0.017516933	-1.251141324	Down
Hsd3b7	Hsd3b7	0.131512355	6.936236637	3.429547384	0.00128711	0.017591856	-1.256060926	Up
Fmnl3	Fmnl3	-0.109824358	6.18934795	-3.428325143	0.001291723	0.01763636	-1.259369024	Down
Clk3	Clk3	0.094329234	8.458754583	3.424905641	0.001304713	0.017783285	-1.268620558	Up
Scd1	Scd1	-0.073861313	10.6176594	-3.42477269	0.00130522	0.017783285	-1.268980154	Down
Ube2d3	Ube2d3	-0.117174604	9.139806029	-3.424037502	0.00130803	0.01780291	-1.270968473	Down
Pdia4	Pdia4	0.15669688	6.451325467	3.423263878	0.001310994	0.017824576	-1.273060477	Up
Aspscr1	Aspscr1	-0.132228374	8.319458661	-3.419663418	0.001324869	0.017994402	-1.282793082	Down
Nfatc3	Nfatc3	-0.160338668	5.976635567	-3.417017761	0.001335153	0.018106577	-1.289940905	Down
Otud7b	Otud7b	0.179672339	7.489746274	3.416822893	0.001335914	0.018106577	-1.290467257	Up
Imp4	Imp4	0.092011938	7.803579414	3.414779029	0.001343915	0.018196054	-1.295986814	Up
Nploc4	Nploc4	-0.082977809	8.181808344	-3.412532444	0.001352763	0.018283216	-1.302051604	Down
Vip	Vip	0.131330157	9.145870394	3.412430484	0.001353166	0.018283216	-1.302326798	Up
Nol11	Nol11	-0.087091841	7.986131871	-3.411784628	0.001355721	0.018285322	-1.304069863	Down
G6pc3	G6pc3	-0.079257253	8.860102009	-3.411679853	0.001356136	0.018285322	-1.304352617	Down
Pars2	Pars2	-0.136143626	7.022126154	-3.410882477	0.001359297	0.018302291	-1.306504308	Down
Amot	Amot	0.117929542	6.090189715	3.410652383	0.00136021	0.018302291	-1.307125153	Up
Pcbp4	Pcbp4	-0.083497633	10.5747118	-3.410273912	0.001361714	0.018303578	-1.308146303	Down
Cdk20	Cdk20	0.119186811	6.969611571	3.409090841	0.001366425	0.01834793	-1.311337903	Up
Nfkbia	Nfkbia	0.235914453	10.64360624	3.408710555	0.001367943	0.018349352	-1.312363674	Up
Pltp	Pltp	-0.19768732	9.506862849	-3.405244091	0.001381851	0.018500992	-1.321710908	Down
Anapc15	Anapc15	-0.102188553	6.890573217	-3.405183737	0.001382094	0.018500992	-1.3218736	Down
2210407C18Rik	2210407C18Rik	0.136118376	5.004727929	3.404619373	0.001384372	0.018507133	-1.323394854	Up
Matk	Matk	-0.085649949	8.852598833	-3.40436467	0.001385401	0.018507133	-1.324081361	Down
Arhgap10	Arhgap10	-0.127048442	5.667788664	-3.403636486	0.001388347	0.018525094	-1.326043886	Down
Cfl2	Cfl2	-0.133108158	8.207069542	-3.403328163	0.001389596	0.018525094	-1.326874774	Down
Cdc5l	Cdc5l	0.082996654	9.062313185	3.402039661	0.001394828	0.018575788	-1.330346624	Up
Rbm28	Rbm28	0.263751181	6.900903276	3.39588122	0.001420093	0.018892905	-1.346929822	Up
Khdrbs3	Khdrbs3	0.107178617	10.06785014	3.393729726	0.001429022	0.018992255	-1.352719121	Up
Speer4f1	Speer4f1	0.12713028	6.865205766	3.392283042	0.001435056	0.019040348	-1.356610688	Up
Ikbkb	Ikbkb	0.110016906	8.827208446	3.392159963	0.00143557	0.019040348	-1.356941723	Up
Rbm22	Rbm22	-0.095303724	8.202975587	-3.391194869	0.00143961	0.019074469	-1.359537219	Down
Gadd45g	Gadd45g	0.144940412	7.992571734	3.388921514	0.00144917	0.019181578	-1.365649399	Up
Lrpap1	Lrpap1	0.086094468	10.04832841	3.387118226	0.001456796	0.0192629	-1.370496036	Up
Vps11	Vps11	-0.078779315	8.733641362	-3.38452505	0.001467829	0.019389064	-1.377462965	Down
Per2	Per2	0.294935829	7.525817716	3.382230343	0.001477658	0.01949909	-1.383625391	Up
Rnf2	Rnf2	-0.089459814	8.853388217	-3.38014531	0.001486644	0.019574431	-1.389222605	Down
Als2	Als2	0.101772655	8.719061313	3.379917344	0.00148763	0.019574431	-1.389834449	Up
Asb11	Asb11	-0.180315915	6.131048126	-3.37985814	0.001487886	0.019574431	-1.389993346	Down
Nrcam	Nrcam	-0.075021568	10.66465529	-3.379113545	0.00149111	0.019593705	-1.391991598	Down
Polr3g	Polr3g	-0.160894537	5.363102615	-3.378823904	0.001492366	0.019593705	-1.39276883	Down
Slc2a1	Slc2a1	0.213256462	9.761914079	3.377518307	0.001498039	0.019648351	-1.396271823	Up
Fnta	Fnta	0.074879799	10.3237135	3.371235437	0.001525631	0.019990072	-1.413117946	Up
Rrnad1	Rrnad1	0.111097756	7.17636383	3.366844643	0.0015452	0.020226087	-1.42487987	Up
Shkbp1	Shkbp1	0.099105418	8.072756802	3.366364217	0.001547355	0.020227767	-1.426166268	Up
Mettl9	Mettl9	-0.06662771	10.49950349	-3.366122569	0.00154844	0.020227767	-1.42681327	Down
Zswim1	Zswim1	-0.103027622	8.362395461	-3.363857397	0.001558649	0.020340684	-1.43287682	Down
Tub	Tub	0.128064845	9.822359453	3.360124378	0.001575613	0.02054144	-1.44286431	Up
Myo1b	Myo1b	-0.110183868	7.031557191	-3.358639517	0.001582409	0.020609372	-1.446835145	Down
Zfp105	Zfp105	-0.132331602	6.013394152	-3.357559839	0.001587368	0.020653266	-1.449721778	Down
Nup88	Nup88	-0.087753062	9.666439525	-3.357027752	0.001589818	0.020664451	-1.451144169	Down
Pqlc2	Pqlc2	-0.155193896	6.392139704	-3.356516412	0.001592175	0.020674417	-1.452510969	Down
Lmo4	Lmo4	-0.141616762	10.74566644	-3.355589251	0.001596458	0.020709339	-1.454988935	Down
Slc38a5	Slc38a5	-0.177316519	6.48555533	-3.354479659	0.001601598	0.020723818	-1.457953936	Down
Stk3	Stk3	-0.135643595	7.749366921	-3.354466442	0.001601659	0.020723818	-1.45798925	Down
Hnrnpa2b1	Hnrnpa2b1	0.084685692	11.38055082	3.354217341	0.001602815	0.020723818	-1.458654806	Up
Pnpo	Pnpo	-0.092459804	8.852286629	-3.353972624	0.001603951	0.020723818	-1.459308619	Down
4930453N24Rik	4930453N24Rik	0.075870504	8.097441045	3.353136136	0.001607842	0.020753457	-1.461543259	Up
Slc7a8	Slc7a8	-0.206051915	7.778392199	-3.352064082	0.001612841	0.020779574	-1.464406717	Down
Plekha3	Plekha3	0.111311845	8.112631883	3.352016674	0.001613063	0.020779574	-1.464533331	Up
Rnf38	Rnf38	-0.105988328	8.445172545	-3.351537649	0.001615302	0.020787813	-1.46581262	Down
Cop1	Cop1	0.09613051	9.981717751	3.350547709	0.001619938	0.020826857	-1.46845602	Up
Wdr48	Wdr48	0.089422904	9.360811742	3.349435188	0.001625163	0.020873392	-1.47142619	Up
Arhgap35	Arhgap35	0.120678325	9.138940819	3.348885143	0.001627753	0.020886012	-1.472894462	Up
Eri3	Eri3	-0.08704728	10.13521799	-3.344570282	0.001648202	0.021127544	-1.48440743	Down
Nucks1	Nucks1	-0.074229619	11.60051274	-3.34360998	0.001652786	0.021159402	-1.486968515	Down
Ccdc127	Ccdc127	0.126455792	8.680037404	3.34336805	0.001653943	0.021159402	-1.487613665	Up
As3mt	As3mt	-0.123778858	6.390035279	-3.342274436	0.001659182	0.021205552	-1.490529626	Down
Mrpl4	Mrpl4	0.078389322	9.226653466	3.33893775	0.001675264	0.021390055	-1.49942289	Up
Lmo7	Lmo7	-0.142045103	8.314875024	-3.33817474	0.001678962	0.021404717	-1.501455793	Down
Zc3h15	Zc3h15	0.074816467	10.27782993	3.338021499	0.001679705	0.021404717	-1.501864042	Up
Fibp	Fibp	-0.097249579	8.352123223	-3.335609669	0.001691451	0.021533284	-1.508287927	Down
Trappc13	Trappc13	0.117325347	8.399010205	3.334533383	0.001696718	0.021579197	-1.511153705	Up
Pcca	Pcca	-0.087403782	9.129756604	-3.33352796	0.001701652	0.021620794	-1.513830302	Down
Ptger1	Ptger1	0.118990366	5.93953044	3.332412381	0.001707142	0.021669373	-1.516799583	Up
Tollip	Tollip	0.077596729	9.738304341	3.331726545	0.001710526	0.021691142	-1.518624745	Up
Edrf1	Edrf1	0.116799193	7.527802925	3.329979941	0.001719173	0.021779538	-1.523271827	Up
Slc22a4	Slc22a4	-0.166059576	5.081572904	-3.329319721	0.001722452	0.021799832	-1.525028053	Down
Anapc1	Anapc1	-0.079762541	8.302530203	-3.327173729	0.001733151	0.021911281	-1.530735081	Down
Fastk	Fastk	-0.098933707	8.573942611	-3.326878337	0.001734629	0.021911281	-1.531520471	Down
Ino80c	Ino80c	-0.110094377	7.883073971	-3.326073334	0.001738662	0.021940904	-1.533660602	Down
Gramd3	Gramd3	0.127335842	8.43758348	3.325426785	0.001741908	0.021960542	-1.535379253	Up
Tmprss3	Tmprss3	-0.138773688	4.432749588	-3.324738593	0.001745369	0.021982855	-1.537208378	Down
Trpt1	Trpt1	-0.098827676	7.088325243	-3.323645941	0.001750878	0.022030888	-1.540112042	Down
Gng10	Gng10	-0.093039001	10.4472121	-3.321011745	0.001764226	0.022177377	-1.54710991	Down
Tmem208	Tmem208	0.10345586	9.428125266	3.320223849	0.001768237	0.022206325	-1.549202346	Up
Mrps18b	Mrps18b	-0.109857784	8.60587859	-3.319463158	0.001772118	0.022233582	-1.551222247	Down
Atf6	Atf6	0.10893849	8.882157223	3.318901638	0.001774988	0.022244108	-1.552713104	Up
Homer2	Homer2	0.08764092	10.05416678	3.318629663	0.00177638	0.022244108	-1.553435152	Up
Ppp4r3a	Ppp4r3a	0.135457159	7.228436214	3.31785494	0.00178035	0.022262202	-1.555491717	Up
Mrpl21	Mrpl21	0.103339392	8.64294844	3.317679429	0.00178125	0.022262202	-1.555957585	Up
Srfbp1	Srfbp1	0.091502638	7.797710608	3.317175745	0.001783837	0.022273115	-1.557294458	Up
Cmtm3	Cmtm3	0.134540259	6.908136123	3.316687632	0.001786347	0.022283052	-1.558589888	Up
Polg2	Polg2	-0.102910264	6.357931486	-3.315817728	0.001790829	0.022306899	-1.560898284	Down
Snx1	Snx1	0.075174353	8.654997392	3.315650629	0.001791691	0.022306899	-1.56134166	Up
Kcnq5	Kcnq5	-0.127062878	7.450681176	-3.313934057	0.001800571	0.022395999	-1.565895588	Down
Mmd2	Mmd2	0.061423746	10.33283177	3.312306804	0.001809027	0.022479667	-1.570211246	Up
Mrnip	Mrnip	-0.136777937	6.509030752	-3.311778765	0.001811779	0.022492362	-1.571611391	Down
Ccnd3	Ccnd3	0.098930761	8.115922662	3.305735029	0.001843562	0.022865097	-1.587627318	Up
Pdxk	Pdxk	0.127505399	10.09998856	3.304522122	0.001850004	0.022923122	-1.590839399	Up
Ptprb	Ptprb	-0.158683144	7.668489503	-3.303457967	0.001855674	0.022971473	-1.593656958	Down
Dlx1	Dlx1	-0.111537829	7.512327081	-3.300050164	0.00187394	0.023175527	-1.602676094	Down
Id4	Id4	0.07704235	10.93954758	3.29811709	0.001884378	0.023282458	-1.607789687	Up
Ddah2	Ddah2	-0.117839608	8.024580767	-3.296422223	0.001893575	0.023373165	-1.612271653	Down
Cebpa	Cebpa	0.14363557	6.990447637	3.296102213	0.001895316	0.023373165	-1.613117743	Up
Tax1bp1	Tax1bp1	0.126487463	7.14408058	3.293195441	0.001911202	0.023546728	-1.620800808	Up
Kcna4	Kcna4	-0.11126165	7.090857127	-3.292551077	0.00191474	0.023567985	-1.622503409	Down
Rmnd5a	Rmnd5a	0.110455162	10.28451668	3.290245346	0.001927453	0.023672913	-1.628594179	Up
1600014C10Rik	1600014C10Rik	0.097353153	8.492893845	3.290119382	0.00192815	0.023672913	-1.628926846	Up
Itsn1	Itsn1	0.097493187	8.1338688	3.290014802	0.001928729	0.023672913	-1.629203036	Up
Fam114a1	Fam114a1	-0.13876526	6.538674406	-3.287356523	0.001943494	0.023816488	-1.636221571	Down
Phykpl	Phykpl	-0.118074895	6.448472578	-3.287249458	0.001944091	0.023816488	-1.636504178	Down
Glrx	Glrx	-0.133759419	8.666078583	-3.284146949	0.001961464	0.023977092	-1.644691069	Down
Hmgn3	Hmgn3	-0.08859691	9.80738018	-3.284091101	0.001961778	0.023977092	-1.644838398	Down
Arpc5	Arpc5	0.069531471	10.69101659	3.283921112	0.001962735	0.023977092	-1.645286823	Up
Flywch2	Flywch2	-0.132598148	7.317834593	-3.281350554	0.00197725	0.024090515	-1.652066154	Down
Meig1	Meig1	-0.156034798	4.693931624	-3.281171514	0.001978264	0.024090515	-1.652538216	Down
Ascl1	Ascl1	-0.138069149	4.917367531	-3.281133805	0.001978478	0.024090515	-1.652637638	Down
Nap1l3	Nap1l3	-0.091424429	9.409785346	-3.280965429	0.001979433	0.024090515	-1.653081565	Down
G6pdx	G6pdx	-0.066679947	8.642639244	-3.280616709	0.001981412	0.024092042	-1.654000931	Down
Cul1	Cul1	-0.081169783	9.756680446	-3.278438443	0.001993816	0.024220206	-1.659742357	Down
Taf13	Taf13	0.086976158	9.613544934	3.273954835	0.00201958	0.024510268	-1.671552833	Up
Wls	Wls	-0.124485679	7.643323964	-3.273110355	0.002024467	0.024542346	-1.673776212	Down
Rps6ka2	Rps6ka2	0.093950715	9.904730883	3.272846099	0.002025999	0.024542346	-1.674471882	Up
Xrn2	Xrn2	-0.145232613	8.029911997	-3.270121853	0.002041855	0.024711383	-1.681641637	Down
Kcnk2	Kcnk2	-0.096013761	9.123138582	-3.266568145	0.002062714	0.024940613	-1.69098891	Down
Poldip2	Poldip2	-0.086601364	9.34055709	-3.265307898	0.00207016	0.025007379	-1.694302227	Down
Ptgr1	Ptgr1	0.123519664	6.337035711	3.26206084	0.002089462	0.025217107	-1.702835465	Up
Samd4	Samd4	-0.107739918	9.586854911	-3.259054176	0.002107486	0.025411047	-1.710732308	Down
Gpr137b-ps	Gpr137b-ps	-0.095785262	8.110796298	-3.258165223	0.002112844	0.025452033	-1.713066242	Down
Macrod1	Macrod1	-0.098296641	7.634628229	-3.256480707	0.002123031	0.025537887	-1.717487841	Down
Kcnj12	Kcnj12	0.138648822	5.297722988	3.256252255	0.002124416	0.025537887	-1.718087385	Up
Marcksl1	Marcksl1	-0.098299678	9.626057231	-3.25601344	0.002125865	0.025537887	-1.718714096	Down
Mafg	Mafg	0.18867434	8.185863902	3.255626379	0.002128215	0.025542514	-1.719729786	Up
Cpsf3	Cpsf3	-0.092504566	9.049545344	-3.249882009	0.002163387	0.025940683	-1.734794892	Down
Rsrc1	Rsrc1	-0.106856168	8.384842312	-3.249171983	0.002167772	0.025969309	-1.736655859	Down
Nipbl	Nipbl	0.122837735	7.239344322	3.248175561	0.00217394	0.026019137	-1.739267045	Up
Entpd5	Entpd5	0.122473785	7.760311889	3.247853945	0.002175935	0.026019137	-1.740109754	Up
0610037L13Rik	0610037L13Rik	-0.089777001	8.499538494	-3.247389891	0.002178816	0.02602964	-1.741325594	Down
Kcnip4	Kcnip4	-0.119499372	8.836033051	-3.24693292	0.002181656	0.026032861	-1.742522774	Down
Col4a3bp	Col4a3bp	0.173869846	6.207484369	3.246702296	0.002183091	0.026032861	-1.743126926	Up
Cspg5	Cspg5	-0.102523577	9.990998354	-3.246027504	0.002187295	0.026059079	-1.744894486	Down
Rnf19a	Rnf19a	0.086652886	8.82912735	3.244706677	0.002195544	0.026133413	-1.748353626	Up
Nkd2	Nkd2	0.129726604	6.255564765	3.244278904	0.002198223	0.026141352	-1.749473742	Up
Cryz	Cryz	-0.128444773	8.401854729	-3.242927455	0.002206704	0.02619828	-1.753011893	Down
Abhd8	Abhd8	0.081664329	9.926651425	3.242490374	0.002209454	0.02619828	-1.754155995	Up
Cxcl12	Cxcl12	-0.155994262	8.302943634	-3.242420934	0.002209891	0.02619828	-1.754337752	Down
Ttf1	Ttf1	0.115933298	7.562801986	3.242233394	0.002211072	0.02619828	-1.75482862	Up
Cptp	Cptp	-0.083938384	7.721008865	-3.240442467	0.00222238	0.026308287	-1.759515323	Down
Scrg1	Scrg1	0.107734612	9.544071204	3.239695742	0.002227111	0.026316604	-1.761468969	Up
Pycrl	Pycrl	0.111042791	7.52949475	3.239590396	0.00222778	0.026316604	-1.76174456	Up
Ssbp4	Ssbp4	-0.115767279	8.816656136	-3.239373369	0.002229157	0.026316604	-1.762312301	Down
Tmod1	Tmod1	-0.112276995	8.814145069	-3.235041815	0.002256814	0.026618932	-1.773638688	Down
Rad23a	Rad23a	-0.156083665	8.524819235	-3.233990392	0.002263576	0.026662586	-1.776386595	Down
Tex261	Tex261	0.097607572	7.395456845	3.233828705	0.002264617	0.026662586	-1.776809117	Up
Adam23	Adam23	-0.123008372	7.686546002	-3.231975553	0.002276587	0.026779261	-1.781650857	Down
Ptpn9	Ptpn9	0.134597494	8.543767118	3.23064606	0.002285212	0.026856405	-1.785123373	Up
Dnajb1	Dnajb1	0.174587998	10.11524549	3.228478683	0.002299338	0.02699801	-1.79078247	Up
Zbtb25	Zbtb25	-0.133875215	6.610567537	-3.228111794	0.002301738	0.027001791	-1.791740198	Down
Snap23	Snap23	0.110607527	6.562815667	3.227463422	0.002305984	0.027015396	-1.793432543	Up
Spef1	Spef1	0.13459924	6.816906656	3.22730013	0.002307054	0.027015396	-1.793858725	Up
Per1	Per1	0.183911219	8.384032057	3.225978893	0.002315733	0.027048206	-1.797306586	Up
Pstpip2	Pstpip2	-0.185553316	5.1805122	-3.225849947	0.002316582	0.027048206	-1.797643034	Down
Pomt1	Pomt1	0.109468866	7.05081689	3.225707169	0.002317522	0.027048206	-1.798015562	Up
Pmp22	Pmp22	-0.091454266	8.751771009	-3.224887752	0.002322924	0.027048206	-1.800153337	Down
Sphk2	Sphk2	0.13117091	7.128793512	3.224881912	0.002322963	0.027048206	-1.800168571	Up
Ppp1r7	Ppp1r7	-0.111953435	9.541237484	-3.224673481	0.002324339	0.027048206	-1.800712293	Down
Ccnl2	Ccnl2	0.121982268	9.672342808	3.224463051	0.002325729	0.027048206	-1.801261207	Up
Cacfd1	Cacfd1	-0.142754895	6.308270969	-3.224345848	0.002326504	0.027048206	-1.801566923	Down
Pabpc2	Pabpc2	0.104927746	4.926349645	3.22358075	0.002331566	0.027082836	-1.803562475	Up
Fxyd2	Fxyd2	-0.096014768	4.966084327	-3.222920831	0.002335941	0.02709563	-1.805283458	Down
Ttc33	Ttc33	0.076397408	9.696394082	3.222785819	0.002336837	0.02709563	-1.805635524	Up
Nat8f5	Nat8f5	0.145250639	5.674694784	3.222103975	0.002341366	0.027123958	-1.80741341	Up
Kctd11	Kctd11	0.114701576	6.672981553	3.221507292	0.002345337	0.027145765	-1.80896905	Up
Rbm15	Rbm15	0.114739345	7.071570999	3.219969644	0.0023556	0.027240288	-1.812977097	Up
Pvr	Pvr	0.154720836	6.284516698	3.21876094	0.002363696	0.027309622	-1.816126883	Up
Neurod4	Neurod4	-0.100148003	3.478128519	-3.212532892	0.002405835	0.027771793	-1.832345017	Down
Med8	Med8	-0.082462418	9.447670402	-3.208912449	0.002430655	0.028027712	-1.841763835	Down
Gart	Gart	0.079963026	8.262362534	3.208671318	0.002432317	0.028027712	-1.842390919	Up
Spns2	Spns2	0.139139514	8.741349775	3.207184195	0.002442589	0.028121145	-1.846257667	Up
Dhx16	Dhx16	0.141190553	7.600851863	3.20447484	0.002461409	0.028289652	-1.853299537	Up
Hadhb	Hadhb	0.070211002	10.19327562	3.204450504	0.002461578	0.028289652	-1.85336277	Up
Gypa	Gypa	0.100876758	3.575736899	3.202425118	0.002475737	0.028427239	-1.858624489	Up
Ddx19b	Ddx19b	0.114970264	7.173383581	3.201749274	0.002480479	0.028456548	-1.86037979	Up
Ddx50	Ddx50	0.06268046	9.600959779	3.199729744	0.0024947	0.028594448	-1.865623534	Up
AA517023	AA517023	-0.122056726	3.934418404	-3.197464384	0.002510742	0.028752978	-1.871503119	Down
Mt1	Mt1	0.121949659	12.48182702	3.19575966	0.002522879	0.028851928	-1.875925894	Up
Strn4	Strn4	-0.076648057	10.99464732	-3.195627524	0.002523822	0.028851928	-1.876268649	Down
Mrpl58	Mrpl58	-0.079229285	9.481481178	-3.195237081	0.002526611	0.028858425	-1.877281388	Down
Dtd1	Dtd1	-0.075994987	10.29784231	-3.193512415	0.002538963	0.028974051	-1.881753942	Down
Enpp5	Enpp5	-0.070170415	10.98079942	-3.191867471	0.002550798	0.02908357	-1.886018346	Down
Katnb1	Katnb1	-0.111782726	8.655676354	-3.190362805	0.002561669	0.029166264	-1.889917882	Down
Idh1	Idh1	-0.154882464	8.412146544	-3.190242692	0.002562538	0.029166264	-1.890229122	Down
Pot1a	Pot1a	0.082543901	7.568319514	3.186465674	0.002590028	0.029453359	-1.900012441	Up
Fkbp1b	Fkbp1b	-0.084366667	8.894577622	-3.185998704	0.002593446	0.029466448	-1.901221494	Down
Rora	Rora	-0.078731759	8.996316181	-3.185000737	0.002600765	0.029523797	-1.903804997	Down
Mical1	Mical1	-0.176494845	5.187767248	-3.183806448	0.00260955	0.029597667	-1.906896068	Down
LTO1	LTO1	0.0780427	7.938949847	3.181679577	0.002625263	0.029749927	-1.912399052	Up
Ptgs2	Ptgs2	0.314451706	6.902065036	3.180657068	0.002632849	0.029809903	-1.915043829	Up
Herpud1	Herpud1	0.12168456	9.279514778	3.179761486	0.00263951	0.029859314	-1.917359863	Up
Zbtb8a	Zbtb8a	-0.124004041	6.32619578	-3.178658422	0.002647736	0.029926329	-1.920211896	Down
Hdac6	Hdac6	-0.084886653	9.248560463	-3.176362104	0.00266494	0.0300946	-1.926147158	Down
Paqr7	Paqr7	0.094637707	8.798762476	3.17527445	0.002673125	0.030138372	-1.92895746	Up
Lims2	Lims2	0.086767131	8.11659186	3.175230864	0.002673453	0.030138372	-1.929070066	Up
Slc25a33	Slc25a33	0.088320137	9.538884601	3.174565061	0.002678476	0.030168828	-1.930790067	Up
Trim24	Trim24	-0.119410158	8.084438586	-3.172390604	0.002694942	0.03032801	-1.936405863	Down
Rheb	Rheb	0.064782841	12.12448486	3.171474109	0.00270191	0.030380129	-1.938772096	Up
Zmym4	Zmym4	-0.088638726	8.481180061	-3.170762154	0.002707335	0.030414819	-1.940609944	Down
Bms1	Bms1	0.085128121	7.564359217	3.169868995	0.002714156	0.030431092	-1.942915184	Up
Aamdc	Aamdc	0.083650318	8.802244949	3.169735088	0.00271518	0.030431092	-1.943260763	Up
Sgk1	Sgk1	0.46008942	10.05820371	3.169460717	0.002717279	0.030431092	-1.943968813	Up
Nelfe	Nelfe	-0.094496377	7.962705124	-3.169347089	0.002718149	0.030431092	-1.944262034	Down
Ipo8	Ipo8	0.118188557	9.027187555	3.168746731	0.002722749	0.030456359	-1.945811164	Up
C1qtnf4	C1qtnf4	-0.126663407	10.53641719	-3.168266077	0.002726437	0.030469459	-1.947051286	Down
Sh3gl1	Sh3gl1	0.08455051	7.961365095	3.167983383	0.002728608	0.030469459	-1.947780601	Up
Pycr2	Pycr2	0.075244891	8.29578624	3.167273374	0.002734069	0.03050423	-1.949612151	Up
Pkib	Pkib	-0.122919692	6.332798311	-3.166956883	0.002736506	0.030505241	-1.950428494	Down
Zfp943	Zfp943	-0.120748231	3.903826455	-3.166009238	0.002743817	0.0305181	-1.952872497	Down
Fam114a2	Fam114a2	0.201548591	8.376173998	3.165912472	0.002744565	0.0305181	-1.953122033	Up
Cradd	Cradd	-0.143038336	6.128098218	-3.165894463	0.002744704	0.0305181	-1.953168474	Down
Ufsp1	Ufsp1	-0.165447696	6.688635911	-3.164324686	0.002756858	0.030618092	-1.957215866	Down
Wisp1	Wisp1	0.146911552	5.807515303	3.164124971	0.002758408	0.030618092	-1.957730705	Up
Rnf166	Rnf166	0.075925152	8.491258992	3.163574445	0.002762685	0.030639399	-1.959149781	Up
Speg	Speg	-0.097331635	7.340778558	-3.161785339	0.002776627	0.030767771	-1.963760435	Down
Hells	Hells	-0.126121529	4.064682206	-3.160976285	0.002782953	0.030811608	-1.965844883	Down
Hcst	Hcst	0.098735658	5.933677472	3.158776111	0.002800227	0.030976466	-1.971511711	Up
Alas1	Alas1	-0.084480749	9.10283853	-3.158349522	0.002803588	0.030987272	-1.972610156	Down
Acin1	Acin1	0.164031643	8.223339687	3.15787258	0.00280735	0.03100249	-1.973838147	Up
Minos1	Minos1	0.074991237	10.61521763	3.156576519	0.002817597	0.031089238	-1.977174543	Up
Tut7	Tut7	-0.087019747	9.36438813	-3.156191075	0.002820651	0.03109654	-1.978166609	Down
Hck	Hck	0.117239295	5.246744771	3.154342341	0.002835344	0.031232032	-1.982923858	Up
Myl12a	Myl12a	0.103275883	9.093466159	3.153620051	0.002841104	0.03126898	-1.984782009	Up
Ptprm	Ptprm	-0.105833183	8.179265356	-3.15076366	0.00286399	0.031494202	-1.99212767	Down
Reln	Reln	-0.097710878	10.10293188	-3.149825007	0.002871549	0.031550631	-1.994540644	Down
Mtif2	Mtif2	-0.114590202	8.488469136	-3.147972994	0.002886518	0.031663099	-1.999300232	Down
Cd3e	Cd3e	0.104943032	6.403939892	3.147955827	0.002886657	0.031663099	-1.999344341	Up
Psme4	Psme4	-0.099662139	9.215533285	-3.145574683	0.002906012	0.031831426	-2.005461137	Down
Trdmt1	Trdmt1	-0.156409707	6.2470994	-3.145465666	0.002906901	0.031831426	-2.005741115	Down
Lrrc14	Lrrc14	-0.126827204	7.590989484	-3.144522788	0.002914601	0.031888879	-2.008162359	Down
Flot1	Flot1	-0.07249309	9.791793728	-3.14182259	0.002936759	0.032104284	-2.015093722	Down
Plbd2	Plbd2	-0.124014366	7.108416956	-3.140522733	0.002947482	0.032194431	-2.018429083	Down
Sox2	Sox2	-0.166832003	9.180231636	-3.139618853	0.00295496	0.032249013	-2.020747871	Down
Phka1	Phka1	0.108772245	7.797315602	3.138452303	0.002964638	0.032309923	-2.023739878	Up
Rimklb	Rimklb	-0.126322144	5.925092979	-3.138334948	0.002965613	0.032309923	-2.024040835	Down
Erp29	Erp29	0.089238833	9.223931308	3.138047772	0.002968001	0.032309923	-2.024777267	Up
Psmd10	Psmd10	0.094090944	8.232753185	3.137507961	0.002972494	0.032309923	-2.02616144	Up
Slc7a10	Slc7a10	-0.115121889	8.530353554	-3.137450842	0.00297297	0.032309923	-2.026307895	Down
Pcgf6	Pcgf6	0.109897786	8.540099135	3.135716188	0.002987455	0.03243799	-2.030754778	Up
Mapkap1	Mapkap1	0.082036584	8.460096586	3.135176384	0.002991976	0.03243799	-2.032138278	Up
Bet1l	Bet1l	0.09840206	8.100809103	3.1351447	0.002992241	0.03243799	-2.032219478	Up
Cfdp1	Cfdp1	0.096062646	9.646584798	3.134323908	0.002999128	0.032485558	-2.034322835	Up
Cuta	Cuta	0.084377088	9.19543628	3.133949457	0.003002275	0.032492567	-2.035282285	Up
Smyd5	Smyd5	-0.118259192	7.468537858	-3.13326686	0.00300802	0.032527655	-2.037031104	Down
Eno3	Eno3	-0.148877533	6.318509689	-3.132536501	0.003014178	0.032567152	-2.038902019	Down
Hpgd	Hpgd	-0.152831297	6.717045098	-3.132182381	0.003017168	0.032572382	-2.039809047	Down
Eed	Eed	0.09430809	8.153692827	3.130812095	0.003028764	0.03265726	-2.043318221	Up
1110059E24Rik	1110059E24Rik	-0.101159886	8.948012906	-3.130659892	0.003030055	0.03265726	-2.043707937	Down
Cep104	Cep104	0.094323857	8.145833891	3.128845099	0.003045484	0.03277115	-2.0483538	Up
Cenpb	Cenpb	-0.134439423	7.918591351	-3.128706734	0.003046663	0.03277115	-2.048707942	Down
Hadh	Hadh	-0.084808835	3.460257885	-3.128528201	0.003048186	0.03277115	-2.049164881	Down
Donson	Donson	0.077405539	8.239401294	3.127428038	0.003057583	0.032832031	-2.051980272	Up
Ucp2	Ucp2	0.119973222	8.133671195	3.127274056	0.003058901	0.032832031	-2.052374273	Up
Hgs	Hgs	0.077213793	9.116392881	3.125382285	0.00307513	0.032978992	-2.057213814	Up
Xab2	Xab2	-0.103081544	7.126164853	-3.12250612	0.00309996	0.033214322	-2.06456805	Down
Rab40c	Rab40c	0.091603831	9.540646907	3.121732156	0.003106673	0.033214322	-2.066546303	Up
Zfp334	Zfp334	-0.111656772	7.549464882	-3.121707876	0.003106884	0.033214322	-2.066608359	Down
Pcmt1	Pcmt1	-0.084705215	8.978005406	-3.12155188	0.003108239	0.033214322	-2.067007043	Down
Cbr4	Cbr4	-0.100270531	8.416448713	-3.121121406	0.003111981	0.033214322	-2.068107161	Down
Obox3	Obox3	0.104767691	4.216980431	3.120979186	0.003113218	0.033214322	-2.068470595	Up
Arhgap6	Arhgap6	-0.133951282	4.047941103	-3.120778957	0.003114961	0.033214322	-2.068982251	Down
Gpcpd1	Gpcpd1	-0.107436731	9.766590692	-3.120247219	0.003119593	0.033236448	-2.070340928	Down
Fabp4	Fabp4	-0.103274623	3.658668794	-3.119630127	0.003124977	0.03326654	-2.071917513	Down
Fus	Fus	-0.168064197	10.24878879	-3.119186144	0.003128855	0.033280575	-2.073051703	Down
Ppp4r1	Ppp4r1	0.0892864	8.101426191	3.118169459	0.003137755	0.03332829	-2.075648521	Up
Qsox1	Qsox1	-0.147073986	6.311921557	-3.118087929	0.00313847	0.03332829	-2.07585674	Down
Mrpl18	Mrpl18	0.090550089	9.323597697	3.117254759	0.003145782	0.033378672	-2.077984382	Up
Enpp1	Enpp1	-0.139690261	4.996091134	-3.116231497	0.003154785	0.033446892	-2.080596958	Down
Acsm2	Acsm2	0.105204032	3.577048467	3.115895207	0.003157749	0.033451032	-2.08145545	Up
Usp1	Usp1	-0.138565889	7.070757323	-3.11412668	0.003173379	0.033589236	-2.085969215	Down
Tmem191c	Tmem191c	-0.10815642	9.536492421	-3.113349187	0.003180274	0.033634823	-2.087953069	Down
Sypl	Sypl	-0.111753253	9.160441133	-3.111250568	0.003198954	0.033804884	-2.093306331	Down
Pex6	Pex6	0.100929242	8.702813164	3.109094821	0.003218251	0.033981172	-2.098802903	Up
Mtf1	Mtf1	0.088745305	7.577179613	3.108358935	0.003224863	0.03402335	-2.100678653	Up
Junb	Junb	0.181033112	6.969391855	3.107921759	0.003228797	0.034031525	-2.101792866	Up
Tbx6	Tbx6	0.127811152	4.773481049	3.107691152	0.003230874	0.034031525	-2.102380564	Up
Ddrgk1	Ddrgk1	-0.072361124	9.336770761	-3.106108807	0.00324516	0.034154325	-2.10641239	Down
Zfp112	Zfp112	-0.101215069	6.484813237	-3.105317429	0.003252327	0.034202063	-2.10842833	Down
Htr5b	Htr5b	0.142854774	5.966865771	3.103284573	0.003270806	0.034368585	-2.113605271	Up
Plxdc2	Plxdc2	-0.096865755	7.892042659	-3.10211107	0.003281518	0.034453293	-2.116592764	Down
Tbc1d8	Tbc1d8	-0.109250771	7.349967552	-3.100496792	0.003296308	0.034580641	-2.120701185	Down
Lst1	Lst1	-0.094397907	7.072352167	-3.100007057	0.003300807	0.034599916	-2.121947314	Down
Golga5	Golga5	-0.084019118	8.613080137	-3.096921957	0.003329284	0.034845478	-2.129794425	Down
Cbs	Cbs	0.089532497	7.547040838	3.096888301	0.003329596	0.034845478	-2.129880002	Up
Prss12	Prss12	-0.091943118	8.176070771	-3.096222697	0.00333577	0.034878555	-2.13157233	Down
Hmgn5	Hmgn5	0.110547465	8.108172314	3.095969363	0.003338123	0.034878555	-2.132216379	Up
Coro1a	Coro1a	-0.084600154	10.08968611	-3.094431899	0.003352436	0.034999969	-2.136124341	Down
Evi5	Evi5	-0.087158709	8.641018135	-3.093678025	0.003359475	0.035045311	-2.138040099	Down
Gmppb	Gmppb	0.088930195	7.304273408	3.090251032	0.00339165	0.035352577	-2.146745035	Up
Pou3f3	Pou3f3	0.134365157	6.225323268	3.089188714	0.003401682	0.035428737	-2.14944217	Up
Cry2	Cry2	-0.0828559	9.168389241	-3.088223828	0.003410819	0.035495452	-2.151891419	Down
Etv3	Etv3	0.118038073	7.069007674	3.087869978	0.003414175	0.035501956	-2.152789499	Up
Tbcc	Tbcc	-0.08583462	8.214217714	-3.086333053	0.003428789	0.035596592	-2.156689488	Down
Zfp688	Zfp688	-0.108109896	7.367829008	-3.086076157	0.003431237	0.035596592	-2.157341245	Down
Snx20	Snx20	0.092143381	6.048449401	3.086049484	0.003431492	0.035596592	-2.157408915	Up
Cyp2j6	Cyp2j6	-0.099808761	6.956240647	-3.082297695	0.00346744	0.03594082	-2.166923339	Down
Iars2	Iars2	-0.081939923	7.596352168	-3.081883515	0.00347143	0.035953508	-2.167973227	Down
Trip12	Trip12	0.080275122	9.843196885	3.081067617	0.003479303	0.036006357	-2.170041148	Up
Gca	Gca	-0.1030204	7.179278103	-3.080185802	0.003487831	0.036065894	-2.172275739	Down
Pex5l	Pex5l	-0.250723458	8.534480283	-3.078821491	0.003501064	0.036173948	-2.175732198	Down
Il12a	Il12a	0.09650161	4.234360943	3.075952659	0.003529043	0.036430591	-2.182997095	Up
Baiap2	Baiap2	0.132306028	9.653143796	3.075419578	0.003534265	0.036430591	-2.184346562	Up
Stx17	Stx17	-0.128079671	5.193698508	-3.075414891	0.003534311	0.036430591	-2.184358424	Down
Prkrip1	Prkrip1	0.086530064	8.349517934	3.074339624	0.003544867	0.036510442	-2.187079941	Up
Mrps28	Mrps28	-0.105421624	8.330264975	-3.073743054	0.003550736	0.036541936	-2.188589602	Down
Etl4	Etl4	-0.124570414	8.555475324	-3.07260918	0.003561916	0.036627998	-2.191458421	Down
Gadd45a	Gadd45a	0.145704432	5.885499267	3.069461831	0.003593124	0.036919705	-2.199417944	Up
Lysmd2	Lysmd2	0.079309068	9.79276686	3.068394769	0.003603763	0.036996395	-2.202115299	Up
Lamtor5	Lamtor5	0.094904283	10.60142515	3.068142685	0.00360628	0.036996395	-2.202752435	Up
Ksr1	Ksr1	0.11242205	8.442386541	3.066793244	0.003619786	0.037105657	-2.206162542	Up
Top1mt	Top1mt	-0.106381785	7.010898933	-3.065056768	0.003637234	0.037255138	-2.210549269	Down
Vamp4	Vamp4	0.081039289	10.39359555	3.064631589	0.003641519	0.037269652	-2.211623121	Up
Zcchc18	Zcchc18	-0.071002859	11.33596486	-3.064275181	0.003645114	0.037277093	-2.212523206	Down
Gal3st1	Gal3st1	-0.098779314	7.099933353	-3.063594066	0.003651993	0.037318086	-2.214243127	Down
Mid2	Mid2	-0.11355773	6.847940592	-3.062256487	0.003665539	0.037427079	-2.217619999	Down
Phip	Phip	0.139764777	8.580578423	3.06113102	0.003676973	0.037514357	-2.220460625	Up
Pip4p2	Pip4p2	0.104683125	10.23826746	3.059504498	0.003693556	0.037642564	-2.224564691	Up
Nxph1	Nxph1	-0.077953428	8.678862501	-3.059151303	0.003697167	0.037642564	-2.225455689	Down
Nkiras1	Nkiras1	0.07233438	10.5598632	3.058859445	0.003700153	0.037642564	-2.226191904	Up
Hnf4aos	Hnf4aos	0.103607182	5.427663238	3.058764632	0.003701123	0.037642564	-2.226431061	Up
Slit3	Slit3	0.126950062	8.59911173	3.055968193	0.003729854	0.037905118	-2.233482639	Up
Actr8	Actr8	-0.066393054	9.251642852	-3.05544742	0.003735228	0.037930072	-2.234795372	Down
Zfp40	Zfp40	-0.145623232	5.886272804	-3.053034408	0.003760222	0.038154067	-2.240876029	Down
Rin1	Rin1	0.147288729	8.499200818	3.051972072	0.003771275	0.038236373	-2.243552065	Up
Bnip3	Bnip3	-0.080131878	11.0383467	-3.051093586	0.003780438	0.038280202	-2.24576452	Down
Vipas39	Vipas39	-0.08079106	9.15888645	-3.050993085	0.003781488	0.038280202	-2.246017604	Down
Fosl2	Fosl2	0.102961505	6.464308856	3.049391288	0.003798254	0.038395374	-2.25005055	Up
Atr	Atr	-0.126508456	6.499440295	-3.049341823	0.003798773	0.038395374	-2.250175069	Down
Parp9	Parp9	0.104330828	5.770565775	3.048300173	0.003809715	0.038476049	-2.252796928	Up
Alkbh5	Alkbh5	0.137425235	7.63920585	3.047579086	0.003817307	0.038522791	-2.254611577	Up
Trp53	Trp53	-0.183732318	6.192778283	-3.047152784	0.003821802	0.038534607	-2.255684253	Down
Ptpn22	Ptpn22	0.123501734	5.231911018	3.046905918	0.003824407	0.038534607	-2.256305383	Up
Rhbdl1	Rhbdl1	-0.080716702	8.89952523	-3.046137949	0.003832522	0.038586464	-2.258237426	Down
Lancl2	Lancl2	-0.179666923	8.422478097	-3.04528674	0.003841536	0.03864728	-2.260378508	Down
Tfap4	Tfap4	-0.09492099	4.535740693	-3.044297811	0.003852033	0.038720925	-2.262865514	Down
Chmp1b	Chmp1b	0.126613394	7.710319316	3.043809642	0.003857225	0.038720925	-2.26409299	Up
Usp20	Usp20	-0.081840411	8.77141823	-3.043342127	0.003862203	0.038720925	-2.265268411	Down
Sh2b3	Sh2b3	0.109262593	6.744647828	3.043132705	0.003864435	0.038720925	-2.265794898	Up
Pex11b	Pex11b	-0.085591082	8.605553798	-3.043092491	0.003864864	0.038720925	-2.265895994	Down
Slc25a11	Slc25a11	-0.066512164	10.08977544	-3.042867089	0.003867267	0.038720925	-2.266462625	Down
Med12	Med12	-0.091002555	8.006020308	-3.042638242	0.003869709	0.038720925	-2.267037887	Down
Aym1	Aym1	0.118993042	6.188864881	3.041676522	0.003879987	0.038793906	-2.269455096	Up
Pgrmc1	Pgrmc1	-0.094935713	12.08611849	-3.041084324	0.003886329	0.038827445	-2.27094329	Down
Ufd1	Ufd1	-0.082289627	9.04084684	-3.04058364	0.003891698	0.038851226	-2.272201361	Down
Lgals3bp	Lgals3bp	-0.116736339	7.018849172	-3.037642148	0.003923383	0.039137481	-2.279589722	Down
Med7	Med7	0.09394746	8.694652305	3.036723971	0.003933323	0.03914533	-2.281895012	Up
Wfdc18	Wfdc18	-0.197677186	6.514774325	-3.036667706	0.003933933	0.03914533	-2.282036263	Down
Socs2	Socs2	-0.176260003	7.123602933	-3.036606804	0.003934593	0.03914533	-2.282189155	Down
Pcdhb22	Pcdhb22	-0.144120265	4.445425613	-3.036457086	0.003936217	0.03914533	-2.282565003	Down
Lig1	Lig1	-0.100150104	6.815073514	-3.036077553	0.003940335	0.039156328	-2.283517717	Down
Mpv17	Mpv17	0.084165129	9.738574919	3.035273827	0.00394907	0.039205924	-2.285534996	Up
Pcdhb20	Pcdhb20	-0.106154792	7.513305467	-3.035063511	0.003951359	0.039205924	-2.286062814	Down
Fhl2	Fhl2	-0.117410085	8.355613312	-3.033811542	0.003965008	0.03931135	-2.289204301	Down
Arhgef18	Arhgef18	0.081524492	8.820710759	3.033359521	0.003969948	0.039330319	-2.290338319	Up
Washc1	Washc1	-0.108999368	7.397770351	-3.030431306	0.004002083	0.039618489	-2.29768186	Down
Ppp3cc	Ppp3cc	-0.135915913	6.424606392	-3.028571768	0.004022617	0.039791458	-2.302342895	Down
Fgfr1	Fgfr1	0.148421241	8.634051545	3.027974529	0.004029233	0.039826593	-2.303839508	Up
Pgm2	Pgm2	-0.074610304	9.36587961	-3.02531067	0.004058866	0.040089015	-2.310512469	Down
B3gnt9	B3gnt9	-0.149459769	5.129203292	-3.023558403	0.00407847	0.040252053	-2.314899786	Down
Actn4	Actn4	0.068142292	9.95588657	3.022411572	0.004091348	0.040348518	-2.31777031	Up
Loxl3	Loxl3	-0.105176879	5.869509514	-3.020159535	0.004116749	0.040531833	-2.323405083	Down
Tesk2	Tesk2	-0.127865033	6.443612014	-3.02013584	0.004117017	0.040531833	-2.323464355	Down
Tspan33	Tspan33	0.099868326	7.065658352	3.019934808	0.004119292	0.040531833	-2.323967215	Up
Syvn1	Syvn1	0.161440325	8.16007633	3.018555831	0.004134927	0.040643119	-2.327415986	Up
Aptx	Aptx	-0.100220683	7.171546391	-3.018386057	0.004136855	0.040643119	-2.327840512	Down
Tor3a	Tor3a	-0.120638462	5.235056964	-3.017790492	0.004143628	0.040659959	-2.329329624	Down
Msl3l2	Msl3l2	-0.071894291	8.289652908	-3.017685281	0.004144826	0.040659959	-2.329592666	Down
Mrpl44	Mrpl44	0.097427955	7.96622744	3.016349674	0.004160056	0.040704744	-2.332931344	Up
Paxip1	Paxip1	0.129341915	6.905863601	3.016349371	0.00416006	0.040704744	-2.332932101	Up
Cep68	Cep68	-0.120634153	5.679804084	-3.016326996	0.004160315	0.040704744	-2.332988025	Down
Heatr1	Heatr1	0.096839065	8.022030442	3.015992966	0.004164133	0.040704744	-2.333822858	Up
P4hb	P4hb	0.059992543	10.0164395	3.015912819	0.004165049	0.040704744	-2.334023159	Up
Gk	Gk	-0.099802136	6.844775058	-3.014367018	0.004182762	0.040847138	-2.337885681	Down
Mtdh	Mtdh	0.115498763	3.776399102	3.012949176	0.004199071	0.040975614	-2.341427321	Up
Wbp1	Wbp1	0.091188763	8.616602023	3.010197934	0.004230886	0.041255109	-2.34829653	Up
Vtn	Vtn	-0.14670867	9.63018464	-3.009662059	0.00423711	0.041274653	-2.349634002	Down
Apoa5	Apoa5	0.110219422	6.081750581	3.009478644	0.004239242	0.041274653	-2.350091746	Up
Mrpl42	Mrpl42	0.081690678	10.55825457	3.008845016	0.004246614	0.04131549	-2.35167293	Up
Pcmtd2	Pcmtd2	0.081297861	9.976844854	3.008348598	0.004252399	0.041340826	-2.35291156	Up
Ctrb1	Ctrb1	0.088866688	5.235999909	3.00793893	0.004257179	0.041350982	-2.353933633	Up
D7Wsu130e	D7Wsu130e	0.136103505	4.25489406	3.007713855	0.004259807	0.041350982	-2.354495132	Up
Uggt2	Uggt2	-0.115189951	6.652540819	-3.006691572	0.004271762	0.041413638	-2.357045084	Down
Susd6	Susd6	0.128499161	8.771771149	3.006617148	0.004272633	0.041413638	-2.357230703	Up
Cacng3	Cacng3	-0.115380736	9.281631687	-3.005827619	0.00428189	0.041472434	-2.359199655	Down
Slc4a10	Slc4a10	-0.097161119	11.40152987	-3.005446298	0.004286367	0.041484887	-2.360150481	Down
Cpped1	Cpped1	-0.094630886	7.458357962	-3.005089549	0.00429056	0.04149457	-2.361039966	Down
Bmyc	Bmyc	-0.079043031	9.594132571	-3.003470446	0.004309638	0.041648083	-2.365076011	Down
Nrde2	Nrde2	-0.092268163	7.75829041	-3.001478034	0.004333223	0.041844897	-2.370040646	Down
Adamts8	Adamts8	0.092497199	6.207826863	3.000830794	0.004340911	0.041867057	-2.371652951	Up
Rabep1	Rabep1	0.087763348	8.458961357	3.000742542	0.00434196	0.041867057	-2.371872774	Up
Traip	Traip	0.158039849	6.589669006	2.999582477	0.004355774	0.041969122	-2.374761915	Up
Dpp7	Dpp7	0.095398261	7.015025125	2.999199741	0.00436034	0.041982002	-2.375714957	Up
Sntg1	Sntg1	-0.164942247	6.042860831	-2.997038651	0.004386209	0.042170813	-2.381094721	Down
Slc8a2	Slc8a2	-0.167170736	6.945036636	-2.997019479	0.004386439	0.042170813	-2.381142436	Down
1700001O22Rik	1700001O22Rik	-0.123751002	5.246852406	-2.996582285	0.00439169	0.042190091	-2.382230458	Down
Ercc8	Ercc8	-0.090546156	6.847366093	-2.995274789	0.00440743	0.042310023	-2.385483728	Down
Usp45	Usp45	0.099514272	8.920787427	2.992781456	0.00443759	0.042545932	-2.391684945	Up
Synpo	Synpo	0.104843138	9.270021686	2.992486404	0.004441172	0.042545932	-2.392418549	Up
Cnih4	Cnih4	0.091840083	8.281281705	2.992432714	0.004441824	0.042545932	-2.392552035	Up
Mt3	Mt3	0.124958475	10.8368117	2.991089843	0.004458163	0.042670984	-2.395890235	Up
Lcmt2	Lcmt2	-0.143813312	7.410089585	-2.990290616	0.004467913	0.042732845	-2.397876537	Down
S100a10	S100a10	0.109734004	8.804324863	2.988173545	0.004493838	0.0429492	-2.403136338	Up
Sec24c	Sec24c	0.086551954	9.491997664	2.987832954	0.004498022	0.042957601	-2.403982296	Up
Zbtb17	Zbtb17	0.073780212	8.105754624	2.987453181	0.004502692	0.042970624	-2.404925497	Up
Zfp280c	Zfp280c	-0.104163056	8.236038647	-2.986929536	0.004509138	0.043000568	-2.406225887	Down
Myh14	Myh14	-0.063710773	8.071756212	-2.986465953	0.004514852	0.043023492	-2.407376996	Down
Mfsd3	Mfsd3	-0.110894851	6.877649597	-2.984534033	0.004538736	0.04321941	-2.412172806	Down
Lpcat3	Lpcat3	-0.093336708	8.341108504	-2.984071794	0.004544469	0.043242315	-2.413319964	Down
Golga2	Golga2	-0.060065857	9.158807014	-2.983796606	0.004547884	0.043243161	-2.414002854	Down
Mrps35	Mrps35	0.064725347	8.359166189	2.982865819	0.004559456	0.043321495	-2.416312329	Up
Prkg1	Prkg1	-0.150725265	4.949635385	-2.981831614	0.004572345	0.043412229	-2.418877841	Down
Nptx2	Nptx2	0.262936026	7.317771538	2.98143679	0.004577275	0.043427312	-2.419857108	Up
Mat2b	Mat2b	-0.076529386	10.34158043	-2.981031734	0.004582337	0.043443633	-2.420861664	Down
Cxadr	Cxadr	-0.125713835	6.629652231	-2.980469083	0.004589378	0.043478673	-2.422256912	Down
Crp	Crp	0.105745468	3.852516801	2.979307491	0.004603947	0.043584921	-2.425136843	Up
Cyb5r3	Cyb5r3	-0.087015893	9.141770605	-2.978666732	0.004612001	0.043608559	-2.426725153	Down
Fkbp15	Fkbp15	-0.11038972	7.22888395	-2.978575148	0.004613153	0.043608559	-2.426952154	Down
Zfp386	Zfp386	-0.117486909	7.988219456	-2.977601484	0.004625421	0.043692747	-2.429365182	Down
Usp5	Usp5	-0.080742445	9.786119989	-2.976617304	0.004637852	0.043778357	-2.431803738	Down
Uroc1	Uroc1	0.12322949	7.535795042	2.97258443	0.004689117	0.044201308	-2.441790584	Up
Tubgcp3	Tubgcp3	-0.076071786	7.744141657	-2.972557577	0.00468946	0.044201308	-2.441857051	Down
Hltf	Hltf	0.131827876	6.265117219	2.972251396	0.004693374	0.044206143	-2.442614892	Up
Nsmce1	Nsmce1	-0.101086437	7.589891349	-2.971839486	0.004698644	0.044223737	-2.443634344	Down
Notch4	Notch4	0.148234328	6.227397015	2.969854601	0.004724118	0.044431324	-2.448545487	Up
Rhod	Rhod	0.122842014	5.098789298	2.966732893	0.004764443	0.044763873	-2.456264999	Up
Dnajb12	Dnajb12	-0.123202982	5.862595713	-2.966584824	0.004766364	0.044763873	-2.456631015	Down
Kpna6	Kpna6	-0.104875659	5.712817267	-2.966160999	0.004771866	0.044783185	-2.457678616	Down
Nid2	Nid2	-0.130557507	4.242754654	-2.965455081	0.004781042	0.044836932	-2.459423268	Down
Cdt1	Cdt1	-0.148124323	5.809447164	-2.962977355	0.004813382	0.045107674	-2.465544672	Down
Prl2a1	Prl2a1	0.107175217	4.67470663	2.961526175	0.004832418	0.045233461	-2.469128329	Up
C1galt1c1	C1galt1c1	0.082171442	9.51940495	2.961423727	0.004833765	0.045233461	-2.469381277	Up
Lamp5	Lamp5	0.061124409	10.43672582	2.960807175	0.004841876	0.045276766	-2.470903445	Up
Trappc1	Trappc1	-0.078218619	9.374485931	-2.960075218	0.004851522	0.04533435	-2.472710256	Down
Mrap	Mrap	0.119301187	5.541147668	2.959661593	0.004856981	0.045352754	-2.473731144	Up
Tle2	Tle2	-0.138166459	6.880250666	-2.958288699	0.00487514	0.045472473	-2.477118957	Down
Prelid1	Prelid1	0.102269679	6.538687486	2.958163568	0.004876799	0.045472473	-2.477427684	Up
Mnt	Mnt	-0.077508507	8.823818324	-2.957219106	0.004889332	0.045556657	-2.479757602	Down
Shmt2	Shmt2	-0.106666284	7.095407378	-2.954443526	0.00492634	0.045868597	-2.486601864	Down
Cdkn1c	Cdkn1c	-0.148711793	7.028735115	-2.953100885	0.004944335	0.046003198	-2.489911115	Down
Ralgds	Ralgds	0.09713301	8.975089632	2.951717038	0.004962947	0.046143338	-2.493320868	Up
Traf7	Traf7	-0.088574143	7.552854926	-2.951063383	0.004971761	0.046192246	-2.49493108	Down
Gsto1	Gsto1	-0.064843501	9.364279462	-2.950591742	0.00497813	0.046218382	-2.49609277	Down
Mgat4c	Mgat4c	-0.12387879	5.992153378	-2.949708091	0.004990083	0.046296287	-2.498268937	Down
Mdm2	Mdm2	0.089797348	9.303529025	2.94690962	0.005028114	0.046615855	-2.505157837	Up
Hnrnpc	Hnrnpc	0.088412248	9.361426176	2.945087003	0.005053029	0.04681345	-2.509642144	Up
Clybl	Clybl	-0.148382903	8.108937675	-2.944623125	0.005059388	0.046838982	-2.510783156	Down
Dera	Dera	-0.120694451	5.515373272	-2.942215086	0.005092521	0.047092964	-2.516704323	Down
Rps4l	Rps4l	-0.136138062	9.140841596	-2.941888144	0.005097035	0.047092964	-2.517507995	Down
Ift80	Ift80	0.093129597	7.875917399	2.94184061	0.005097692	0.047092964	-2.517624836	Up
1810044D09Rik	1810044D09Rik	-0.102150905	4.170053553	-2.941374969	0.005104128	0.047106133	-2.518769334	Down
Il10	Il10	0.089835865	3.654630712	2.94121323	0.005106366	0.047106133	-2.519166841	Up
Rtf2	Rtf2	0.055698972	9.271001847	2.94076996	0.005112502	0.047129295	-2.5202562	Up
Tsr1	Tsr1	-0.088111791	7.888948853	-2.94032094	0.005118726	0.047153222	-2.521359575	Down
Rabl3	Rabl3	-0.083730971	7.888190344	-2.93996223	0.005123702	0.047153402	-2.522240951	Down
Smarcd2	Smarcd2	0.097669112	5.739817192	2.939796672	0.005126001	0.047153402	-2.522647714	Up
Maip1	Maip1	-0.12564005	7.541757701	-2.938826275	0.005139492	0.047244073	-2.525031595	Down
Tm7sf2	Tm7sf2	-0.155933232	8.014960737	-2.938505421	0.00514396	0.047251728	-2.525819689	Down
Sephs2	Sephs2	-0.107443381	7.334553411	-2.937548266	0.005157311	0.047302299	-2.528170346	Down
Caprin1	Caprin1	0.093931733	10.31726355	2.937533856	0.005157512	0.047302299	-2.528205731	Up
Srsf11	Srsf11	-0.091084443	8.737221462	-2.937183946	0.005162401	0.047302299	-2.529064935	Down
Ndufs4	Ndufs4	0.07489056	8.199852373	2.937067963	0.005164022	0.047302299	-2.529349716	Up
Afg3l2	Afg3l2	-0.102086616	6.899676956	-2.936023638	0.005178643	0.047362762	-2.531913579	Down
Nkain1	Nkain1	-0.096990485	5.856529944	-2.935980515	0.005179248	0.047362762	-2.532019433	Down
0610005C13Rik	0610005C13Rik	0.092115572	4.032496485	2.93581602	0.005181555	0.047362762	-2.532423216	Up
Dhps	Dhps	-0.144224331	8.150576891	-2.934928229	0.005194021	0.04744335	-2.534602192	Down
Arid5a	Arid5a	0.099225609	6.547380694	2.934337476	0.005202332	0.047485893	-2.536051879	Up
Otud6b	Otud6b	0.081494775	9.136893527	2.933391307	0.005215669	0.047562882	-2.538373332	Up
Fads3	Fads3	-0.070951549	7.823223238	-2.933220131	0.005218085	0.047562882	-2.538793263	Down
Cnbp	Cnbp	-0.098675324	11.88815993	-2.932392822	0.005229778	0.047636055	-2.540822597	Down
Ctsf	Ctsf	-0.160866886	8.781747214	-2.931639072	0.005240452	0.047699855	-2.542671155	Down
Rpgr	Rpgr	-0.106056662	7.206417814	-2.930630236	0.00525477	0.047796714	-2.545144807	Down
Kcnab1	Kcnab1	-0.064949143	10.55587868	-2.929811218	0.005266422	0.047866382	-2.547152606	Down
Tm2d3	Tm2d3	0.075240805	9.379977622	2.929574413	0.005269795	0.047866382	-2.547733055	Up
Tnnt2	Tnnt2	-0.213254386	4.552164807	-2.928639489	0.005283132	0.047954017	-2.550024404	Down
Slc22a19	Slc22a19	0.09694022	3.941880199	2.928350827	0.005287257	0.047957963	-2.550731767	Up
Kdm4b	Kdm4b	0.102427346	7.70784638	2.927506917	0.005299331	0.048033968	-2.552799492	Up
Vars	Vars	-0.095653087	7.984385391	-2.926468657	0.005314222	0.048129035	-2.555342855	Down
Patz1	Patz1	-0.089563873	7.770628988	-2.926259616	0.005317225	0.048129035	-2.555854855	Down
Mpdz	Mpdz	0.110947071	7.73306815	2.925035522	0.005334841	0.04825488	-2.558852514	Up
Tmx1	Tmx1	-0.104972297	9.668686013	-2.924253893	0.005346118	0.048323253	-2.560766186	Down
Upp1	Upp1	0.108365269	5.718672286	2.923189443	0.00536151	0.048428709	-2.563371733	Up
Rab31	Rab31	0.07732213	9.466312219	2.922202674	0.005375817	0.048524213	-2.56578656	Up
Wdr31	Wdr31	-0.1149067	5.785195182	-2.921809185	0.005381532	0.048542087	-2.566749355	Down
Rdm1	Rdm1	0.095743108	7.549406691	2.921240196	0.005389805	0.048583002	-2.56814141	Up
Mgme1	Mgme1	0.089730753	6.151854934	2.919994741	0.005407957	0.048712836	-2.571187826	Up
Entr1	Entr1	-0.121585349	6.283917268	-2.919430727	0.005416196	0.048753262	-2.572567129	Down
Senp3	Senp3	0.062332064	9.931899659	2.918409869	0.005431138	0.048853928	-2.57506319	Up
Oxld1	Oxld1	-0.110813039	6.755649604	-2.917346098	0.005446748	0.048890125	-2.577663548	Down
Ttc30b	Ttc30b	-0.122213819	7.921304374	-2.917098856	0.005450383	0.048890125	-2.578267831	Down
Lrrc40	Lrrc40	-0.089685021	8.034904631	-2.916741971	0.005455633	0.048890125	-2.57914003	Down
Ern1	Ern1	0.096083168	6.161188266	2.916740055	0.005455661	0.048890125	-2.579144714	Up
Tek	Tek	-0.132202349	7.361571445	-2.916253146	0.005462831	0.048890125	-2.580334565	Down
Numb	Numb	0.08411481	8.863564919	2.916046086	0.005465883	0.048890125	-2.580840515	Up
Reg3d	Reg3d	0.120557308	4.351866764	2.916039047	0.005465987	0.048890125	-2.580857714	Up
Mag	Mag	-0.112847361	10.16682905	-2.915984689	0.005466788	0.048890125	-2.580990533	Down
Tufm	Tufm	0.07770905	8.782919475	2.915833776	0.005469014	0.048890125	-2.581359267	Up
Map2k5	Map2k5	-0.087723571	8.517446409	-2.914628665	0.005486817	0.049015565	-2.58430331	Down
Acsl1	Acsl1	-0.135901727	7.504303896	-2.913923123	0.005497265	0.049065405	-2.586026541	Down
Trp53inp2	Trp53inp2	0.14903901	10.48689233	2.913742291	0.005499946	0.049065405	-2.586468162	Up
B3galnt1	B3galnt1	-0.081701839	9.5083417	-2.911611973	0.00553162	0.049290194	-2.591669358	Down
Snhg8	Snhg8	-0.097029393	9.73921506	-2.911537666	0.005532728	0.049290194	-2.591850732	Down
Cryba1	Cryba1	0.07861988	4.312452114	2.911057285	0.005539895	0.049320241	-2.593023209	Up
Scn2a	Scn2a	-0.069677874	10.86553207	-2.909605028	0.005561615	0.04946409	-2.596566969	Down
Nr1d1	Nr1d1	-0.223025504	7.8205104	-2.909468305	0.005563664	0.04946409	-2.596900535	Down
Ubr5	Ubr5	-0.08000357	10.50543522	-2.909074226	0.005569573	0.049482784	-2.597861918	Down
Ift74	Ift74	0.074128511	8.671619513	2.907962561	0.005586275	0.049564425	-2.600573427	Up
Gnb1	Gnb1	-0.085172566	8.40540998	-2.907954996	0.005586389	0.049564425	-2.600591876	Down
Nrm	Nrm	-0.113357208	4.770576426	-2.907094909	0.005599343	0.049625424	-2.602689262	Down
Snx6	Snx6	0.094224406	8.255795635	2.906991682	0.0056009	0.049625424	-2.602940959	Up
Npy1r	Npy1r	-0.105406023	7.482520694	-2.906487046	0.005608516	0.049659051	-2.604171324	Down
11-Sep	11-Sep	-0.07127876	9.387374044	-2.904882171	0.0056328	0.04981174	-2.608083244	Down
Csdc2	Csdc2	0.113929206	7.992667876	2.904631316	0.005636604	0.04981174	-2.608694575	Up
Ttc13	Ttc13	-0.172739228	7.740825955	-2.90458828	0.005637257	0.04981174	-2.608799451	Down
Gtf2h2	Gtf2h2	-0.09479904	8.056400827	-2.903443991	0.005654645	0.049931433	-2.61158759	Down
Rnf8	Rnf8	-0.060467968	8.491504461	-2.90146885	0.005684774	0.050163404	-2.616398399	Stable
Adipor1	Adipor1	0.115264651	6.565504129	2.901180782	0.005689181	0.050168232	-2.617099853	Stable
Rhbdf1	Rhbdf1	-0.088704145	7.423645574	-2.900691402	0.005696675	0.050200255	-2.618291399	Stable
Rdh9	Rdh9	-0.104986462	3.787661503	-2.900231992	0.005703718	0.050228267	-2.61940985	Stable
Dek	Dek	-0.07675244	10.50344429	-2.899909304	0.00570867	0.050237839	-2.620195374	Stable
Chuk	Chuk	0.117091885	8.157897367	2.899340872	0.005717402	0.050238176	-2.621578971	Stable
Nkx3-1	Nkx3-1	-0.080944417	4.425909902	-2.899188889	0.005719739	0.050238176	-2.621948875	Stable
Abhd6	Abhd6	0.083927397	9.839974715	2.89879396	0.005725816	0.050238176	-2.622910011	Stable
Zfp111	Zfp111	0.10266898	5.339085834	2.898793554	0.005725823	0.050238176	-2.622910999	Stable
Ehd3	Ehd3	0.083131893	10.04021572	2.898522243	0.005730001	0.050238176	-2.623571236	Stable
2810040C05Rik	2810040C05Rik	0.075446025	3.341355113	2.898399087	0.005731898	0.050238176	-2.623870922	Stable
Ugt2b5	Ugt2b5	-0.093386427	3.554503263	-2.897506222	0.005745673	0.050312805	-2.626043354	Stable
1700030K09Rik	1700030K09Rik	0.10486992	7.04797178	2.897345572	0.005748155	0.050312805	-2.626434184	Stable
Fbxw4	Fbxw4	0.073265555	8.128328948	2.896483804	0.005761484	0.050380051	-2.62853044	Stable
Tceal8	Tceal8	-0.081894038	9.323015699	-2.896347862	0.005763589	0.050380051	-2.628861081	Stable
Prpf3	Prpf3	0.092451764	7.463267332	2.896057999	0.005768081	0.050385427	-2.629566056	Stable
Tspan31	Tspan31	0.066402922	10.14211571	2.895104684	0.005782876	0.050478616	-2.631884272	Stable
Acta1	Acta1	-0.106967964	7.760329253	-2.894870447	0.005786516	0.050478616	-2.632453796	Stable
Slc25a10	Slc25a10	-0.102286609	7.303584107	-2.894496704	0.00579233	0.050495439	-2.633362451	Stable
Mrpl34	Mrpl34	0.108172186	8.882315052	2.893935664	0.005801066	0.050537707	-2.634726316	Stable
Khdc4	Khdc4	0.071216852	8.635360468	2.893328989	0.005810527	0.050586226	-2.636200914	Stable
Kdm3a	Kdm3a	0.08987254	9.014233781	2.892257575	0.005827271	0.05069804	-2.638804604	Stable
Stxbp3	Stxbp3	-0.094576347	8.431833648	-2.891809076	0.005834294	0.050725184	-2.639894325	Stable
Rplp0	Rplp0	0.066935359	11.7084897	2.890357389	0.005857078	0.050889235	-2.643420705	Stable
Sap30	Sap30	0.137974216	7.812727586	2.890086613	0.005861337	0.05089222	-2.644078328	Stable
Taf6l	Taf6l	-0.143286408	6.486419625	-2.889608505	0.005868864	0.050923557	-2.645239392	Stable
Cyb5a	Cyb5a	0.084567984	10.39827388	2.888921408	0.005879697	0.050983519	-2.646907742	Stable
Angptl2	Angptl2	-0.155996043	5.148673322	-2.888228245	0.005890644	0.051044394	-2.648590547	Stable
Mrs2	Mrs2	0.066293235	8.95132491	2.887030393	0.005909607	0.051174598	-2.651497946	Stable
Msantd4	Msantd4	0.074471002	10.08340052	2.886554922	0.00591715	0.051205801	-2.65265177	Stable
Smarca5	Smarca5	0.094580235	8.145784017	2.885411247	0.00593533	0.051328952	-2.655426587	Stable
Llgl1	Llgl1	-0.079956177	9.40113531	-2.884978949	0.005942215	0.051354329	-2.656475244	Stable
Vmn1r53	Vmn1r53	0.096020927	3.633455409	2.883786979	0.005961238	0.051484503	-2.659366138	Stable
Zzz3	Zzz3	0.071082486	8.662418613	2.880395596	0.006015674	0.051902206	-2.66758681	Stable
Mtmr9	Mtmr9	-0.081010742	9.590033897	-2.880186961	0.006019038	0.051902206	-2.668092322	Stable
Fen1	Fen1	-0.119043406	7.329544148	-2.880029231	0.006021582	0.051902206	-2.668474478	Stable
E130309D02Rik	E130309D02Rik	0.065631837	7.872526369	2.879083064	0.006036866	0.051998914	-2.670766592	Stable
Il4ra	Il4ra	0.109023342	5.030734969	2.87866538	0.006043624	0.051998914	-2.671778279	Stable
Api5	Api5	0.084243745	9.779824272	2.878592503	0.006044804	0.051998914	-2.671954786	Stable
Msr1	Msr1	0.095414392	5.826111937	2.877999888	0.006054406	0.052047072	-2.67338998	Stable
Mtmr14	Mtmr14	-0.10603506	7.064220603	-2.876054512	0.006086028	0.052284334	-2.678099867	Stable
Clgn	Clgn	-0.105631707	5.313707626	-2.875621188	0.006093093	0.052310451	-2.679148676	Stable
Zbtb20	Zbtb20	0.112138703	9.434801333	2.875020222	0.006102903	0.052360091	-2.680603064	Stable
Riok2	Riok2	-0.089881734	7.290970145	-2.874643751	0.006109056	0.052378308	-2.681514047	Stable
Inpp5j	Inpp5j	0.073460744	9.035103144	2.874301826	0.00611465	0.052391707	-2.682341366	Stable
Gzma	Gzma	0.106120698	4.584166515	2.873086629	0.006134567	0.052513891	-2.685281098	Stable
Ctbs	Ctbs	-0.127412745	5.346081941	-2.872803097	0.006139223	0.052513891	-2.685966881	Stable
Pomk	Pomk	-0.070094858	7.821769925	-2.872693101	0.006141031	0.052513891	-2.686232916	Stable
Arr3	Arr3	-0.090357368	3.653378466	-2.872188322	0.00614933	0.05255029	-2.687453683	Stable
Hibch	Hibch	-0.159559796	4.117653448	-2.871468482	0.006161183	0.052593549	-2.6891943	Stable
Usp24	Usp24	-0.155197591	7.793889591	-2.871389536	0.006162485	0.052593549	-2.689385177	Stable
Klhl2	Klhl2	0.11976521	10.31951645	2.869158957	0.006199357	0.052873521	-2.694776852	Stable
Acot8	Acot8	0.09396729	7.723403353	2.867071481	0.00623405	0.053134546	-2.699820012	Stable
Ctla2b	Ctla2b	0.129367921	4.59532415	2.866726951	0.006239793	0.053148645	-2.700652123	Stable
Pqlc1	Pqlc1	0.088074549	7.807954617	2.864830793	0.00627149	0.053383645	-2.705230507	Stable
Angptl6	Angptl6	0.077194334	7.549545964	2.863445372	0.006294744	0.053546516	-2.70857437	Stable
Nup35	Nup35	0.094277602	8.080271288	2.862370362	0.006312842	0.053665352	-2.711168255	Stable
Prrc1	Prrc1	-0.108736652	6.683912109	-2.861761581	0.006323113	0.053717531	-2.712636881	Stable
Dnajc10	Dnajc10	-0.068708345	9.074016681	-2.859097626	0.00636824	0.054065564	-2.719060884	Stable
Lclat1	Lclat1	-0.090147678	9.27580549	-2.85750359	0.006395385	0.054260585	-2.722902857	Stable
Naga	Naga	-0.10179922	7.462008323	-2.856456732	0.006413271	0.054361299	-2.725425207	Stable
Rab40b	Rab40b	-0.11412576	7.570815952	-2.856319426	0.00641562	0.054361299	-2.725755991	Stable
Oard1	Oard1	-0.129070803	6.218008671	-2.855425993	0.006430927	0.054455495	-2.727908097	Stable
Pcx	Pcx	-0.104643866	8.5769607	-2.854810721	0.006441487	0.05450941	-2.729389897	Stable
Smpdl3b	Smpdl3b	-0.124957462	5.496464105	-2.853181611	0.006469528	0.054711074	-2.733312322	Stable
Tdp1	Tdp1	0.090972437	7.79642038	2.852088385	0.006488408	0.054835062	-2.735943628	Stable
Chrd	Chrd	0.105564286	7.581258393	2.851624314	0.006496438	0.054864084	-2.7370604	Stable
Efemp2	Efemp2	-0.102917014	7.348910886	-2.851227779	0.006503307	0.054864084	-2.738014547	Stable
AI837181	AI837181	-0.072311741	8.647289333	-2.850824591	0.006510297	0.054864084	-2.738984609	Stable
H2afz	H2afz	-0.091227241	10.93988576	-2.850768229	0.006511275	0.054864084	-2.739120209	Stable
Mrpl39	Mrpl39	0.072752285	8.801738502	2.850671905	0.006512947	0.054864084	-2.739351944	Stable
Kpna4	Kpna4	0.101508042	9.535105199	2.849575803	0.006531995	0.054988903	-2.741988569	Stable
Gabpa	Gabpa	0.115631459	8.103214536	2.848009904	0.006559296	0.055182999	-2.745754051	Stable
Slc12a2	Slc12a2	-0.07948994	10.14262225	-2.847575885	0.006566882	0.055211083	-2.746797473	Stable
St13	St13	0.137641726	6.52721141	2.846477423	0.006586118	0.055337014	-2.749437789	Stable
Myo10	Myo10	0.098551031	6.997690817	2.845771639	0.006598505	0.055341441	-2.751133873	Stable
Stx4a	Stx4a	0.069796436	8.480755899	2.845760118	0.006598707	0.055341441	-2.751161555	Stable
Src	Src	0.14980856	6.830408279	2.845466445	0.006603868	0.055341441	-2.751867199	Stable
Dvl3	Dvl3	0.101176421	5.068358941	2.84536621	0.00660563	0.055341441	-2.752108035	Stable
Mrpl49	Mrpl49	0.070842578	8.479561096	2.845235248	0.006607933	0.055341441	-2.752422691	Stable
Rcan1	Rcan1	0.07933689	9.282507049	2.8448385	0.006614915	0.055364241	-2.753375872	Stable
Babam1	Babam1	-0.082471934	9.859352423	-2.844341948	0.006623663	0.055401784	-2.7545687	Stable
Cpa2	Cpa2	-0.090804419	6.014964196	-2.843911681	0.006631252	0.055429589	-2.755602182	Stable
Dcpp1	Dcpp1	0.083415515	3.926588503	2.842738281	0.006651989	0.055537143	-2.758420082	Stable
Commd6	Commd6	0.085382683	8.057777587	2.842700102	0.006652664	0.055537143	-2.758511754	Stable
Lrwd1	Lrwd1	0.081391989	7.337200862	2.842385761	0.00665823	0.055547931	-2.759266497	Stable
Zfp39	Zfp39	-0.116856572	3.950954742	-2.839356897	0.006712083	0.055961293	-2.766535916	Stable
Mlh1	Mlh1	-0.10484014	6.885964628	-2.837111231	0.006752271	0.056260272	-2.771922154	Stable
Mtg2	Mtg2	0.092108505	8.019252776	2.83594484	0.006773233	0.056398773	-2.774718582	Stable
Actc1	Actc1	-0.082073354	4.954388432	-2.834399541	0.006801097	0.056594535	-2.778422213	Stable
Naa30	Naa30	-0.078500294	9.424091002	-2.834035517	0.006807677	0.05661304	-2.779294469	Stable
Dffb	Dffb	-0.112911715	5.531739309	-2.833212597	0.006822572	0.056700634	-2.781266022	Stable
Trappc3	Trappc3	-0.067839304	10.35756208	-2.829396849	0.006892035	0.057218182	-2.790402599	Stable
Slc35b2	Slc35b2	-0.098836294	7.690586543	-2.829308529	0.006893651	0.057218182	-2.790613973	Stable
Agpat5	Agpat5	0.079354754	8.90067164	2.827409181	0.006928479	0.057470559	-2.795158558	Stable
Mapk1	Mapk1	-0.155906186	7.372665383	-2.826915259	0.006937562	0.057509207	-2.796340021	Stable
Shd	Shd	-0.103591965	7.601874401	-2.826601245	0.006943343	0.057520442	-2.797091069	Stable
Pmpcb	Pmpcb	0.060762729	9.815420164	2.825950469	0.006955338	0.057583107	-2.798647389	Stable
Emg1	Emg1	0.08078237	9.84361626	2.825265172	0.006967989	0.057651128	-2.800285995	Stable
Mns1	Mns1	0.129250864	5.038883617	2.824916435	0.006974435	0.057667756	-2.801119751	Stable
Chkb	Chkb	-0.070904937	8.341846324	-2.824442839	0.006983199	0.057703507	-2.802251902	Stable
Ypel1	Ypel1	-0.087594417	8.133496511	-2.824098513	0.006989576	0.057719513	-2.803074944	Stable
Sacm1l	Sacm1l	0.06415098	10.3516019	2.82300429	0.00700988	0.057850422	-2.805690004	Stable
Erbb3	Erbb3	0.141507039	7.400849967	2.822438392	0.007020401	0.057900491	-2.807042153	Stable
Fancl	Fancl	-0.081387663	7.902649327	-2.821122739	0.00704492	0.058033741	-2.810185033	Stable
Ppef2	Ppef2	0.109876976	4.222789311	2.820874383	0.007049557	0.058033741	-2.810778198	Stable
Wwtr1	Wwtr1	0.129038667	6.982117811	2.820853219	0.007049952	0.058033741	-2.810828745	Stable
Lztfl1	Lztfl1	0.096161321	8.654631856	2.819934666	0.007067128	0.058129831	-2.813022264	Stable
Atad2b	Atad2b	0.105436631	8.314336218	2.819750896	0.00707057	0.058129831	-2.81346105	Stable
Anks3	Anks3	0.086325071	7.484518388	2.818853691	0.007087392	0.058231302	-2.815603013	Stable
1110004F10Rik	1110004F10Rik	-0.10922328	10.28472786	-2.818390772	0.007096086	0.058265903	-2.816707988	Stable
Adsl	Adsl	-0.065448292	7.620537439	-2.817428361	0.007114193	0.058364105	-2.819004831	Stable
Zfp330	Zfp330	-0.075332046	8.725687142	-2.817277955	0.007117026	0.058364105	-2.819363735	Stable
Cct7	Cct7	0.062177073	10.95380702	2.816573269	0.007130316	0.058436223	-2.821045094	Stable
Atp5s	Atp5s	-0.081345974	8.74539163	-2.815413832	0.007152232	0.058578902	-2.823810836	Stable
Echs1	Echs1	-0.090296048	9.342012934	-2.814960628	0.007160816	0.058609285	-2.824891702	Stable
Zfp213	Zfp213	0.099144628	5.994986042	2.814530156	0.007168978	0.058609285	-2.825918242	Stable
Igkv4-72	Igkv4-72	0.08460425	4.049081491	2.814504262	0.007169469	0.058609285	-2.825979988	Stable
Rab5if	Rab5if	0.071276913	10.59424594	2.813612834	0.0071864	0.058710764	-2.828105398	Stable
Selenop	Selenop	0.080136427	12.61153468	2.812928436	0.007199423	0.058780217	-2.829736873	Stable
Gpn1	Gpn1	-0.072229056	8.979357039	-2.812009781	0.007216939	0.058865275	-2.831926335	Stable
Mc1r	Mc1r	0.087559101	3.996468719	2.811907123	0.007218899	0.058865275	-2.832170973	Stable
Hapln2	Hapln2	0.106324226	6.795516823	2.810992289	0.007236385	0.05897087	-2.83435078	Stable
Atp6v0e2	Atp6v0e2	-0.055646681	12.23483738	-2.810486476	0.007246071	0.058971983	-2.835555784	Stable
Ankrd40	Ankrd40	0.071453351	10.25452937	2.810407505	0.007247584	0.058971983	-2.835743903	Stable
Apex2	Apex2	0.09415827	5.625037183	2.810274501	0.007250133	0.058971983	-2.836060728	Stable
Cct3	Cct3	0.057531322	11.21205536	2.809590054	0.007263265	0.059041846	-2.837690967	Stable
Tk2	Tk2	-0.102369613	7.704413513	-2.808684875	0.007280665	0.0591463	-2.83984653	Stable
Tsen34	Tsen34	-0.07282945	9.731984814	-2.807942974	0.007294955	0.059225376	-2.841612904	Stable
Gnl2	Gnl2	-0.076323005	8.583515092	-2.806199838	0.007328633	0.059460103	-2.845761812	Stable
Tmlhe	Tmlhe	-0.123646773	4.18922481	-2.805702301	0.007338272	0.059460103	-2.846945687	Stable
Oxnad1	Oxnad1	0.105954945	7.138990508	2.805597854	0.007340297	0.059460103	-2.847194199	Stable
Fam107b	Fam107b	0.102333287	8.363400783	2.80550153	0.007342165	0.059460103	-2.847423376	Stable
Mboat1	Mboat1	-0.107585529	4.703978596	-2.805187276	0.007348263	0.059472427	-2.848171023	Stable
Otub1	Otub1	-0.138672028	8.171218615	-2.804325146	0.007365014	0.059535665	-2.85022183	Stable
Igfbp3	Igfbp3	0.181194773	6.298806443	2.804180094	0.007367836	0.059535665	-2.850566832	Stable
Trim3	Trim3	-0.064884683	9.820555615	-2.804078279	0.007369817	0.059535665	-2.850808988	Stable
Gucy1b1	Gucy1b1	-0.074996341	10.53390478	-2.803708583	0.007377016	0.059556802	-2.851688219	Stable
Pard6g	Pard6g	-0.116131857	7.948482261	-2.803087708	0.00738912	0.059617491	-2.853164635	Stable
Cldn10	Cldn10	0.093233614	9.004605017	2.802352258	0.007403481	0.059696307	-2.854913211	Stable
Lcorl	Lcorl	-0.181269996	6.616748284	-2.800606721	0.00743767	0.059934803	-2.859062042	Stable
Vps16	Vps16	-0.0619491	8.495289017	-2.799604468	0.007457367	0.060032724	-2.861443403	Stable
Serf2	Serf2	0.102977506	9.59830931	2.79935006	0.007462374	0.060032724	-2.862047782	Stable
Tnni1	Tnni1	-0.148572694	6.4249857	-2.79928388	0.007463678	0.060032724	-2.862204994	Stable
Blmh	Blmh	-0.081657697	9.66225724	-2.798435861	0.007480394	0.060129971	-2.864219265	Stable
Gosr1	Gosr1	0.099154796	7.904879648	2.798001771	0.007488964	0.06014185	-2.865250179	Stable
Rpp25l	Rpp25l	0.081459036	8.573714946	2.797571652	0.007497465	0.06014185	-2.866271549	Stable
Lmbrd1	Lmbrd1	-0.076433181	9.799456632	-2.797381464	0.007501227	0.06014185	-2.866723142	Stable
Clec5a	Clec5a	-0.106029604	4.319394609	-2.79736311	0.00750159	0.06014185	-2.86676672	Stable
Rab12	Rab12	-0.077201649	9.186203706	-2.797129822	0.007506207	0.06014185	-2.867320618	Stable
Orc4	Orc4	-0.09569863	7.921718717	-2.796956747	0.007509634	0.06014185	-2.86773153	Stable
Padi2	Padi2	-0.093219486	7.920716371	-2.795287113	0.007542767	0.060341229	-2.871694634	Stable
Asl	Asl	-0.09725158	7.581119639	-2.795234477	0.007543814	0.060341229	-2.871819546	Stable
Rad51b	Rad51b	-0.131814696	3.926180066	-2.79464884	0.007555469	0.060394888	-2.873209225	Stable
Osmr	Osmr	0.120057925	5.735734173	2.79443068	0.007559816	0.060394888	-2.873726852	Stable
Herc1	Herc1	-0.1269828	4.57759456	-2.793258653	0.007583204	0.060544522	-2.87650723	Stable
Elovl6	Elovl6	0.156624446	8.215095616	2.792629358	0.007595789	0.060607776	-2.877999755	Stable
Myd88	Myd88	0.106511138	5.853826289	2.790174907	0.007645061	0.0609635	-2.88381883	Stable
Mlx	Mlx	0.091545998	7.378173366	2.789099504	0.007666742	0.061091602	-2.886367291	Stable
4932438A13Rik	4932438A13Rik	-0.106237759	8.959384707	-2.788912137	0.007670526	0.061091602	-2.886811239	Stable
Rab4b	Rab4b	-0.076969024	9.701478991	-2.787719443	0.007694649	0.061150709	-2.889636712	Stable
Prmt3	Prmt3	0.066332293	8.6734217	2.787471257	0.007699678	0.061150709	-2.890224554	Stable
Rnft1	Rnft1	0.147675829	6.817233015	2.787268656	0.007703785	0.061150709	-2.890704399	Stable
Pmm2	Pmm2	-0.130376454	4.64641205	-2.78724468	0.007704272	0.061150709	-2.890761182	Stable
Dbndd2	Dbndd2	0.074137755	10.94372726	2.787175537	0.007705674	0.061150709	-2.890924936	Stable
Emc9	Emc9	-0.078036674	8.692738129	-2.78715083	0.007706175	0.061150709	-2.890983448	Stable
5031439G07Rik	5031439G07Rik	-0.082018848	8.927841377	-2.785792629	0.00773377	0.061332239	-2.894199511	Stable
Faah	Faah	-0.100093432	9.014125956	-2.78548138	0.007740106	0.061345063	-2.894936358	Stable
Ggt7	Ggt7	-0.078949248	9.254792899	-2.78508531	0.007748177	0.061371603	-2.895873923	Stable
Ubtf	Ubtf	0.079927783	9.433011133	2.783225886	0.007786169	0.06163497	-2.900274251	Stable
Angel1	Angel1	-0.118027124	6.928393586	-2.78249817	0.007801084	0.061715456	-2.901995828	Stable
Zfp639	Zfp639	-0.078089976	9.138164991	-2.781824557	0.007814915	0.061787263	-2.903589128	Stable
Pmm1	Pmm1	0.083295313	10.1626326	2.781581354	0.007819914	0.061789201	-2.904164312	Stable
Dao	Dao	0.105561276	4.944002187	2.780755236	0.007836916	0.06186569	-2.906117843	Stable
Lpin2	Lpin2	0.070922034	9.123654506	2.780648608	0.007839113	0.06186569	-2.906369959	Stable
Pspc1	Pspc1	-0.133039585	8.799467457	-2.779148861	0.007870075	0.062072351	-2.909915291	Stable
Alox12	Alox12	-0.109606086	4.742430912	-2.777922528	0.007895476	0.062202594	-2.912813282	Stable
Wnt9a	Wnt9a	-0.134026989	4.210171065	-2.777889606	0.007896159	0.062202594	-2.912891071	Stable
Shank3	Shank3	0.080443556	10.23584251	2.776610074	0.007922746	0.062374227	-2.915913794	Stable
Mgat5	Mgat5	-0.10021258	4.186245558	-2.775919947	0.00793712	0.062445476	-2.91754372	Stable
Rbm15b	Rbm15b	0.139337838	7.371255158	2.775547358	0.00794489	0.062445476	-2.918423573	Stable
Amelx	Amelx	-0.101717359	5.249410547	-2.775484166	0.007946208	0.062445476	-2.918572789	Stable
Mus81	Mus81	-0.120602088	6.719640053	-2.775169631	0.007952774	0.062459313	-2.919315474	Stable
Lrrc49	Lrrc49	-0.131939182	8.005343137	-2.774911263	0.007958172	0.062463959	-2.91992549	Stable
Sumo3	Sumo3	-0.075225993	11.18649646	-2.773679465	0.007983951	0.062628479	-2.922833267	Stable
Mef2c	Mef2c	-0.105398971	10.1531014	-2.772506419	0.008008572	0.062783724	-2.925601509	Stable
Gnpda1	Gnpda1	0.089620369	8.180519011	2.771803947	0.008023349	0.06286166	-2.927258858	Stable
Zfp790	Zfp790	0.102602123	7.828501101	2.770865948	0.008043121	0.062978488	-2.929471428	Stable
Tbc1d23	Tbc1d23	-0.074192124	7.522569176	-2.77063713	0.008047951	0.062978488	-2.930011087	Stable
Unk	Unk	-0.084225932	7.112424176	-2.770239412	0.008056353	0.063006302	-2.930949017	Stable
Slc19a3	Slc19a3	0.193080476	4.98696211	2.770006641	0.008061274	0.063006877	-2.931497912	Stable
Vcl	Vcl	0.081117297	8.687790542	2.769614586	0.008069568	0.063033804	-2.932422339	Stable
Cyp3a13	Cyp3a13	-0.100305297	3.863947785	-2.76874443	0.008088006	0.063139883	-2.934473754	Stable
D030056L22Rik	D030056L22Rik	0.114059836	8.555538723	2.767585972	0.008112613	0.063293967	-2.937204138	Stable
Nrl	Nrl	-0.131189216	5.183054729	-2.766044383	0.008145466	0.063512159	-2.940836277	Stable
Nop14	Nop14	-0.080056063	7.138072006	-2.76561455	0.008154648	0.063545634	-2.941848753	Stable
Cdc45	Cdc45	0.11413573	5.153483251	2.764674083	0.008174772	0.063650894	-2.944063644	Stable
Dhodh	Dhodh	-0.113835163	7.221706681	-2.764525748	0.00817795	0.063650894	-2.944412939	Stable
Gabrd	Gabrd	-0.083155625	8.381638089	-2.763988737	0.008189465	0.063682214	-2.945677365	Stable
Ephx1	Ephx1	-0.103428589	8.509775036	-2.763627005	0.008197231	0.063682214	-2.946528987	Stable
Klhl24	Klhl24	-0.134482074	6.344454333	-2.763471696	0.008200567	0.063682214	-2.946894605	Stable
Zscan26	Zscan26	0.08670506	9.568527396	2.763424924	0.008201571	0.063682214	-2.947004709	Stable
Vps35l	Vps35l	-0.059546167	8.368235925	-2.763132432	0.008207858	0.063692981	-2.947693227	Stable
Ndrg3	Ndrg3	-0.061195922	11.51146911	-2.758836138	0.008300719	0.064375145	-2.957800647	Stable
Cox20	Cox20	0.092882407	9.789368866	2.75850098	0.008308004	0.06439322	-2.958588668	Stable
Nfyb	Nfyb	-0.085067534	7.982575413	-2.757087184	0.008338798	0.064593383	-2.96191203	Stable
Hbegf	Hbegf	0.100494621	6.782846085	2.756661702	0.008348086	0.064626816	-2.96291196	Stable
1700080E11Rik	1700080E11Rik	-0.079244165	4.311318616	-2.756391677	0.008353986	0.064633992	-2.963546493	Stable
Birc2	Birc2	0.056050362	8.676378177	2.755560475	0.00837217	0.064736151	-2.965499459	Stable
Hfe	Hfe	-0.140043456	6.267413184	-2.755266645	0.008378607	0.064746842	-2.966189732	Stable
Dym	Dym	-0.07669299	9.197700812	-2.75490027	0.00838664	0.064746842	-2.967050357	Stable
Akr1b10	Akr1b10	-0.118903691	5.216379662	-2.754815616	0.008388497	0.064746842	-2.967249199	Stable
1700001G17Rik	1700001G17Rik	0.114146137	5.009756871	2.75217435	0.008446628	0.065156838	-2.973451076	Stable
Dusp19	Dusp19	0.097580397	8.133790172	2.749240289	0.008511639	0.065619389	-2.980335509	Stable
Rhd	Rhd	0.106921797	5.754369698	2.748875047	0.008519765	0.065635645	-2.981192142	Stable
Rasgrf1	Rasgrf1	-0.091875503	11.72377247	-2.748687981	0.008523929	0.065635645	-2.981630852	Stable
Klra12	Klra12	0.079439398	3.364474622	2.748464901	0.008528897	0.065635645	-2.982153995	Stable
Zfp92	Zfp92	0.083117594	5.587979575	2.744577252	0.008615912	0.066266049	-2.991266055	Stable
Elk3	Elk3	0.110773048	4.309281523	2.743810029	0.008633181	0.066348041	-2.993063227	Stable
Ankrd13a	Ankrd13a	0.110270149	8.902469436	2.743650226	0.008636782	0.066348041	-2.99343751	Stable
Nrp1	Nrp1	0.099417043	8.816329452	2.742591303	0.008660678	0.066492314	-2.995917283	Stable
Pitpnm2	Pitpnm2	0.097054911	9.349337304	2.740971818	0.008697342	0.066725326	-2.999708454	Stable
Emc8	Emc8	0.088491408	8.249043754	2.74073505	0.008702714	0.066725326	-3.000262589	Stable
Plpp7	Plpp7	-0.069709288	7.792265321	-2.740571434	0.008706428	0.066725326	-3.000645496	Stable
Xrcc5	Xrcc5	-0.114210452	7.174206965	-2.739701634	0.008726198	0.066837431	-3.002680806	Stable
Plxdc1	Plxdc1	-0.150151163	7.400498267	-2.739343164	0.008734358	0.066857762	-3.003519484	Stable
Nras	Nras	0.08313438	8.447394609	2.739133223	0.00873914	0.066857762	-3.004010627	Stable
Pnpla2	Pnpla2	0.099784429	7.439721445	2.738573697	0.008751897	0.066915971	-3.005319466	Stable
Syt9	Syt9	-0.102195778	6.957046964	-2.738122713	0.008762191	0.066955298	-3.006374267	Stable
Prl3d1	Prl3d1	0.085162025	6.250186152	2.737090832	0.008785788	0.067093235	-3.008787256	Stable
Tcl1b4	Tcl1b4	0.090613989	5.944319253	2.736882204	0.008790566	0.067093235	-3.009275041	Stable
Ctgf	Ctgf	0.19161674	8.258653846	2.736251854	0.008805017	0.067164091	-3.010748678	Stable
Dctn3	Dctn3	0.061414797	10.97308961	2.73561865	0.008819555	0.067233457	-3.012228742	Stable
Mettl18	Mettl18	-0.097334519	6.259945173	-2.735405429	0.008824456	0.067233457	-3.012727074	Stable
Cep89	Cep89	0.090486343	7.174525717	2.734754562	0.00883943	0.067250236	-3.014248087	Stable
Ints13	Ints13	0.073663223	6.990509877	2.734652752	0.008841775	0.067250236	-3.014485982	Stable
Tst	Tst	-0.102582217	8.807949423	-2.734635175	0.00884218	0.067250236	-3.014527054	Stable
Snrpa	Snrpa	0.079637058	9.773537458	2.733303612	0.008872897	0.067444396	-3.017637884	Stable
Thoc6	Thoc6	0.089607596	6.97154321	2.732811446	0.008884276	0.067491417	-3.018787421	Stable
Ncan	Ncan	-0.082072206	6.171897247	-2.732160088	0.008899355	0.067566484	-3.02030855	Stable
Pcnx	Pcnx	-0.095785523	8.304465539	-2.730905127	0.008928476	0.067748001	-3.023238561	Stable
Tcim	Tcim	0.153860859	4.92054071	2.730665954	0.008934035	0.067750636	-3.023796858	Stable
Faap24	Faap24	0.097749838	6.517838383	2.729066552	0.008971297	0.067993536	-3.027529422	Stable
Gucy1a1	Gucy1a1	-0.125665061	7.051289281	-2.728641187	0.008981231	0.068029158	-3.028521845	Stable
1700102P08Rik	1700102P08Rik	0.102315645	4.103171038	2.727390055	0.009010508	0.068211173	-3.031440231	Stable
Anxa3	Anxa3	0.10637929	7.438692662	2.726925506	0.009021401	0.068253884	-3.032523594	Stable
Sh3glb2	Sh3glb2	-0.066277755	10.24421424	-2.726647493	0.009027926	0.068263516	-3.033171878	Stable
Tubd1	Tubd1	0.098047385	5.675586429	2.725776725	0.009048391	0.068347886	-3.035202069	Stable
Hist1h3f	Hist1h3f	0.123872582	4.876500665	2.725725306	0.009049601	0.068347886	-3.035321938	Stable
Dad1	Dad1	0.072041042	10.4220778	2.725056509	0.00906535	0.068427073	-3.036880901	Stable
Psd3	Psd3	0.052283476	11.42057636	2.724528536	0.009077801	0.068481286	-3.03811141	Stable
Sorbs1	Sorbs1	0.094272301	7.321214561	2.723768368	0.009095755	0.068576929	-3.03988278	Stable
Sez6	Sez6	-0.064844408	9.181056617	-2.723422937	0.009103925	0.068598731	-3.040687598	Stable
Itpka	Itpka	-0.078057282	10.34674526	-2.721473723	0.00915015	0.068907101	-3.045227701	Stable
Rab1b	Rab1b	-0.128458301	9.274202402	-2.71883056	0.009213179	0.069341577	-3.051380436	Stable
Tmem30b	Tmem30b	-0.113685928	4.052011069	-2.718420698	0.009222988	0.069344057	-3.052334127	Stable
Isg20	Isg20	0.132308332	5.05433041	2.718370996	0.009224179	0.069344057	-3.05244977	Stable
Rbm7	Rbm7	-0.07158077	9.678070488	-2.717578315	0.00924318	0.069446733	-3.05429391	Stable
Fam13b	Fam13b	0.076093475	9.325097721	2.716887754	0.009259762	0.069526085	-3.055900159	Stable
Smarcal1	Smarcal1	-0.079680254	8.248920003	-2.716601428	0.009266646	0.069526085	-3.056566069	Stable
Bccip	Bccip	0.069832461	9.816010217	2.716426691	0.009270849	0.069526085	-3.056972432	Stable
Ulk2	Ulk2	-0.083870284	8.713491631	-2.716248494	0.009275137	0.069526085	-3.057386822	Stable
Htr2c	Htr2c	-0.107755805	7.431196111	-2.714938321	0.009306722	0.069722635	-3.060432975	Stable
Gpsm1	Gpsm1	-0.088316572	7.948388022	-2.714052613	0.00932813	0.069809692	-3.062491651	Stable
Rab3c	Rab3c	0.104930128	5.585463535	2.713820955	0.009333737	0.069809692	-3.063030021	Stable
Zfp955a	Zfp955a	0.07157129	8.798467949	2.713791302	0.009334455	0.069809692	-3.063098931	Stable
Taz	Taz	-0.070766922	8.739883144	-2.712042903	0.009376875	0.070048935	-3.067161093	Stable
Nup50	Nup50	0.100118369	6.777741754	2.712028573	0.009377223	0.070048935	-3.06719438	Stable
Atcay	Atcay	-0.130351331	8.441644977	-2.710942801	0.009403656	0.070206046	-3.069716065	Stable
Tmem123	Tmem123	-0.117855242	5.916684398	-2.709990129	0.009426906	0.070313378	-3.071928034	Stable
Mib1	Mib1	0.097809178	5.823963539	2.709910488	0.009428852	0.070313378	-3.072112924	Stable
Pias3	Pias3	-0.09169805	6.712623978	-2.709647286	0.009435286	0.070321012	-3.07272393	Stable
Txn2	Txn2	0.068726109	9.572623536	2.707720235	0.009482515	0.070626581	-3.077196156	Stable
Igfbp5	Igfbp5	0.088271941	8.256675444	2.707531491	0.009487153	0.070626581	-3.077634064	Stable
Arpc1b	Arpc1b	0.101202539	7.704631271	2.70682372	0.009504562	0.070715679	-3.079275975	Stable
Exosc4	Exosc4	-0.084887419	8.30675163	-2.706299622	0.009517472	0.070730852	-3.080491599	Stable
Mrrf	Mrrf	0.09674945	7.920427791	2.706299112	0.009517484	0.070730852	-3.080492783	Stable
Taf11	Taf11	-0.089845279	7.551704502	-2.705511962	0.009536904	0.070834677	-3.082318226	Stable
Insrr	Insrr	0.096039665	4.844786912	2.704395051	0.009564523	0.07099924	-3.084907748	Stable
Ly86	Ly86	-0.105806055	8.663293798	-2.703362038	0.009590133	0.071108403	-3.087302074	Stable
Inpp4a	Inpp4a	0.111832639	6.204631357	2.703360528	0.00959017	0.071108403	-3.087305574	Stable
Nov	Nov	-0.110282385	9.935711834	-2.701291289	0.009641659	0.071449419	-3.092099694	Stable
Zdhhc1	Zdhhc1	-0.103944456	5.967709682	-2.700627444	0.009658231	0.071531446	-3.093637165	Stable
Uqcrh	Uqcrh	0.069602642	11.8423889	2.697310981	0.009741417	0.072106457	-3.101314061	Stable
Mterf2	Mterf2	0.077229537	8.4163506	2.695928599	0.009776285	0.072323367	-3.104511973	Stable
Mcts2	Mcts2	-0.079612974	8.79699749	-2.69400739	0.009824935	0.072641927	-3.108954414	Stable
Tmem259	Tmem259	-0.092252518	9.97957668	-2.693511185	0.009837537	0.072693746	-3.110101426	Stable
Fap	Fap	-0.13873394	5.132718353	-2.692042422	0.009874924	0.072928555	-3.113495683	Stable
Trmt10b	Trmt10b	-0.06921366	7.741270902	-2.691180325	0.009896929	0.073029011	-3.115487337	Stable
Bub3	Bub3	-0.077010721	10.41918045	-2.691069431	0.009899763	0.073029011	-3.115743495	Stable
Yap1	Yap1	0.090047197	6.148011289	2.689191623	0.009947864	0.073342218	-3.120079967	Stable
Ak5	Ak5	-0.097010037	9.636684705	-2.688209854	0.009973097	0.073486576	-3.122346325	Stable
Pdss1	Pdss1	-0.10522776	6.242202997	-2.687791898	0.009983858	0.073524183	-3.123310972	Stable
Spice1	Spice1	0.096049261	6.434924399	2.68742928	0.009993202	0.073551325	-3.124147808	Stable
Rbm38	Rbm38	-0.083847652	5.513939484	-2.686931709	0.010006037	0.073604114	-3.125295955	Stable
Zcchc9	Zcchc9	0.090679001	7.665451949	2.686696788	0.010012102	0.073607072	-3.125837983	Stable
Gfra4	Gfra4	-0.079392009	8.540477759	-2.686229541	0.010024175	0.073654173	-3.126915949	Stable
Kmt5c	Kmt5c	0.084820301	7.207076196	2.685746942	0.01003666	0.073704238	-3.12802919	Stable
Dctn2	Dctn2	-0.081356098	11.02387335	-2.685049273	0.010054732	0.073795263	-3.129638292	Stable
Abcb6	Abcb6	-0.073002465	7.409778948	-2.684620547	0.010065853	0.073835192	-3.130626955	Stable
Nbea	Nbea	-0.084752372	11.15763449	-2.683418706	0.010097088	0.074022535	-3.133397853	Stable
Vrk3	Vrk3	0.058212087	8.528515788	2.68306642	0.010106261	0.074048016	-3.134209896	Stable
Cd200r1	Cd200r1	-0.100447095	5.185032643	-2.680745807	0.010166875	0.074422011	-3.139557129	Stable
Dnmt3a	Dnmt3a	-0.094409478	7.82331106	-2.680455938	0.01017447	0.074422011	-3.140224821	Stable
Ptpre	Ptpre	-0.112476519	8.993785669	-2.68045549	0.010174482	0.074422011	-3.140225853	Stable
Tescl	Tescl	0.090702942	5.167213267	2.680157793	0.010182287	0.074426397	-3.14091152	Stable
Itih5	Itih5	-0.11519925	8.93365773	-2.67999593	0.010186533	0.074426397	-3.141284307	Stable
Rfx3	Rfx3	0.101024689	5.089985145	2.679154981	0.01020862	0.07454587	-3.143220834	Stable
Slc17a9	Slc17a9	0.099319582	5.831016386	2.678680649	0.010221098	0.074595077	-3.144312927	Stable
Dtwd1	Dtwd1	-0.070373997	8.456755956	-2.678140151	0.010235333	0.074632992	-3.145557189	Stable
Nfya	Nfya	0.127932669	5.60391262	2.678047427	0.010237777	0.074632992	-3.145770625	Stable
Pex14	Pex14	-0.083127256	8.837153801	-2.67699266	0.010265615	0.074793982	-3.148198184	Stable
Runx2	Runx2	-0.158825799	5.524315529	-2.674752461	0.010324971	0.075184297	-3.153351736	Stable
Ephb6	Ephb6	-0.106982294	8.417903673	-2.67421434	0.010339276	0.075246307	-3.154589211	Stable
Akna	Akna	-0.083518161	5.180930498	-2.673784463	0.010350716	0.075287413	-3.155577637	Stable
Ppp1r17	Ppp1r17	0.073616736	6.41117488	2.673532751	0.01035742	0.075294043	-3.156156351	Stable
Klc4	Klc4	0.086235375	8.004423496	2.673093139	0.010369139	0.075337097	-3.157166974	Stable
Gli1	Gli1	-0.114241473	5.010152939	-2.671851985	0.01040229	0.075535731	-3.160019609	Stable
Elac1	Elac1	0.092396205	6.961583251	2.669858577	0.010455736	0.075881442	-3.1645992	Stable
Fam167b	Fam167b	-0.113116923	4.615283048	-2.669258142	0.010471885	0.07592501	-3.165978135	Stable
BC094435	BC094435	0.101859353	12.72717632	2.669201009	0.010473422	0.07592501	-3.166109333	Stable
Ice1	Ice1	-0.090840501	8.739954857	-2.668805903	0.010484062	0.075959777	-3.167016579	Stable
Zw10	Zw10	0.076351545	8.467953659	2.66835935	0.0104961	0.076004625	-3.168041843	Stable
Ugp2	Ugp2	-0.091134742	7.701117069	-2.667858688	0.010509611	0.076060088	-3.169191193	Stable
Galnt11	Galnt11	0.080551033	8.141396286	2.667148042	0.010528816	0.076156675	-3.170822322	Stable
Dhx32	Dhx32	-0.06899261	8.388218842	-2.666243475	0.010553308	0.07627443	-3.1728981	Stable
Rab3d	Rab3d	-0.104433291	6.154678522	-2.666113492	0.010556832	0.07627443	-3.17319634	Stable
Zfp362	Zfp362	-0.096699743	8.44091422	-2.665756416	0.010566518	0.076301997	-3.174015581	Stable
Ddx24	Ddx24	-0.088800072	10.3674195	-2.664623439	0.010597304	0.076481817	-3.176614443	Stable
Hyi	Hyi	-0.078763688	5.202077147	-2.664394697	0.010603529	0.076484279	-3.177139044	Stable
Rnps1	Rnps1	-0.116799662	10.71102046	-2.663804874	0.010619597	0.076557697	-3.1784916	Stable
Inmt	Inmt	-0.183192693	5.931458428	-2.662649768	0.01065113	0.076742458	-3.181139809	Stable
Srebf2	Srebf2	-0.102139997	8.380729323	-2.661575054	0.010680546	0.076911766	-3.183602963	Stable
Med21	Med21	0.082001437	8.261402307	2.660721917	0.01070395	0.076999296	-3.185557766	Stable
Drd3	Drd3	-0.107909578	3.867267163	-2.660700104	0.010704549	0.076999296	-3.185607741	Stable
Atoh8	Atoh8	0.083512635	6.499112346	2.659939005	0.010725469	0.077107105	-3.187351263	Stable
Mrpl43	Mrpl43	0.064001038	9.74671561	2.659260299	0.010744156	0.077172916	-3.188905736	Stable
Pank3	Pank3	-0.106126427	6.471027962	-2.659085814	0.010748965	0.077172916	-3.189305319	Stable
Igf2bp1	Igf2bp1	0.101715762	4.408547495	2.658959947	0.010752435	0.077172916	-3.189593554	Stable
Traf3	Traf3	0.144837673	9.663009401	2.65793106	0.010780841	0.077334087	-3.191949318	Stable
Zdhhc14	Zdhhc14	0.120472034	8.57851667	2.656557199	0.010818878	0.077532414	-3.195093911	Stable
Dnajc11	Dnajc11	-0.091112459	8.306693719	-2.656492382	0.010820675	0.077532414	-3.195242239	Stable
Ins2	Ins2	0.091082137	6.333905383	2.655952668	0.010835654	0.077532414	-3.19647723	Stable
Casc3	Casc3	0.112071159	8.839771698	2.655874169	0.010837834	0.077532414	-3.196656839	Stable
Nr2c1	Nr2c1	0.097860885	6.711169948	2.655856909	0.010838313	0.077532414	-3.196696331	Stable
A430005L14Rik	A430005L14Rik	0.078801111	8.666757089	2.655171709	0.010857361	0.077599308	-3.198263925	Stable
Sgk3	Sgk3	0.150674732	6.617737898	2.65489212	0.010865142	0.077599308	-3.198903481	Stable
Tenm3	Tenm3	-0.091411147	9.44955424	-2.654605774	0.010873117	0.077599308	-3.199558443	Stable
Kansl2	Kansl2	-0.054709371	9.401772434	-2.654567	0.010874197	0.077599308	-3.199647127	Stable
Lrrc1	Lrrc1	0.087272633	6.498434878	2.654447936	0.010877515	0.077599308	-3.199919445	Stable
Cavin2	Cavin2	0.1127181	7.085450331	2.653792251	0.010895802	0.07768713	-3.201418942	Stable
Epb41l4b	Epb41l4b	-0.089293394	4.218608821	-2.653094661	0.010915289	0.077783405	-3.203013978	Stable
Mbip	Mbip	-0.096059193	7.83251738	-2.650707089	0.010982228	0.078216012	-3.208470838	Stable
Syngr2	Syngr2	-0.091149074	6.803024844	-2.650500705	0.010988032	0.078216012	-3.208942366	Stable
Cacnb2	Cacnb2	-0.124908214	8.497056255	-2.649831723	0.011006864	0.078289029	-3.210470615	Stable
Upk1a	Upk1a	0.087671937	6.191464793	2.649708519	0.011010336	0.078289029	-3.210752036	Stable
P2ry14	P2ry14	0.119282744	5.49827375	2.64949352	0.011016396	0.078289294	-3.211243111	Stable
Fdx1	Fdx1	0.101964768	8.781233295	2.649024856	0.011029618	0.07834042	-3.212313479	Stable
Tbpl1	Tbpl1	0.057715143	9.037779227	2.64859734	0.011041691	0.078341401	-3.213289751	Stable
Ormdl1	Ormdl1	0.106478697	8.082081758	2.648593124	0.01104181	0.078341401	-3.213299378	Stable
Hspa14	Hspa14	-0.086694148	4.993514333	-2.646105396	0.011112306	0.078798558	-3.218978045	Stable
Ripor2	Ripor2	0.12853384	9.186415774	2.645706851	0.011123638	0.078835906	-3.219887432	Stable
Iigp1	Iigp1	-0.118879981	4.568538844	-2.643794825	0.011178152	0.079179084	-3.22424884	Stable
Wdtc1	Wdtc1	0.090849458	7.932798912	2.643101249	0.011197987	0.07927638	-3.225830346	Stable
Hes6	Hes6	-0.097643263	7.042078347	-2.642804892	0.011206472	0.079293262	-3.226506014	Stable
Lppos	Lppos	0.098142557	6.672808138	2.641713264	0.011237778	0.079471509	-3.228994352	Stable
Ilf2	Ilf2	-0.084854056	8.749546365	-2.640860286	0.011262295	0.079601582	-3.230938169	Stable
Bfar	Bfar	0.156350001	8.254557055	2.639703075	0.011295635	0.079793842	-3.233574563	Stable
Polr1e	Polr1e	-0.112376478	5.19757028	-2.639177298	0.011310814	0.079857661	-3.234772126	Stable
Pgls	Pgls	-0.072769811	8.712109617	-2.637483366	0.011359841	0.080160268	-3.238629212	Stable
Fam49b	Fam49b	-0.084845075	11.0108254	-2.637000748	0.011373845	0.080215539	-3.239727802	Stable
Tiam2	Tiam2	0.080482652	8.341946463	2.635668546	0.011412584	0.080445098	-3.242759553	Stable
Eif4b	Eif4b	-0.066513396	10.20946281	-2.634798854	0.011437938	0.080580119	-3.244738146	Stable
Klf1	Klf1	0.0938963	5.715408916	2.63366348	0.011471116	0.080770079	-3.247320462	Stable
Tmco1	Tmco1	0.069866001	9.754089005	2.631239638	0.011542241	0.081226879	-3.252830572	Stable
Stx18	Stx18	0.081673488	8.84322175	2.628991159	0.011608581	0.081649531	-3.257938714	Stable
Cep19	Cep19	0.060165261	10.63429709	2.62751574	0.011652302	0.081912719	-3.261288866	Stable
Cstf3	Cstf3	0.118089085	8.606469216	2.625687643	0.011706683	0.082250521	-3.265437917	Stable
Ets2	Ets2	0.104387975	9.77327712	2.625166973	0.011722214	0.082315147	-3.266619242	Stable
Trit1	Trit1	-0.085851795	7.529765045	-2.622894159	0.011790231	0.082732977	-3.271773928	Stable
Cnot4	Cnot4	0.071885111	8.776575713	2.622753716	0.011794446	0.082732977	-3.272092341	Stable
Ppp2r3d	Ppp2r3d	-0.085869684	6.98529488	-2.622484089	0.011802541	0.082745109	-3.272703607	Stable
Slc9a8	Slc9a8	-0.123821102	5.836711129	-2.621978258	0.011817743	0.082807018	-3.273850243	Stable
Igfbpl1	Igfbpl1	-0.089994301	5.471929113	-2.621309428	0.01183787	0.082903358	-3.275366122	Stable
Fbxw2	Fbxw2	-0.100230641	8.198392948	-2.620880316	0.0118508	0.082949217	-3.276338539	Stable
C1ql3	C1ql3	0.095496682	9.417257591	2.620624925	0.011858501	0.08295845	-3.27691723	Stable
Crygf	Crygf	0.084772838	5.857809014	2.619994372	0.011877536	0.082967572	-3.278345822	Stable
Kdelr1	Kdelr1	-0.123048459	9.615011138	-2.619980289	0.011877961	0.082967572	-3.278377726	Stable
Ttc19	Ttc19	0.057413494	9.362344924	2.61994741	0.011878955	0.082967572	-3.27845221	Stable
Coq8a	Coq8a	-0.060285089	8.390119903	-2.619429467	0.011894612	0.082985566	-3.279625468	Stable
Apex1	Apex1	-0.070132986	9.504785148	-2.619333648	0.011897511	0.082985566	-3.279842499	Stable
Oas1e	Oas1e	0.098496915	7.129701786	2.619024496	0.011906868	0.082985566	-3.280542699	Stable
Cul7	Cul7	-0.076105538	8.21907992	-2.619017867	0.011907069	0.082985566	-3.280557712	Stable
Aff4	Aff4	0.091162561	7.150883432	2.618700461	0.011916683	0.083008061	-3.28127654	Stable
Rab7	Rab7	-0.066667177	11.62108063	-2.618136312	0.011933788	0.083046023	-3.28255401	Stable
Zwilch	Zwilch	-0.127576461	4.763846147	-2.6180993	0.011934911	0.083046023	-3.282637815	Stable
Nat3	Nat3	0.076502345	3.515162324	2.617480375	0.011953704	0.083132289	-3.284039074	Stable
Uts2r	Uts2r	0.103245127	4.612389368	2.617091608	0.011965523	0.083169981	-3.284919126	Stable
Glod4	Glod4	-0.094979316	9.883550872	-2.615516358	0.01201352	0.083458972	-3.288484039	Stable
Adh1	Adh1	-0.138847794	4.951983017	-2.614683641	0.012038964	0.083530287	-3.290367909	Stable
Idnk	Idnk	0.068249943	8.557570117	2.614432812	0.012046638	0.083530287	-3.290935276	Stable
Gpa33	Gpa33	0.091819948	5.493016345	2.614374674	0.012048417	0.083530287	-3.291066777	Stable
Nfe2l2	Nfe2l2	0.105846562	7.815599145	2.614242304	0.012052469	0.083530287	-3.291366171	Stable
1110038F14Rik	1110038F14Rik	-0.080292667	8.106509299	-2.614129688	0.012055918	0.083530287	-3.29162088	Stable
Fgf18	Fgf18	0.094216721	4.736872762	2.61355149	0.012073636	0.083608485	-3.292928483	Stable
Fzd4	Fzd4	0.130809984	6.6356093	2.61277032	0.012097613	0.08372391	-3.294694774	Stable
Lgalsl	Lgalsl	0.064200606	10.37641569	2.612588917	0.012103187	0.08372391	-3.295104884	Stable
Rab28	Rab28	0.065975088	10.21617899	2.610523629	0.012166815	0.084119285	-3.299772566	Stable
Ppt1	Ppt1	-0.055816801	9.805191947	-2.609875151	0.012186856	0.084213053	-3.301237607	Stable
Emc3	Emc3	0.066005986	10.05649292	2.608903907	0.012216929	0.084376005	-3.303431342	Stable
Dram1	Dram1	0.097501503	4.837540787	2.608363942	0.012233677	0.084446808	-3.304650694	Stable
Mfn2	Mfn2	-0.070540755	10.17748137	-2.60792609	0.012247274	0.08449579	-3.305639318	Stable
Mre11a	Mre11a	-0.103394102	5.719122325	-2.607290594	0.012267033	0.084583023	-3.307073983	Stable
Med14	Med14	-0.171172543	5.818830073	-2.60710101	0.012272933	0.084583023	-3.30750193	Stable
Tppp3	Tppp3	0.105471761	8.794578342	2.606676887	0.012286142	0.084629183	-3.308459216	Stable
Alg14	Alg14	0.069259932	7.954350099	2.606400296	0.012294763	0.08464371	-3.309083445	Stable
P3h4	P3h4	-0.083424378	7.179337858	-2.606105454	0.012303959	0.084658146	-3.309748813	Stable
Itgam	Itgam	-0.105697737	5.565767634	-2.605915523	0.012309886	0.084658146	-3.310177398	Stable
Aldob	Aldob	-0.094739657	5.437981642	-2.605519364	0.012322257	0.084669414	-3.311071273	Stable
Rack1	Rack1	0.06905918	11.3210735	2.60544591	0.012324552	0.084669414	-3.311236998	Stable
Nt5c1b	Nt5c1b	0.07580175	3.843804898	2.603851423	0.012374469	0.084967434	-3.314833631	Stable
Itih3	Itih3	-0.085064038	8.749882254	-2.602221267	0.012425694	0.085274113	-3.318509046	Stable
Tdpoz1	Tdpoz1	-0.090439444	3.734340616	-2.601729915	0.012441172	0.085335278	-3.319616537	Stable
Ythdf3	Ythdf3	0.077484883	9.123003	2.601427324	0.012450712	0.085355675	-3.32029849	Stable
Haus7	Haus7	-0.091795432	6.923510421	-2.599954625	0.012497241	0.085614589	-3.323616694	Stable
Rnf128	Rnf128	0.102982572	8.881434393	2.599815244	0.012501653	0.085614589	-3.323930668	Stable
Dusp16	Dusp16	-0.112964187	7.771145808	-2.599400104	0.012514802	0.085659505	-3.32486575	Stable
Ankrd54	Ankrd54	0.091729587	7.133325876	2.598547239	0.012541855	0.085770046	-3.326786444	Stable
Clasrp	Clasrp	-0.073748021	9.020631769	-2.598314998	0.012549231	0.085770046	-3.327309383	Stable
Mllt3	Mllt3	0.15385438	7.521885399	2.598267249	0.012550748	0.085770046	-3.327416895	Stable
Stx1a	Stx1a	-0.050112594	10.78288173	-2.597776344	0.012566354	0.085831569	-3.32852214	Stable
Ube2d1	Ube2d1	-0.081870106	9.027862381	-2.596014322	0.012622516	0.086169885	-3.33248796	Stable
Fech	Fech	-0.083978099	8.297202785	-2.595387814	0.01264254	0.086210464	-3.333897578	Stable
Dlx2	Dlx2	-0.105318722	6.858531936	-2.59523082	0.012647562	0.086210464	-3.334250769	Stable
Klf15	Klf15	0.155979322	8.458601044	2.595205955	0.012648358	0.086210464	-3.334306706	Stable
Sdc2	Sdc2	-0.073717932	8.747304527	-2.594973594	0.012655795	0.086215944	-3.334829418	Stable
1700016D06Rik	1700016D06Rik	0.069030238	3.700420893	2.594342117	0.012676027	0.08627466	-3.336249794	Stable
Krt77	Krt77	-0.07810849	6.128391214	-2.59429027	0.012677689	0.08627466	-3.336366402	Stable
Mdn1	Mdn1	0.098181517	8.039694664	2.593019925	0.012718483	0.086506985	-3.339222964	Stable
Usp11	Usp11	-0.066335177	9.972065493	-2.592321782	0.012740954	0.086614498	-3.340792405	Stable
Insr	Insr	0.08412173	4.051154965	2.592053867	0.012749587	0.086627877	-3.3413946	Stable
Map7	Map7	0.093764661	9.185970855	2.590951977	0.012785148	0.08679699	-3.343870849	Stable
Slc16a4	Slc16a4	-0.103431855	5.217744008	-2.590868943	0.012787832	0.08679699	-3.344057418	Stable
Nes	Nes	0.094320198	6.427863353	2.5895713	0.012829835	0.087036635	-3.346972512	Stable
Abcc5	Abcc5	0.082724475	9.258545013	2.589295202	0.012838788	0.087051939	-3.347592614	Stable
Lamb3	Lamb3	-0.111734928	4.361828204	-2.588734566	0.012856986	0.087129875	-3.348851625	Stable
Amy1	Amy1	-0.168373921	7.284116432	-2.586765842	0.012921076	0.087518572	-3.353271157	Stable
Mast3	Mast3	0.123876751	10.47364675	2.586459633	0.01293107	0.08754065	-3.353958333	Stable
Acr	Acr	-0.134471409	5.138740767	-2.58599332	0.012946304	0.087598156	-3.355004689	Stable
Fam43a	Fam43a	0.107610301	7.12092272	2.585591903	0.012959431	0.087641353	-3.355905316	Stable
Atg10	Atg10	-0.115994339	7.185208246	-2.584157384	0.013006441	0.087913529	-3.359122982	Stable
Atp2c1	Atp2c1	-0.068217505	9.493526904	-2.581807275	0.013083792	0.088390399	-3.364391488	Stable
Agl	Agl	-0.124407824	7.126960083	-2.581040525	0.013109119	0.088479232	-3.366109632	Stable
Klhl7	Klhl7	0.084296239	9.444273274	2.580848465	0.013115471	0.088479232	-3.366539944	Stable
Scrn2	Scrn2	0.11017006	7.096229689	2.580767309	0.013118155	0.088479232	-3.366721766	Stable
Clcn2	Clcn2	-0.099358145	7.537563919	-2.580585539	0.01312417	0.088479232	-3.367128991	Stable
Ptcd3	Ptcd3	-0.061110886	9.207864074	-2.579597937	0.013156893	0.088615357	-3.369341178	Stable
2810004N23Rik	2810004N23Rik	0.092514319	7.422355871	2.579385066	0.013163956	0.088615357	-3.369817917	Stable
Ina	Ina	0.186443851	10.71943589	2.5793592	0.013164814	0.088615357	-3.369875846	Stable
Hsp90aa1	Hsp90aa1	0.063679743	13.19526927	2.578719292	0.013186068	0.088712481	-3.371308779	Stable
Mef2d	Mef2d	0.084638712	7.751242237	2.578188403	0.013203725	0.088785317	-3.37249739	Stable
Hcfc1r1	Hcfc1r1	-0.072773658	11.10741198	-2.577677781	0.013220728	0.088853683	-3.373640451	Stable
Zfp521	Zfp521	-0.102814734	7.237105583	-2.577225187	0.013235816	0.088889931	-3.374653474	Stable
Klhl13	Klhl13	-0.087037798	7.16332686	-2.577105774	0.013239799	0.088889931	-3.37492073	Stable
Stk16	Stk16	0.072011993	7.949645333	2.576254941	0.013268212	0.089034706	-3.376824695	Stable
Tgif2	Tgif2	-0.090396182	6.237221052	-2.575585731	0.0132906	0.089138914	-3.378321902	Stable
Psmc6	Psmc6	-0.139357391	7.029746509	-2.575318583	0.013299546	0.089152916	-3.378919506	Stable
Tor1a	Tor1a	-0.076682444	7.963798657	-2.573596313	0.013357356	0.089494286	-3.382771077	Stable
Fdps	Fdps	-0.090324803	9.549697532	-2.572914677	0.013380299	0.089601819	-3.384294917	Stable
Ptgs1	Ptgs1	-0.069670101	7.371974873	-2.572009178	0.013410833	0.089760045	-3.386318752	Stable
Zfp942	Zfp942	-0.126602448	7.534046634	-2.570007878	0.013478543	0.090166807	-3.390789882	Stable
Slc8a3	Slc8a3	-0.149730609	6.047047625	-2.568983538	0.01351332	0.090352952	-3.393077374	Stable
Zfp689	Zfp689	-0.109397873	5.650660333	-2.56867991	0.013523645	0.090375492	-3.393755288	Stable
Morc1	Morc1	-0.08499935	3.40281894	-2.568391057	0.013533473	0.090394698	-3.394400157	Stable
Zfp2	Zfp2	-0.0997674	6.062241528	-2.567616575	0.013559858	0.090524411	-3.396128938	Stable
Stac	Stac	0.104993469	5.784053347	2.566841306	0.013586316	0.090578863	-3.397859087	Stable
Nr2f1	Nr2f1	-0.12134262	9.957636889	-2.566825968	0.01358684	0.090578863	-3.397893313	Stable
Ccdc88a	Ccdc88a	-0.060111608	9.474757166	-2.566690039	0.013591484	0.090578863	-3.398196621	Stable
Acss2	Acss2	-0.109409268	8.096910154	-2.566556683	0.013596041	0.090578863	-3.398494175	Stable
Nelfcd	Nelfcd	-0.089478573	8.21638295	-2.566357311	0.013602857	0.090578863	-3.398939009	Stable
Arhgef2	Arhgef2	-0.090072045	8.388564204	-2.565361649	0.013636944	0.090748484	-3.401160124	Stable
Gdi1	Gdi1	-0.048325193	11.78552017	-2.565205587	0.013642294	0.090748484	-3.40150821	Stable
Far1	Far1	0.083596693	8.62721552	2.564944313	0.013651255	0.090761643	-3.402090925	Stable
Hps3	Hps3	-0.074298845	7.706668092	-2.564321677	0.013672631	0.090827743	-3.403479404	Stable
Hdac5	Hdac5	0.086969437	9.552969078	2.564247706	0.013675173	0.090827743	-3.403644341	Stable
Tulp2	Tulp2	0.069754406	3.688499348	2.563765582	0.013691748	0.090882436	-3.404719283	Stable
Irf9	Irf9	0.109926214	6.318496919	2.563601577	0.013697391	0.090882436	-3.405084913	Stable
Ppp2r5a	Ppp2r5a	0.074978788	9.580685418	2.560781857	0.01379474	0.091481649	-3.411368442	Stable
Mrps25	Mrps25	0.094117292	7.064671282	2.55995294	0.013823478	0.091601176	-3.413214642	Stable
Ednrb	Ednrb	-0.094565385	6.900369364	-2.559855523	0.013826859	0.091601176	-3.413431585	Stable
Tmem214	Tmem214	0.073004496	7.911745908	2.558784447	0.013864081	0.091786229	-3.415816408	Stable
Fkbp2	Fkbp2	0.0667286	10.79497694	2.558645536	0.013868915	0.091786229	-3.416125648	Stable
Srm	Srm	-0.057437604	9.65276385	-2.558425214	0.013876585	0.091790257	-3.416616097	Stable
Cyct	Cyct	0.07954329	3.830636812	2.558017217	0.0138908	0.091837545	-3.417524238	Stable
Reep1	Reep1	-0.062758024	10.90797572	-2.557811382	0.013897976	0.091838276	-3.417982358	Stable
Cdh13	Cdh13	-0.065015888	8.896265262	-2.556936179	0.013928527	0.091969233	-3.419929952	Stable
Rsl24d1	Rsl24d1	-0.084226125	8.636500968	-2.556817454	0.013932676	0.091969233	-3.420194114	Stable
Scrn3	Scrn3	0.083687135	9.576469601	2.55654226	0.013942297	0.091969233	-3.420806381	Stable
Gm3716	Gm3716	0.097836752	3.66074832	2.556433645	0.013946096	0.091969233	-3.421048021	Stable
Ptgr2	Ptgr2	-0.121389397	6.101648214	-2.556172542	0.013955233	0.091982818	-3.421628873	Stable
Cdiptos	Cdiptos	0.102589029	5.241323041	2.554244731	0.014022861	0.092381729	-3.425916139	Stable
Rps6kc1	Rps6kc1	0.084796129	7.981091756	2.552242953	0.0140934	0.092799401	-3.430365353	Stable
Thoc3	Thoc3	-0.073769585	8.523950648	-2.551211024	0.01412989	0.092962288	-3.432657936	Stable
Sssca1	Sssca1	-0.076772434	7.202421408	-2.551138942	0.014132442	0.092962288	-3.432818052	Stable
Cyp4f13	Cyp4f13	-0.082510662	5.810785775	-2.550876081	0.014141752	0.092976477	-3.433401913	Stable
Rnf6	Rnf6	0.125997987	9.145028865	2.550554743	0.014153141	0.093004312	-3.434115601	Stable
Tmem245	Tmem245	-0.10301745	8.048664268	-2.550236051	0.014164445	0.093031557	-3.434823348	Stable
Foxj3	Foxj3	-0.078412462	10.52059306	-2.548685008	0.014219575	0.093317953	-3.438266937	Stable
Pigf	Pigf	0.083723576	8.082667805	2.548605432	0.014222408	0.093317953	-3.438443568	Stable
Xdh	Xdh	0.165294598	6.155706756	2.547688829	0.014255086	0.09348517	-3.440477807	Stable
Tasp1	Tasp1	-0.086204477	5.981486803	-2.546627912	0.014292994	0.093666221	-3.442831646	Stable
Pde4dip	Pde4dip	0.109793016	9.380176644	2.546450667	0.014299336	0.093666221	-3.443224824	Stable
Cdh9	Cdh9	-0.1130107	8.576044599	-2.546311645	0.014304312	0.093666221	-3.443533199	Stable
Mrps17	Mrps17	-0.063310794	9.539361333	-2.545903672	0.014318924	0.093714692	-3.444438084	Stable
Il1f10	Il1f10	0.075411486	5.853199296	2.545597753	0.01432989	0.093739262	-3.44511654	Stable
Papln	Papln	-0.117317746	4.196569032	-2.542704415	0.014433984	0.094372697	-3.451530281	Stable
Pnliprp2	Pnliprp2	0.090150794	3.527712584	2.541170155	0.014489461	0.094687788	-3.454929108	Stable
Rilpl1	Rilpl1	0.101681083	7.079859778	2.54055927	0.014511604	0.094784836	-3.456281969	Stable
Mis18a	Mis18a	-0.108964884	5.578035446	-2.536093533	0.014674412	0.095800105	-3.466164357	Stable
Insl5	Insl5	0.140747219	5.166880271	2.53404718	0.014749571	0.0962071	-3.470688463	Stable
Pald1	Pald1	-0.095558235	6.842837621	-2.533993199	0.014751558	0.0962071	-3.470807768	Stable
Mrps21	Mrps21	0.067387744	9.641242385	2.532129076	0.014820337	0.09660719	-3.474926551	Stable
2700099C18Rik	2700099C18Rik	-0.069445631	3.290842516	-2.53160845	0.014839598	0.096654175	-3.47607647	Stable
Nasp	Nasp	0.061344515	7.628951019	2.531532307	0.014842417	0.096654175	-3.476244635	Stable
Nemf	Nemf	-0.107143509	3.829846228	-2.530618844	0.014876272	0.096784765	-3.478261749	Stable
Minpp1	Minpp1	-0.135456712	8.917621566	-2.530589453	0.014877363	0.096784765	-3.478326642	Stable
Trim7	Trim7	0.069091804	3.292212882	2.530186952	0.014892304	0.096833499	-3.479215266	Stable
[truncated: 10,999 more rows]
