# Supplementary material for: Integrated transcriptomic identification and validation reveal key autophagy-associated biomarkers in sleep deprivation
Source: PeerJ. 2026 Jun 3;14:e21426. doi: 10.7717/peerj.21426 (PMC13242190; doi:10.7717/peerj.21426)
Supplement: Supplemental Information 4 [file peerj-14-21426-s004.csv]

gene	logFC	AveExpr	t	P.Value	adj.P.Val	B	diff_loose
HSPA5	1.065813618	9.945450216	15.65255369	9.29E-13	1.11E-08	17.8420111	up
CIRBP	-1.301491074	7.441622778	-13.30928758	1.86E-11	1.11E-07	15.47152105	down
CHORDC1	0.703580816	8.355468643	10.59978091	1.06E-09	4.23E-06	12.03688468	up
PDIA6	0.732999737	8.466313935	10.26441217	1.84E-09	5.51E-06	11.55022001	up
CRELD2	0.963422864	6.892829204	9.982334788	2.96E-09	6.10E-06	11.12928739	up
DIO2	0.931459267	7.573902448	9.955413613	3.10E-09	6.10E-06	11.08854981	up
BANP	0.442687986	6.870956531	9.871847555	3.57E-09	6.10E-06	10.96146326	not significant
MANF	0.911559894	8.988471289	9.707556751	4.74E-09	6.87E-06	10.70879903	up
CALR	0.553096773	10.66838305	9.657235057	5.17E-09	6.87E-06	10.63065719	up
HSPB1	0.945530352	8.065181519	9.536873553	6.38E-09	7.62E-06	10.44231209	up
HSPH1	0.58850446	10.09763371	9.226159832	1.11E-08	1.20E-05	9.946583279	up
PLLP	-0.378251532	8.340824415	-8.503607749	4.16E-08	4.14E-05	8.739359094	not significant
HNRNPDL	-0.56618846	8.794515317	-8.431888179	4.76E-08	4.17E-05	8.615287944	down
SDF2L1	0.94504173	6.234834254	8.418158638	4.88E-08	4.17E-05	8.591447967	up
CAMK1G	0.429532915	7.963540458	8.341201328	5.65E-08	4.50E-05	8.45729113	not significant
OTUB2	0.520535137	6.869442603	7.901501554	1.32E-07	9.85E-05	7.673478759	up
DNAJB1	0.548438692	8.67072262	7.812401829	1.57E-07	0.000110485	7.511040551	up
SPRED1	0.53137153	8.67639286	7.619952157	2.30E-07	0.000152844	7.156017735	up
DNAJB11	0.54410735	7.805699191	7.571377677	2.54E-07	0.000154641	7.065508796	up
ASPA	-0.542844284	7.208844897	-7.561431253	2.59E-07	0.000154641	7.046930815	down
PCSK1	0.631854004	6.09130955	7.465695426	3.14E-07	0.000178538	6.867336765	up
XBP1	0.717846897	8.938999195	7.418538786	3.45E-07	0.000187456	6.778356047	up
CDKN1A	0.543778528	5.661930213	7.317316239	4.24E-07	0.000220213	6.586204302	up
PDIA3	0.609244656	9.726461853	7.164998759	5.79E-07	0.000288261	6.294100923	up
SIN3B	-0.427081658	7.715664776	-7.091266351	6.74E-07	0.000314044	6.151430434	not significant
KALRN	-0.305598514	9.96329095	-7.084670658	6.83E-07	0.000314044	6.138627623	not significant
AHSA1	0.359279263	9.448847035	7.043970111	7.43E-07	0.000318545	6.059478204	not significant
SUGP1	-0.358115684	8.013710992	-7.042019263	7.46E-07	0.000318545	6.055678123	not significant
P4HA1	1.077947176	5.511372813	6.964490567	8.77E-07	0.000361358	5.904192714	up
ADIPOR2	0.39505148	8.482305786	6.946483714	9.11E-07	0.000362681	5.868878704	not significant
WDR6	-0.372804137	9.756229759	-6.88760853	1.03E-06	0.000396957	5.753075303	not significant
CUL2	-0.748349504	5.559067337	-6.864706402	1.08E-06	0.000403463	5.707887745	down
TIPIN	-0.601381055	6.851897444	-6.782534905	1.28E-06	0.000465045	5.545111656	down
SFPQ	0.866345123	7.595757753	6.715211363	1.48E-06	0.000520371	5.410999216	up
DBP	-0.687160124	8.4185137	-6.679701275	1.60E-06	0.000545025	5.33999077	down
GLUL	0.41000891	8.913370199	6.592312575	1.92E-06	0.00063818	5.164452453	not significant
MFSD4A	-0.372944043	6.604198143	-6.47392669	2.48E-06	0.000800096	4.924874859	not significant
TOP1	0.330125023	8.648492936	6.452460999	2.59E-06	0.000815845	4.881218069	not significant
CDT1	-0.429344296	4.475129202	-6.21191992	4.37E-06	0.00133883	4.38754333	not significant
SH2D3C	-0.293146819	6.545102615	-6.134659275	5.17E-06	0.00154568	4.227271984	not significant
ZBTB16	0.463886526	5.335378209	6.091344311	5.69E-06	0.001643333	4.137064115	not significant
AGAP3	0.26283329	7.255287283	6.074107768	5.91E-06	0.001643333	4.101097162	not significant
SREBF1	-0.292486303	7.710690997	-6.069026378	5.98E-06	0.001643333	4.090486409	not significant
EML3	-0.397727301	5.340734623	-6.063372723	6.05E-06	0.001643333	4.078676628	not significant
ZBTB22	-0.555143567	7.46789403	-6.007174782	6.85E-06	0.001786403	3.961055689	down
SGK1	0.794806801	8.982485101	6.005268437	6.88E-06	0.001786403	3.957058448	up
CHPF2	-0.446655078	6.012600824	-5.995597082	7.03E-06	0.001786403	3.936772132	not significant
PIGP	-0.277322342	8.109037185	-5.956994769	7.65E-06	0.001905054	3.855679524	not significant
MAPK12	-0.362458819	6.94591319	-5.912185671	8.45E-06	0.002061014	3.761306231	not significant
CHID1	-0.442793181	6.16944823	-5.869322116	9.30E-06	0.002194139	3.670790057	not significant
LITAF	-0.283794248	7.466621634	-5.857395711	9.55E-06	0.002194139	3.645563333	not significant
ARC	0.668155341	7.806940498	5.854139672	9.62E-06	0.002194139	3.63867305	up
HSP90B1	0.509885427	10.00739904	5.848718434	9.73E-06	0.002194139	3.62719791	up
BDNF	0.782870207	6.908339063	5.836282766	1.00E-05	0.002213981	3.600861399	up
STIP1	0.38400033	8.885789686	5.75403365	1.20E-05	0.002611862	3.426189428	not significant
MAD2L1	-0.365088405	5.107718925	-5.691515656	1.38E-05	0.002950957	3.292868836	not significant
LMAN2	0.295619341	6.996470447	5.668974631	1.45E-05	0.002981471	3.244685256	not significant
CAMK2G	-0.305370116	9.790566121	-5.66428867	1.47E-05	0.002981471	3.234661037	not significant
GID8	-0.377283839	6.952216426	-5.663697311	1.47E-05	0.002981471	3.233395818	not significant
TM6SF2	0.362812166	4.041390347	5.564764522	1.84E-05	0.0036637	3.021156873	not significant
NEDD4L	0.328742046	7.726336659	5.530832503	1.99E-05	0.003890838	2.948106541	not significant
DUSP6	0.666304165	7.86896217	5.50754537	2.09E-05	0.004035213	2.897898939	up
BCL6	0.443741475	6.906608396	5.487296106	2.19E-05	0.004157548	2.854192665	not significant
MLEC	0.345286835	8.034910875	5.433091894	2.48E-05	0.004628178	2.736979662	not significant
ZMYM1	0.569757224	6.133822567	5.375192702	2.83E-05	0.005138415	2.611434065	up
TUBGCP2	-0.393159008	7.470486711	-5.371890041	2.85E-05	0.005138415	2.604262306	not significant
RAB34	-0.311359656	6.724957913	-5.366986452	2.88E-05	0.005138415	2.593612068	not significant
TRIB2	0.391369382	7.82372031	5.355588691	2.96E-05	0.005196075	2.568847523	not significant
PARN	-0.329936991	6.244100992	-5.330912832	3.13E-05	0.005417209	2.515188073	not significant
ABHD16A	-0.24074609	8.967020837	-5.317844974	3.22E-05	0.005501488	2.486746466	not significant
LDLR	-0.41570479	6.920181329	-5.309338877	3.29E-05	0.005516664	2.468224262	not significant
E2F6	0.227766545	7.634105254	5.304303209	3.32E-05	0.005516664	2.457255643	not significant
C11orf54	-0.400558272	6.459485586	-5.268514825	3.61E-05	0.005904968	2.379230892	not significant
DUSP11	0.546737755	5.89530658	5.239431558	3.86E-05	0.006226178	2.315734183	up
KLF2	0.45171837	6.303835826	5.210505796	4.12E-05	0.006473069	2.252502812	not significant
SERPINH1	0.603720566	6.262938596	5.209034106	4.13E-05	0.006473069	2.249283652	up
INTS8	0.462031523	6.851289734	5.205126145	4.17E-05	0.006473069	2.240734453	not significant
ARFGAP1	-0.254966805	8.33623387	-5.195080389	4.27E-05	0.00653905	2.218751601	not significant
CDK2AP2	0.331153129	7.747118628	5.175495951	4.46E-05	0.006632274	2.175869294	not significant
CACYBP	0.261324907	9.257211572	5.173496672	4.49E-05	0.006632274	2.171489718	not significant
HAUS1	-0.315897593	6.218880001	-5.168029792	4.54E-05	0.006632274	2.15951227	not significant
FKBP4	0.322734829	8.80403128	5.166300864	4.56E-05	0.006632274	2.155723792	not significant
ARMCX5	-0.484991629	5.324408235	-5.161853219	4.61E-05	0.006632274	2.145976763	not significant
HEXD	-0.354835205	6.428029538	-5.145382458	4.78E-05	0.006806129	2.109865876	not significant
NPAS2	0.321786727	5.386459656	5.105728976	5.24E-05	0.007368499	2.022832378	not significant
TCF19	-0.419740765	5.472035927	-5.100235172	5.31E-05	0.007375351	2.010763754	not significant
FLOT2	-0.207501477	7.912759622	-5.09522549	5.37E-05	0.007375351	1.999756428	not significant
INHBA	0.302966746	6.636276402	5.086669316	5.48E-05	0.007436675	1.980951882	not significant
EGR1	0.449596813	10.41878221	5.027921483	6.27E-05	0.008420025	1.851676289	not significant
ABHD14B	-0.264837727	7.286324973	-5.020096688	6.39E-05	0.008478272	1.834436982	not significant
CDK5RAP3	-0.241881162	7.455214924	-5.013495835	6.48E-05	0.008513914	1.819890526	not significant
HUNK	-0.33010034	6.828393585	-5.005385078	6.61E-05	0.008580649	1.80201206	not significant
FNBP4	-0.368156808	6.724935013	-4.998045409	6.72E-05	0.008633575	1.785828964	not significant
ODF2	-0.430235994	5.183609627	-4.968512246	7.19E-05	0.00914538	1.720670897	not significant
TRIL	-0.318633584	7.422150065	-4.957484694	7.38E-05	0.009282968	1.696324634	not significant
STT3B	0.241722687	9.466289837	4.933584281	7.80E-05	0.009708874	1.643527986	not significant
SPTLC2	-0.259213216	6.314657793	-4.927364523	7.91E-05	0.009728674	1.629781726	not significant
H1-0	-0.363414446	9.29233654	-4.923802821	7.98E-05	0.009728674	1.621908805	not significant
FAM76B	-0.426725846	6.894199513	-4.918197871	8.08E-05	0.009756279	1.60951762	not significant
SCG2	0.216630671	10.50496242	4.900036726	8.43E-05	0.010009544	1.569352888	not significant
HMGB3	-0.437363572	7.625758069	-4.897828926	8.47E-05	0.010009544	1.564468642	not significant
ARNTL	0.322825382	7.12383615	4.894262211	8.54E-05	0.010009544	1.556577419	not significant
ZMYND8	0.29898789	8.516195676	4.888361306	8.66E-05	0.010039607	1.543520014	not significant
ACIN1	0.418515261	7.514011056	4.884596027	8.74E-05	0.010039607	1.535187066	not significant
PTPN9	0.287631958	7.32581391	4.877274054	8.89E-05	0.010114333	1.518980108	not significant
FOSB	0.325802703	4.38756544	4.863659329	9.17E-05	0.010276821	1.488835012	not significant
GLB1	-0.297185006	6.057858615	-4.862274747	9.20E-05	0.010276821	1.485768661	not significant
TSC22D3	0.539290436	8.746687529	4.846624151	9.54E-05	0.010558407	1.451099719	up
SBK1	0.264525129	8.621326762	4.827501657	9.98E-05	0.010936682	1.408719018	not significant
KCNJ4	-0.220904821	7.144814046	-4.821190268	0.000101239	0.010997358	1.394726306	not significant
ARSG	-0.295312547	6.223863983	-4.800152026	0.000106313	0.011444492	1.34806603	not significant
MED16	-0.208744802	8.037234476	-4.794139541	0.00010781	0.011502002	1.334726262	not significant
PHF10	0.328880616	6.762487724	4.779968411	0.000111423	0.011782254	1.303276823	not significant
RECK	-0.443092057	5.012375784	-4.771648741	0.000113601	0.01190718	1.28480798	not significant
LRRTM1	-0.250484753	4.634793302	-4.749997223	0.000119473	0.0122923	1.236725754	not significant
PRKAB1	-0.369065781	6.419087582	-4.749306528	0.000119665	0.0122923	1.235191485	not significant
ACAT1	-0.429557429	6.920710296	-4.74681504	0.000120361	0.0122923	1.229656828	not significant
USP2	-0.384053436	8.607738277	-4.713075505	0.000130203	0.013184734	1.154674835	not significant
AMN	-0.435809496	5.765080719	-4.693966069	0.000136134	0.01360239	1.112180856	not significant
PANK1	0.335221842	5.843397181	4.692487538	0.000136604	0.01360239	1.108892277	not significant
ZNF362	-0.295610447	7.388814788	-4.685567654	0.000138827	0.01370942	1.09349954	not significant
MKNK1	-0.352151537	6.632633911	-4.681135275	0.000140269	0.013738333	1.083638864	not significant
RAD50	-0.288095634	6.01164532	-4.675612211	0.000142088	0.013803321	1.071350459	not significant
CD34	-0.434566342	6.779693936	-4.666576571	0.000145115	0.013983683	1.051243792	not significant
GPT2	0.397177313	6.490483092	4.650426656	0.000150688	0.014404577	1.015296794	not significant
CRELD1	0.221711609	8.311583073	4.639530163	0.00015457	0.014658399	0.991036546	not significant
RAD51C	0.285837744	3.700880979	4.633287898	0.000156839	0.014756481	0.977136305	not significant
KLHDC8A	-0.335039352	6.62517199	-4.629593403	0.000158198	0.014768046	0.968908653	not significant
GPR3	0.291318804	6.393751476	4.624069144	0.000160252	0.014843828	0.956605048	not significant
UBR3	-0.436516115	8.586429445	-4.617953867	0.000162557	0.014941529	0.942983671	not significant
TMEM219	-0.40707607	5.762980097	-4.607441886	0.000166599	0.015196073	0.919565407	not significant
CYS1	0.383728768	6.007617035	4.600909357	0.000169161	0.015292427	0.905010246	not significant
IGSF8	-0.245436892	9.460912128	-4.598251598	0.000170214	0.015292427	0.899088007	not significant
NPR2	-0.345191905	7.366061841	-4.590668296	0.000173258	0.015449677	0.882188785	not significant
TAF12	0.278844169	6.999227975	4.585469547	0.000175376	0.015522698	0.870602236	not significant
RPN1	0.217470081	9.078793756	4.56443619	0.000184215	0.016185154	0.823714783	not significant
FBXO3	0.301108167	8.47114339	4.558031355	0.000186994	0.016309462	0.809434068	not significant
FOXRED1	-0.20830633	6.595265636	-4.54264273	0.000193847	0.016784654	0.775116772	not significant
NAGLU	-0.334931242	5.070585369	-4.524439443	0.000202281	0.017388927	0.734512846	not significant
DCAKD	0.22594088	6.376247858	4.510224191	0.000209124	0.017848747	0.702797583	not significant
CXCL12	-0.473510692	6.349736164	-4.499176358	0.000214603	0.018062947	0.678145064	not significant
BTF3L4	-0.339919685	6.070218691	-4.49906831	0.000214657	0.018062947	0.677903947	not significant
CRYAB	0.450538995	9.691488145	4.490260905	0.000219129	0.018252447	0.658248381	not significant
CRYL1	-0.366193914	5.658298096	-4.488636908	0.000219964	0.018252447	0.654623867	not significant
TINF2	-0.278133884	6.953049767	-4.483271563	0.000222745	0.018355735	0.642648752	not significant
DNAJC3	0.62501271	5.81677312	4.469503457	0.000230044	0.018721722	0.611915895	up
ETV5	0.749233166	6.293642217	4.468992324	0.00023032	0.018721722	0.610774867	up
PGLYRP1	0.661767779	5.323271147	4.457039636	0.00023686	0.019123217	0.584090536	up
URI1	-0.353157612	7.727893719	-4.442291893	0.000245187	0.019410081	0.551161883	not significant
SUN2	-0.20639979	7.599518598	-4.440573787	0.000246176	0.019410081	0.547325411	not significant
DENR	-0.304462295	4.441053536	-4.437960883	0.000247688	0.019410081	0.54149077	not significant
TGFB3	0.261765039	6.25094572	4.437305556	0.000248068	0.019410081	0.540027395	not significant
CLN6	-0.348162658	6.058802914	-4.436504119	0.000248535	0.019410081	0.53823774	not significant
MSL2	-0.482975559	5.215098441	-4.418689491	0.000259131	0.020106227	0.498453468	not significant
ITM2A	-0.317478617	9.037591176	-4.414663363	0.000261588	0.020165927	0.489461372	not significant
BAG3	0.252774642	6.503982391	4.398799679	0.0002715	0.02079585	0.454028214	not significant
XPO1	0.194109202	8.156051423	4.378518764	0.000284723	0.021582209	0.40872319	not significant
RBMX	-0.270714959	6.989165069	-4.377538755	0.000285379	0.021582209	0.406533832	not significant
RPRM	-0.272581517	7.74801549	-4.374439163	0.000287461	0.021602942	0.399609206	not significant
EPHB6	-0.320028978	7.276533865	-4.362342164	0.000295734	0.022085759	0.372582884	not significant
PCDH10	-0.261932417	6.77346893	-4.355050044	0.000300836	0.022327248	0.356290535	not significant
NRARP	-0.349323084	6.567411887	-4.349562034	0.000304734	0.022476946	0.344028655	not significant
TCTA	-0.295196264	7.732794861	-4.344745773	0.000308197	0.022546142	0.33326744	not significant
BHLHE40	0.300105007	8.312730745	4.343021726	0.000309446	0.022546142	0.329415266	not significant
MBIP	-0.317430283	6.90193861	-4.337242193	0.00031367	0.022715441	0.316501426	not significant
PALD1	-0.340820341	5.572660927	-4.330689966	0.00031853	0.022783458	0.301860769	not significant
DNAJA4	0.310034625	7.539926603	4.329064752	0.000319747	0.022783458	0.298229255	not significant
HNRNPM	0.292275802	7.612701347	4.328190687	0.000320403	0.022783458	0.296276163	not significant
NELFE	-0.25832728	6.966420733	-4.324373862	0.000323286	0.022783458	0.287747445	not significant
HOOK2	-0.288784056	4.901256306	-4.323245343	0.000324143	0.022783458	0.285225746	not significant
TMEM98	-0.23180443	7.101824149	-4.312065791	0.00033276	0.023207678	0.260244442	not significant
CHURC1	-0.304158173	7.886723717	-4.310400157	0.000334063	0.023207678	0.256522444	not significant
HSPA1B	0.491021105	5.948553764	4.303901704	0.000339197	0.02329349	0.242001008	not significant
HSPA1A	0.491021105	5.948553764	4.303901704	0.000339197	0.02329349	0.242001008	not significant
SUSD6	0.227117566	7.220774132	4.300243649	0.000342122	0.023360089	0.233826661	not significant
DEAF1	-0.273768238	6.877866379	-4.29489029	0.000346448	0.023521059	0.221863896	not significant
MRI1	-0.28489846	6.385246606	-4.279498579	0.000359194	0.024182556	0.187468904	not significant
FIBP	-0.333982926	7.334212154	-4.27826108	0.000360239	0.024182556	0.184703528	not significant
HOMER1	0.579492261	6.972637095	4.273352392	0.000364414	0.024326172	0.173734341	up
SOX12	-0.283254805	6.346332591	-4.252557727	0.000382647	0.025401375	0.127266012	not significant
SLC35B3	-0.294376274	5.958719194	-4.235842874	0.000397964	0.026060951	0.089915635	not significant
DERL3	0.252615643	5.293986021	4.23317464	0.000400465	0.026060951	0.083953435	not significant
NLRX1	-0.233921322	5.204061176	-4.230262887	0.000403212	0.026060951	0.077447143	not significant
NUS1	0.224308171	9.149442623	4.228334376	0.000405043	0.026060951	0.073137929	not significant
CWC27	-0.318916109	4.920702223	-4.226919583	0.000406391	0.026060951	0.069976624	not significant
MRPL2	-0.249118622	8.513114517	-4.226608986	0.000406687	0.026060951	0.069282607	not significant
CCND3	0.225232499	7.394919687	4.2242348	0.000408961	0.026060951	0.063977609	not significant
ORMDL2	0.455181484	5.898352389	4.223122134	0.000410031	0.026060951	0.061491427	not significant
ERCC3	-0.300730151	6.544725161	-4.219882976	0.000413162	0.026121005	0.054253789	not significant
LMNA	-0.272571775	6.921577644	-4.203144304	0.000429727	0.026936039	0.016854039	not significant
TRIB1	0.39866885	5.987705361	4.202317859	0.000430562	0.026936039	0.015007559	not significant
CYHR1	0.241042426	4.392336992	4.193735361	0.000439329	0.027341355	-0.004167415	not significant
SLC2A8	-0.270598582	7.665535705	-4.191113775	0.000442042	0.027367683	-0.01002438	not significant
CREM	0.554665011	4.799407684	4.1844291	0.000449037	0.027572798	-0.024958433	up
SSTR2	0.300181581	6.699230552	4.183545358	0.00044997	0.027572798	-0.026932734	not significant
CCDC137	0.207514474	7.042532199	4.179343365	0.000454433	0.027704204	-0.036319946	not significant
ST8SIA5	0.197339798	8.252732457	4.168721964	0.000465913	0.028259876	-0.060046942	not significant
HSPA4L	0.380029524	8.984842621	4.163563118	0.000471593	0.028459932	-0.0715706	not significant
CAPRIN1	0.252980933	9.151427277	4.156978091	0.000478944	0.028758319	-0.086279389	not significant
GALNS	-0.288534592	5.210159327	-4.153375904	0.000483014	0.028817004	-0.094325184	not significant
CX3CL1	0.215227925	10.24212395	4.151806958	0.000484797	0.028817004	-0.097829487	not significant
RHBDL1	-0.21743807	8.131403236	-4.148607008	0.000488455	0.028817004	-0.10497657	not significant
PPP1R14A	-0.385871822	7.442345036	-4.147634773	0.000489572	0.028817004	-0.107148019	not significant
CD83	-0.302512424	7.41644128	-4.145545912	0.00049198	0.028817004	-0.11181335	not significant
PSMF1	-0.531463809	5.443660197	-4.136486611	0.000502562	0.029293214	-0.132045722	down
SNRNP48	0.240446836	5.332085638	4.133118977	0.000506553	0.029382531	-0.139566335	not significant
ARPC5	0.199681211	8.922718539	4.12841988	0.000512175	0.029565139	-0.150059986	not significant
DYNLL1	0.239396966	11.89495399	4.12222522	0.000519683	0.029775302	-0.163892693	not significant
NCOA5	0.334040732	6.455895745	4.121311077	0.0005208	0.029775302	-0.165933908	not significant
LTV1	0.229798717	7.135091544	4.114680966	0.000528975	0.03009865	-0.180737901	not significant
CHRAC1	-0.339574331	6.86915995	-4.112571679	0.000531602	0.030104796	-0.185447393	not significant
NTS	0.343327186	6.75755677	4.104426298	0.000541871	0.030431167	-0.203632934	not significant
TAPBP	-0.250233417	7.759226603	-4.103492883	0.000543061	0.030431167	-0.205716793	not significant
SRSF10	0.442025263	4.983460058	4.101971246	0.000545005	0.030431167	-0.209113814	not significant
ANLN	0.328061439	7.640102479	4.095858218	0.000552888	0.030727711	-0.222760429	not significant
ARRDC4	-0.25042877	4.193714181	-4.089431855	0.000561297	0.03105066	-0.23710548	not significant
FUS	-0.417931542	9.099066767	-4.082241285	0.000570858	0.03132476	-0.253155085	not significant
BRIX1	0.384171058	4.790128968	4.080877029	0.000572691	0.03132476	-0.25619999	not significant
SERPINB1	-0.395287801	5.958949942	-4.079818254	0.000574117	0.03132476	-0.258563051	not significant
SYTL2	-0.54114427	7.795265926	-4.055941485	0.000607236	0.032981177	-0.311844387	down
CNP	-0.219676623	9.978027833	-4.050411851	0.000615174	0.033261144	-0.324181312	not significant
SLC40A1	-0.409389727	5.243720137	-4.046645575	0.00062064	0.033405524	-0.332583511	not significant
SLITRK1	-0.190067436	8.916421289	-4.041772131	0.000627785	0.033544918	-0.343454989	not significant
OSTC	0.275745841	8.244795908	4.040685143	0.00062939	0.033544918	-0.345879688	not significant
DUSP14	0.312235998	8.242654306	4.037754188	0.000633737	0.033544918	-0.352417442	not significant
TMEM175	-0.287932372	6.368943492	-4.036630601	0.000635412	0.033544918	-0.354923622	not significant
DHCR7	-0.243021038	7.866108365	-4.033168009	0.0006406	0.033544918	-0.362646716	not significant
RASL10A	0.241666646	6.938401209	4.032443405	0.000641691	0.033544918	-0.364262846	not significant
UNC5B	-0.258200417	6.775090448	-4.030208554	0.000645068	0.033544918	-0.369247255	not significant
PARL	-0.30556073	7.563312814	-4.029799454	0.000645688	0.033544918	-0.370159657	not significant
CFP	0.297453251	5.319007421	4.024961236	0.000653067	0.033781383	-0.380949692	not significant
SPEN	0.224405885	6.997726778	4.01912426	0.000662081	0.034100033	-0.393965975	not significant
WASF1	-0.179147503	10.48745406	-4.013401918	0.000671039	0.03441305	-0.406725381	not significant
EFNB3	-0.235847338	8.398158441	-4.009597233	0.000677061	0.034573519	-0.415208187	not significant
C6orf89	-0.288235083	7.990130074	-4.004772838	0.000684775	0.034767274	-0.425963688	not significant
TBCD	-0.249217234	7.789477019	-4.003593278	0.000686675	0.034767274	-0.428593257	not significant
PLCL2	0.214775622	8.303421763	4.000104903	0.000692323	0.034905339	-0.436369491	not significant
HNRNPUL1	-0.251190112	8.375303354	-3.997900622	0.000695916	0.034939059	-0.441282986	not significant
PDIA4	0.495111334	7.058108032	3.99302779	0.000703924	0.035193264	-0.452144157	not significant
LACTB2	-0.533597718	5.268791641	-3.987808595	0.000712604	0.035478769	-0.463776241	down
TLE2	-0.358038633	6.479176748	-3.980173069	0.000725495	0.035970694	-0.480791529	not significant
TFRC	-0.471253449	6.989503357	-3.975296977	0.000733848	0.03623452	-0.491656256	not significant
MERTK	0.328542752	7.09803157	3.972056554	0.000739453	0.036360988	-0.498875861	not significant
FNDC10	-0.181901195	7.927999473	-3.961651987	0.000757737	0.037107398	-0.522053809	not significant
HEYL	-0.29214059	4.918329796	-3.959505828	0.000761565	0.037142603	-0.526834118	not significant
NOP53	-0.172097583	9.127403006	-3.956435451	0.000767074	0.037259207	-0.533672631	not significant
TRUB2	-0.420809529	5.558119006	-3.953399303	0.00077256	0.037373786	-0.540434465	not significant
GALNT7	0.490596877	5.666561125	3.947601055	0.000783147	0.037733179	-0.553346562	not significant
HPS4	0.210625072	6.965987724	3.945338611	0.000787317	0.037781753	-0.558384341	not significant
CLK1	0.254606426	9.148487983	3.938960581	0.000799193	0.038198213	-0.572584919	not significant
TMEM191C	-0.286162953	8.255586946	-3.929306698	0.000817507	0.038642512	-0.594075196	not significant
TMEM191B	-0.286162953	8.255586946	-3.929306698	0.000817507	0.038642512	-0.594075196	not significant
NDE1	0.275539733	6.626310768	3.928950916	0.00081819	0.038642512	-0.594867102	not significant
SLC6A20	-0.587149767	6.377494215	-3.907338201	0.000860757	0.040367212	-0.642960367	down
NRBP2	-0.282084908	7.870240037	-3.906102501	0.000863256	0.040367212	-0.64570931	not significant
TSPAN4	-0.337323424	7.060845662	-3.904171277	0.000867177	0.040367212	-0.650005349	not significant
C1orf189	0.238389792	6.144324396	3.90365835	0.000868221	0.040367212	-0.651146329	not significant
DNAJC30	-0.208229998	8.635829877	-3.898942496	0.000877881	0.040658127	-0.661635797	not significant
PLP2	-0.176877393	5.904197785	-3.895018241	0.000886	0.040875748	-0.670363542	not significant
SLC38A2	0.273058708	9.412731487	3.87971576	0.000918383	0.042138363	-0.704388431	not significant
KLF15	0.184456304	7.63558536	3.878770548	0.000920421	0.042138363	-0.706489641	not significant
OFD1	-0.334533153	3.863970497	-3.874492036	0.000929704	0.042400906	-0.716000108	not significant
LHPP	-0.27655121	6.032372478	-3.85258984	0.000978704	0.044465916	-0.76466738	not significant
ALG1L2	-0.333901712	6.414106447	-3.847276712	0.000990973	0.044683513	-0.776468651	not significant
ALG1	-0.333901712	6.414106447	-3.847276712	0.000990973	0.044683513	-0.776468651	not significant
CNOT4	0.392480229	6.78055251	3.844248076	0.000998034	0.044832744	-0.783194882	not significant
JMJD6	0.226896608	6.826299449	3.836852716	0.001015488	0.045445943	-0.799616496	not significant
MRPL57	-0.20819933	8.529948678	-3.825922701	0.001041841	0.046451333	-0.823880092	not significant
STMN4	-0.165387183	10.24982246	-3.820289662	0.001055687	0.046893678	-0.836381663	not significant
MOG	-0.33361185	7.533083446	-3.815137721	0.00106851	0.04728749	-0.84781355	not significant
ILKAP	0.267498325	7.935833186	3.804725595	0.001094899	0.048276575	-0.870911676	not significant
TBC1D24	-0.312824933	7.999171779	-3.800635301	0.001105442	0.048562243	-0.879983361	not significant
LUZP1	0.217052591	8.302717712	3.794291869	0.001121993	0.04910875	-0.894049718	not significant
ZNF334	-0.30833508	5.854936767	-3.788222208	0.001138059	0.049452405	-0.907506157	not significant
TRA2A	0.55710708	6.988984236	3.787849917	0.001139051	0.049452405	-0.908331435	up
IDH2	-0.228309698	7.157085534	-3.78664902	0.00114226	0.049452405	-0.910993458	not significant
C8orf82	-0.362619917	6.036341794	-3.781848476	0.001155175	0.049831012	-0.921633688	not significant
B3GNT9	-0.247933476	4.055566637	-3.773014788	0.001179321	0.050689606	-0.941208542	not significant
SYNJ2BP	0.238660478	6.750681199	3.766749123	0.001196751	0.051217497	-0.95508909	not significant
TARDBP	0.328669384	7.272095817	3.765528513	0.001200176	0.051217497	-0.957792785	not significant
SUN1	-0.183567135	8.363162959	-3.758262879	0.001220765	0.05191075	-0.973883926	not significant
ARIH1	0.488143088	7.369132269	3.750440299	0.001243324	0.052682554	-0.991203691	not significant
ADSS1	-0.238151779	7.220932306	-3.748514328	0.001248941	0.052733575	-0.995467155	not significant
CETN3	-0.430499657	8.030184181	-3.744251743	0.001261463	0.05307474	-1.004902001	not significant
PTPRM	-0.198707677	7.17198556	-3.738967684	0.001277159	0.053546567	-1.016595654	not significant
MAG	-0.176924513	9.519222454	-3.732783184	0.001295775	0.054137115	-1.030278957	not significant
KANSL2	-0.156425985	8.128432877	-3.724614942	0.001320775	0.054882886	-1.048346234	not significant
GNS	-0.305258784	8.206968906	-3.723956364	0.001322811	0.054882886	-1.049802684	not significant
DNAJB4	0.411603079	6.931988353	3.716576981	0.001345842	0.055487905	-1.066119607	not significant
HTRA1	0.234893188	10.03933342	3.716310591	0.001346681	0.055487905	-1.066708543	not significant
SLC16A11	-0.175828759	7.351061737	-3.714785463	0.001351493	0.055494822	-1.070080187	not significant
ATP11B	-0.306391835	8.11353938	-3.712704824	0.001358086	0.055574543	-1.074679577	not significant
SRRT	0.220220693	7.831261707	3.709925752	0.001366941	0.055745994	-1.080822291	not significant
MAGT1	0.261820931	5.673647261	3.707756508	0.001373893	0.055838918	-1.085616584	not significant
MAFG	0.246244333	7.545237405	3.702567013	0.001390665	0.056329022	-1.097084256	not significant
BCL2	0.226634043	5.923651187	3.698610396	0.00140359	0.056660448	-1.105825865	not significant
NPTX1	0.210762635	9.359065106	3.695104401	0.001415141	0.056934418	-1.113570667	not significant
KCNK1	0.270941496	9.785373911	3.690537291	0.00143033	0.057203974	-1.123657765	not significant
TRAF3	0.295516963	7.9899252	3.690212664	0.001431416	0.057203974	-1.124374675	not significant
MAT2B	-0.183165856	8.842793795	-3.685270992	0.001448045	0.057675621	-1.135286671	not significant
PITHD1	-0.196372376	8.708105018	-3.683362719	0.001454517	0.057740948	-1.139499818	not significant
PIGA	0.303337346	5.303433459	3.665798739	0.00151545	0.059960643	-1.178261578	not significant
NUDT5	0.335762932	6.302012123	3.655498674	0.00155235	0.061121767	-1.20097851	not significant
CRK	0.312370228	7.895988652	3.654761007	0.001555027	0.061121767	-1.202605036	not significant
MRRF	0.203002294	6.675732119	3.650887287	0.001569157	0.061431415	-1.211145519	not significant
DOC2B	0.209546418	6.555427578	3.649788884	0.001573187	0.061431415	-1.213566917	not significant
GCC1	0.166726137	4.201844089	3.648240159	0.001578886	0.061453139	-1.216980826	not significant
LIMD2	-0.176777075	7.814774591	-3.645680557	0.00158835	0.061620777	-1.222622508	not significant
ZDHHC4	-0.329275159	6.985645233	-3.640069113	0.001609295	0.062137926	-1.234988462	not significant
CCS	-0.204624616	7.18944572	-3.639328151	0.001612081	0.062137926	-1.236621077	not significant
PHLDB1	-0.193593718	7.447257711	-3.630294268	0.001646433	0.063257986	-1.256521456	not significant
PROM1	-0.3843949	6.33701527	-3.622917941	0.001675018	0.064149979	-1.272764059	not significant
SRSF6	-0.233611688	7.42575673	-3.613716097	0.001711365	0.064950372	-1.29301822	not significant
DUSP15	-0.306743775	5.320010745	-3.613648178	0.001711636	0.064950372	-1.293167682	not significant
MRNIP	-0.224286668	5.425027848	-3.613500977	0.001712224	0.064950372	-1.29349161	not significant
CNDP2	-0.229179959	8.356490429	-3.599982277	0.001767066	0.066818599	-1.323230436	not significant
ZBTB25	-0.226696977	5.197646668	-3.594626172	0.001789271	0.067444805	-1.335007313	not significant
AK4P3	0.219100686	5.70035292	3.58963235	0.001810222	0.067725014	-1.345984687	not significant
AK4	0.219100686	5.70035292	3.58963235	0.001810222	0.067725014	-1.345984687	not significant
JAK2	0.307032457	6.353008879	3.588806869	0.001813709	0.067725014	-1.347798981	not significant
MCAM	-0.279543136	5.855098298	-3.585984683	0.001825678	0.067806681	-1.35400116	not significant
SEC11A	0.209171684	7.874869427	3.585616621	0.001827245	0.067806681	-1.354809964	not significant
HNRNPR	-0.282899948	8.639308337	-3.582650984	0.001839918	0.068065567	-1.36132629	not significant
DDX25	-0.152645956	8.040617585	-3.577898977	0.001860405	0.068433295	-1.37176564	not significant
C1QL1	-0.214260243	4.866488585	-3.577689738	0.001861312	0.068433295	-1.372225244	not significant
MYO1D	-0.267932218	6.663331075	-3.57380472	0.001878237	0.06884372	-1.380757918	not significant
RASL11B	-0.236409147	8.998976546	-3.571406297	0.001888761	0.068904091	-1.386024698	not significant
GPR153	-0.282794239	6.555627411	-3.570803081	0.001891417	0.068904091	-1.387349217	not significant
HNRNPH1	0.223834387	10.07419746	3.567578686	0.001905677	0.069212561	-1.394428478	not significant
DDR1	-0.19311418	7.462216446	-3.56076863	0.001936143	0.069576346	-1.409376116	not significant
WBP2	-0.13927571	9.940264897	-3.560413224	0.001937747	0.069576346	-1.410156058	not significant
S1PR5	-0.365019004	6.164865268	-3.560317803	0.001938177	0.069576346	-1.410365456	not significant
DGCR8	0.274077218	5.257429067	3.55946314	0.001942039	0.069576346	-1.41224095	not significant
ZNF777	-0.212748348	6.764372481	-3.558851384	0.001944807	0.069576346	-1.413583349	not significant
TKT	-0.179155019	10.29079382	-3.554094102	0.00196647	0.070141326	-1.424020882	not significant
FAM50A	-0.233608592	7.089029373	-3.550380137	0.001983546	0.070273644	-1.432167458	not significant
SLC25A28	-0.244893091	7.601424338	-3.549521123	0.001987517	0.070273644	-1.434051465	not significant
CNTLN	-0.33921227	5.456955178	-3.548939583	0.001990209	0.070273644	-1.43532686	not significant
PAPPA	0.289848563	4.330479772	3.547167707	0.001998435	0.070273644	-1.439212562	not significant
APEX2	0.230896535	4.476121906	3.546920582	0.001999585	0.070273644	-1.439754472	not significant
CHD6	-0.265790028	7.061097593	-3.544426161	0.002011228	0.070475557	-1.445223978	not significant
HSPA8	0.295065159	11.00311778	3.543045919	0.002017699	0.070495587	-1.4482501	not significant
DNAJB5	0.573162669	7.227093156	3.538547174	0.002038935	0.071029826	-1.45811177	up
MRPS6	0.212586183	7.717335424	3.528723321	0.002086074	0.07246075	-1.47963779	not significant
LDAH	0.239188117	8.121207911	3.526202057	0.002098344	0.072675697	-1.485160421	not significant
PEX16	-0.168291512	6.851604519	-3.524825541	0.002105073	0.072698037	-1.48817523	not significant
UBE2B	0.151852538	9.195084319	3.519852211	0.002129563	0.073331833	-1.499065677	not significant
MFSD3	-0.187591538	5.87611999	-3.518537335	0.002136084	0.073345031	-1.501944422	not significant
RASAL1	-0.290313632	6.886600128	-3.515819305	0.002149627	0.073598558	-1.507894482	not significant
ALG5	-0.349920677	5.9060717	-3.512320386	0.002167186	0.073987723	-1.515552586	not significant
ZNF532	0.161176868	7.431459581	3.500548933	0.002227301	0.075823403	-1.541305106	not significant
IARS2	-0.31307994	6.423304497	-3.491560643	0.002274304	0.077203579	-1.560956547	not significant
LIPA	0.255639915	4.691563378	3.487954964	0.002293433	0.077632373	-1.568836741	not significant
BCKDK	-0.240563356	7.301918463	-3.486646363	0.002300414	0.077648723	-1.57169625	not significant
OMG	-0.159915517	9.407769099	-3.476729472	0.002354004	0.079160486	-1.593358721	not significant
LTK	-0.211580491	6.616002427	-3.475916564	0.002358451	0.079160486	-1.595133842	not significant
ARHGEF10L	-0.174699753	6.901824181	-3.470896227	0.002386098	0.079744187	-1.606094573	not significant
SLC50A1	-0.166137729	7.180961222	-3.470338504	0.002389189	0.079744187	-1.607312015	not significant
METTL3	0.201138452	6.846919659	3.465684927	0.002415133	0.080385597	-1.617468532	not significant
KDELR1	-0.199987569	8.625446971	-3.460529386	0.0024442	0.081127064	-1.628717063	not significant
SLC27A1	-0.233896368	7.757385118	-3.457246724	0.002462886	0.08152084	-1.635877336	not significant
BID	-0.536458308	5.393221626	-3.452382915	0.002490831	0.082218056	-1.646483663	down
PRMT6	-0.256123597	4.923122505	-3.439361919	0.002567184	0.084504923	-1.674861402	not significant
SNX3	0.149055736	10.26459884	3.432527349	0.002608177	0.085618416	-1.689746717	not significant
SLC2A1	0.247278444	8.636422441	3.43046545	0.002620669	0.085748463	-1.694236075	not significant
GRIN1	-0.142398102	9.141574911	-3.429507897	0.002626491	0.085748463	-1.696320738	not significant
SLC25A23	-0.223690973	8.741026738	-3.427189697	0.002640637	0.085772795	-1.701367062	not significant
DDAH2	-0.195740667	6.843725817	-3.426438719	0.002645236	0.085772795	-1.703001643	not significant
IDO1	-0.266206587	4.536081637	-3.424812749	0.002655219	0.085772795	-1.706540448	not significant
GHR	-0.398813105	5.538644072	-3.42469417	0.002655949	0.085772795	-1.70679851	not significant
MANSC1	-0.395795728	4.578340069	-3.419423871	0.002688573	0.086592347	-1.718266132	not significant
STK40	0.181821289	6.88373429	3.412421772	0.002732526	0.087771393	-1.733495534	not significant
ZNF688	-0.235884508	6.425579806	-3.405955822	0.00277374	0.088550582	-1.747552244	not significant
C22orf39	-0.275374931	6.170702319	-3.405389747	0.002777377	0.088550582	-1.748782565	not significant
EBNA1BP2	0.225050041	7.236934111	3.405134771	0.002779017	0.088550582	-1.749336721	not significant
ENTPD1	0.21883108	4.114575319	3.394129482	0.002850703	0.090089211	-1.773245676	not significant
PCLO	-0.177767662	8.996444285	-3.393521513	0.002854715	0.090089211	-1.774565942	not significant
TK2	-0.300911636	6.581792987	-3.391301622	0.002869414	0.090089211	-1.779386169	not significant
NFKBIA	0.260214241	8.789387141	3.390074615	0.00287757	0.090089211	-1.782050137	not significant
ZFP90	-0.288421641	5.616871949	-3.388812805	0.002885981	0.090089211	-1.784789424	not significant
MAPK11	0.234900905	6.304391873	3.387775361	0.002892915	0.090089211	-1.787041443	not significant
CYP4V2	-0.181221725	3.941661619	-3.386282398	0.002902921	0.090089211	-1.790281977	not significant
WASHC1	-0.235714621	6.460452143	-3.385340308	0.002909253	0.090089211	-1.792326642	not significant
WASH6P	-0.235714621	6.460452143	-3.385340308	0.002909253	0.090089211	-1.792326642	not significant
CMBL	-0.229909436	6.455109867	-3.384736017	0.002913322	0.090089211	-1.79363809	not significant
SLC7A10	-0.183101695	7.924554744	-3.384627552	0.002914052	0.090089211	-1.793873478	not significant
DCX	-0.343893062	5.848756446	-3.384075129	0.002917778	0.090089211	-1.795072302	not significant
BICC1	-0.253678221	5.716081152	-3.382936438	0.002925471	0.090093947	-1.797543245	not significant
NECAB3	-0.27219427	7.330040628	-3.381396267	0.002935908	0.090182952	-1.800885069	not significant
SLC25A25	0.195611293	7.611478423	3.378605619	0.002954913	0.090533988	-1.806939191	not significant
PDLIM2	-0.362635256	6.842062959	-3.364451229	0.003053178	0.093305422	-1.837627061	not significant
ATG10	-0.360777086	5.636763459	-3.362197326	0.003069118	0.093514454	-1.842510729	not significant
RIN2	0.282529643	5.277815964	3.36127416	0.00307567	0.093514454	-1.844510774	not significant
FZD6	-0.230503286	4.974805682	-3.359109246	0.003091089	0.093744742	-1.849200524	not significant
AAAS	-0.304308004	5.826886364	-3.356896826	0.003106926	0.09396144	-1.853992394	not significant
HEBP1	-0.245103157	7.539590318	-3.355917345	0.003113962	0.09396144	-1.856113593	not significant
LATS2	0.218410428	6.406952737	3.354397768	0.003124909	0.094054248	-1.859404132	not significant
SLC4A3	-0.203066468	8.73372725	-3.352524481	0.003138456	0.094088897	-1.863460083	not significant
RASD1	0.320126219	6.423332217	3.35206211	0.003141809	0.094088897	-1.864461099	not significant
MTOR	-0.165241141	8.464067405	-3.346759888	0.003180505	0.095009647	-1.875937677	not significant
ZIC4	0.263415446	4.930723932	3.342345009	0.003213082	0.095534706	-1.885490062	not significant
NEU1	-0.302003947	7.219935828	-3.342211435	0.003214072	0.095534706	-1.885779023	not significant
SUMO3	-0.167476919	10.03587652	-3.340416027	0.003227418	0.095693332	-1.889662743	not significant
TINAGL1	0.270545313	5.80796773	3.337705498	0.003247668	0.096055394	-1.895524976	not significant
TMEM33	0.338561295	7.862037605	3.330264993	0.003303895	0.097477152	-1.911610678	not significant
ATP9B	-0.149889212	7.204372166	-3.326290447	0.00333432	0.098089949	-1.92019945	not significant
CAP2	0.282611135	8.527798096	3.325411701	0.003341084	0.098089949	-1.922098008	not significant
TAFAZZIN	-0.221460812	7.579514856	-3.32180412	0.003368992	0.098477391	-1.929890917	not significant
PRPF40A	-0.30957336	4.823578211	-3.321576074	0.003370763	0.098477391	-1.930383456	not significant
TARBP2	-0.248384936	6.255693726	-3.317436399	0.003403085	0.099179183	-1.939322854	not significant
RSRP1	-0.308776508	9.872836349	-3.315628234	0.003417298	0.099351076	-1.943226561	not significant
HSP90AB1	0.153642847	11.27849711	3.310492481	0.003457984	0.100208677	-1.954311217	not significant
ANO10	-0.212515111	6.471884531	-3.309792064	0.003463569	0.100208677	-1.955822595	not significant
USE1	-0.175124433	8.668233718	-3.303456594	0.003514492	0.101220866	-1.969489536	not significant
LLGL1	-0.157032919	8.001357454	-3.303332553	0.003515496	0.101220866	-1.96975705	not significant
HES5	-0.31304762	6.031179081	-3.301417247	0.003531038	0.101423983	-1.97388734	not significant
TCF20	0.267332892	6.131012194	3.299755943	0.003544574	0.101568621	-1.977469361	not significant
PPP1R1A	-0.189850829	8.741280113	-3.296793026	0.003568841	0.102019325	-1.983856647	not significant
CABLES1	0.238632185	7.202640746	3.293216867	0.003598346	0.102330748	-1.991563852	not significant
NFIL3	0.358100576	5.296908336	3.292726328	0.003602412	0.102330748	-1.992620867	not significant
CLUH	-0.180362105	7.815915894	-3.292362931	0.003605427	0.102330748	-1.993403887	not significant
TMEM9	-0.172041077	7.319153452	-3.28930319	0.003630909	0.102734544	-1.999995854	not significant
TNFRSF25	0.362549167	4.120189938	3.288592994	0.003636849	0.102734544	-2.001525675	not significant
CAV1	-0.261490119	6.059090199	-3.285796648	0.003660329	0.103153955	-2.007548359	not significant
QSOX1	-0.287293744	4.502564197	-3.276718572	0.00373758	0.105083174	-2.027090723	not significant
MID1IP1	-0.185997823	9.356319776	-3.270492668	0.003791478	0.106348294	-2.040484568	not significant
SRSF7	0.273131257	8.440299414	3.266182861	0.003829232	0.107155716	-2.049752139	not significant
HAUS7	-0.225423244	6.035646719	-3.262579573	0.003861078	0.107757885	-2.057497823	not significant
RABL3	-0.26073255	6.158260657	-3.260400982	0.003880457	0.107757885	-2.062179791	not significant
IER5	0.311369903	8.085829346	3.25983634	0.003885495	0.107757885	-2.063393109	not significant
GNG2	0.243831025	7.271475084	3.258871332	0.003894121	0.107757885	-2.065466606	not significant
CUL7	-0.210804965	7.178263981	-3.258679111	0.003895841	0.107757885	-2.065879608	not significant
EAF2	-0.174905691	3.849375225	-3.255904677	0.003920754	0.108196524	-2.071839926	not significant
PDE4DIP	0.164004095	7.954658115	3.254512599	0.003933313	0.108292994	-2.074829986	not significant
BORCS7	-0.244994972	7.440802489	-3.252313338	0.003953234	0.108342186	-2.079553064	not significant
BORCS7-ASMT	-0.244994972	7.440802489	-3.252313338	0.003953234	0.108342186	-2.079553064	not significant
TMEM19	-0.211488749	6.874214338	-3.250645815	0.003968404	0.108500389	-2.083133592	not significant
SLC39A6	-0.264592755	7.974379576	-3.248300794	0.003989833	0.108500389	-2.088167968	not significant
ACRBP	0.343380566	3.977988363	3.247885627	0.003993639	0.108500389	-2.089059154	not significant
KLF16	-0.241565159	6.5062595	-3.246863796	0.004003021	0.108500389	-2.091252455	not significant
SRSF11	-0.288382125	7.044046754	-3.246712879	0.004004408	0.108500389	-2.091576371	not significant
GRIK5	-0.220387841	8.675406526	-3.242954288	0.004039114	0.10893715	-2.099642157	not significant
DGAT2	-0.214459102	7.819923898	-3.242080432	0.004047224	0.10893715	-2.101517033	not significant
NR4A1	0.352144018	8.574869323	3.241354834	0.004053971	0.10893715	-2.103073709	not significant
SLC23A2	-0.180593748	8.603788117	-3.241030039	0.004056995	0.10893715	-2.103770482	not significant
GSTZ1	-0.322892282	6.3981324	-3.238331481	0.004082201	0.109321269	-2.10955884	not significant
ACTA1	-0.210519175	6.873815986	-3.237542696	0.004089598	0.109321269	-2.111250506	not significant
CLASRP	-0.18934109	8.268591081	-3.235004706	0.004113486	0.109714389	-2.116692796	not significant
TMOD4	0.286684239	3.965480069	3.233362883	0.004129012	0.10988321	-2.12021275	not significant
GPR37	-0.197428863	8.622989552	-3.230571843	0.004155536	0.110343327	-2.126195356	not significant
HRH3	-0.185061285	6.690738274	-3.227130866	0.004188465	0.110811101	-2.133569041	not significant
ZC3H15	0.197637218	8.758515582	3.226794292	0.0041917	0.110811101	-2.134290163	not significant
TRIM24	-0.246993681	6.326607393	-3.224722707	0.004211661	0.110818614	-2.138728132	not significant
ANAPC7	-0.169393424	7.666700995	-3.224225873	0.004216463	0.110818614	-2.139792378	not significant
CUL9	0.230531258	4.134030945	3.222647752	0.004231749	0.110818614	-2.143172485	not significant
SLC25A35	-0.211777508	4.675519668	-3.222461109	0.00423356	0.110818614	-2.143572213	not significant
ATP6V0E1	0.15300529	7.756525652	3.221967411	0.004238355	0.110818614	-2.144629527	not significant
AGPAT5	0.167224618	7.616205664	3.219613966	0.004261286	0.11115812	-2.149669051	not significant
CYB5R3	-0.190295847	8.201004276	-3.218728476	0.004269945	0.11115812	-2.151564907	not significant
COX19	0.154529131	8.016024038	3.211563879	0.00434064	0.112595632	-2.166898823	not significant
SMIM19	-0.247738666	7.607426462	-3.211225114	0.004344011	0.112595632	-2.16762361	not significant
ANTXR2	-0.176946784	3.286777841	-3.208983283	0.004366382	0.112877536	-2.172419429	not significant
PTPRJ	0.239212285	3.680348882	3.208244317	0.00437378	0.112877536	-2.174000038	not significant
TERF2IP	-0.39869559	5.029441352	-3.203057526	0.004426055	0.113980452	-2.185091259	not significant
PICALM	0.185593815	8.798523097	3.199779432	0.004459406	0.114592349	-2.192098237	not significant
LRRC14	-0.26967586	6.250107948	-3.197500102	0.00448274	0.114944759	-2.196969076	not significant
POLDIP2	-0.191936078	8.316904053	-3.19285197	0.004530692	0.115925565	-2.206898717	not significant
ARHGAP6	-0.183555691	3.104843825	-3.188972407	0.004571097	0.116304208	-2.215183152	not significant
ITIH5	-0.302976013	6.826444529	-3.188902624	0.004571827	0.116304208	-2.215332141	not significant
TUFM	0.137092347	8.128946408	3.18862899	0.004574691	0.116304208	-2.21591634	not significant
SELENOH	-0.249943921	7.999641298	-3.186279338	0.004599351	0.116682896	-2.220932153	not significant
ARHGEF25	-0.189932369	9.332580813	-3.185331528	0.004609335	0.116688441	-2.222955129	not significant
HDDC2	-0.268037785	6.435882151	-3.182361113	0.004640762	0.11723565	-2.229293903	not significant
ZNF318	-0.313860469	5.96619529	-3.179661918	0.0046695	0.117497985	-2.235052342	not significant
MED7	0.15418431	7.38939302	3.179538963	0.004670813	0.117497985	-2.235314617	not significant
GJB6	0.309418834	8.434831849	3.17312717	0.004739792	0.118912892	-2.248987317	not significant
RABEP1	0.191493963	7.593095941	3.172128443	0.004750626	0.118912892	-2.251116272	not significant
PPP1R3C	0.342137809	6.99007067	3.17154977	0.004756914	0.118912892	-2.252349713	not significant
CBLN1	-0.247478874	9.700581015	-3.163130512	0.004849319	0.120969749	-2.270287528	not significant
CCDC6	0.210974596	7.62933981	3.161684234	0.004865367	0.121117227	-2.273367436	not significant
TCERG1	-0.290444915	7.265558184	-3.159764027	0.004886754	0.121396711	-2.277455919	not significant
TSPAN31	0.178758522	8.817586275	3.158471576	0.0049012	0.121468041	-2.280207356	not significant
ERRFI1	0.28565097	7.512551569	3.157404584	0.004913157	0.121468041	-2.282478558	not significant
APBB3	-0.160294354	7.252374809	-3.156784322	0.004920121	0.121468041	-2.283798739	not significant
WDR54	-0.280416819	6.511366614	-3.153184088	0.004960734	0.12221816	-2.291459972	not significant
ZDHHC14	0.243879661	7.39544248	3.148979642	0.005008574	0.122975629	-2.300403484	not significant
LIG1	-0.245370638	6.463638062	-3.147877622	0.005021187	0.122975629	-2.302747031	not significant
NFE2L3	-0.267671077	4.609546841	-3.147775827	0.005022354	0.122975629	-2.302963495	not significant
DDB2	-0.198615676	5.794906558	-3.145183231	0.005052156	0.123199143	-2.308475816	not significant
BSDC1	-0.197978735	7.168713019	-3.145090224	0.005053228	0.123199143	-2.308673538	not significant
GFPT2	-0.225741154	5.549937037	-3.144294342	0.005062414	0.123199143	-2.310365422	not significant
FASN	-0.195575784	9.009377901	-3.139406484	0.005119179	0.124327389	-2.32075304	not significant
CMTR1	-0.212099601	7.681714732	-3.135924189	0.005159998	0.125064538	-2.328150444	not significant
TMED1	-0.171248215	7.142552776	-3.133909779	0.005183755	0.125385998	-2.332428441	not significant
SLIT2	-0.267474431	6.815845537	-3.129468628	0.005236506	0.126406076	-2.341856997	not significant
BCKDHA	-0.202190674	7.285757062	-3.128083085	0.005253069	0.126452016	-2.344797628	not significant
CTSF	-0.19575753	8.33447976	-3.127540117	0.005259574	0.126452016	-2.345949891	not significant
BAIAP2	0.291613109	9.036959901	3.124002578	0.005302146	0.127219562	-2.353455528	not significant
RIOK3	-0.219672546	8.265714201	-3.118992278	0.005363014	0.128422148	-2.36408125	not significant
RHBG	0.20836857	4.194421683	3.11794627	0.005375807	0.128471024	-2.366298905	not significant
UBFD1	0.245777074	6.294068239	3.115791991	0.005402247	0.128669077	-2.370865455	not significant
MYO19	0.21829847	5.344476529	3.115517043	0.00540563	0.128669077	-2.371448205	not significant
EGR2	0.443538087	3.504782029	3.112427805	0.005443789	0.129138479	-2.377994667	not significant
CPSF4L	0.244624062	5.08270082	3.111838833	0.005451094	0.129138479	-2.379242528	not significant
FST	0.421524044	4.719650419	3.111300928	0.005457773	0.129138479	-2.380382126	not significant
TCEA2	-0.270419837	7.334449773	-3.110000592	0.005473953	0.129265351	-2.383136735	not significant
PEAK1	0.288796159	4.083859059	3.105854657	0.005525852	0.12963128	-2.3919169	not significant
OVGP1	-0.267586087	4.467976586	-3.105607341	0.005528963	0.12963128	-2.39244054	not significant
SLC25A10	-0.142535706	7.103360642	-3.105337028	0.005532365	0.12963128	-2.393012854	not significant
PPCS	-0.266535919	5.055293787	-3.105146505	0.005534765	0.12963128	-2.393416226	not significant
GLOD4	-0.190185132	8.207120921	-3.104156349	0.005547249	0.12963128	-2.395512431	not significant
ZNF239	-0.223741311	7.065039935	-3.102966751	0.005562285	0.12963128	-2.398030575	not significant
TMEM184B	-0.314378593	6.545856943	-3.102615923	0.005566726	0.12963128	-2.398773147	not significant
COP1	0.217291065	8.570447333	3.101865497	0.005576239	0.12963128	-2.400361429	not significant
DPF2	0.170645806	8.16445926	3.099277975	0.005609159	0.129878729	-2.405836966	not significant
PCBP3	-0.184622453	9.091868044	-3.099254267	0.005609462	0.129878729	-2.405887129	not significant
VANGL2	-0.194517007	5.337282383	-3.098168059	0.005623338	0.129878729	-2.408185234	not significant
REEP2	-0.175590766	7.580629625	-3.097619327	0.005630361	0.129878729	-2.409346092	not significant
HACD2	0.243541235	7.819621077	3.09675818	0.005641399	0.129882613	-2.411167737	not significant
SNRPA	0.12552019	8.78322651	3.093748013	0.005680148	0.130447499	-2.417534041	not significant
PLXND1	-0.276891976	6.532478084	-3.093158375	0.005687769	0.130447499	-2.418780845	not significant
PRPF38B	0.211086588	6.940122641	3.092256716	0.005699441	0.130464784	-2.420687276	not significant
BLMH	-0.226457266	8.495448052	-3.090901644	0.005717026	0.130564896	-2.423552035	not significant
STX3	-0.323314292	6.779183264	-3.089604828	0.005733904	0.130564896	-2.426293246	not significant
KHDRBS3	0.187673342	9.020908754	3.089398466	0.005736595	0.130564896	-2.426729419	not significant
IPO7	0.158084493	9.413642368	3.087477447	0.005761698	0.130886927	-2.430789279	not significant
PRADC1	-0.330636806	6.691284941	-3.085639091	0.00578582	0.130960822	-2.43467365	not significant
NKX2-2	-0.167179377	6.01145975	-3.085148263	0.005792277	0.130960822	-2.435710619	not significant
TPST2	-0.233829708	7.25197656	-3.084213898	0.005804588	0.130960822	-2.437684494	not significant
UBTF	0.122352311	8.719348208	3.083895382	0.00580879	0.130960822	-2.438357323	not significant
CDC5L	0.183891399	7.61920036	3.083036726	0.005820134	0.130969461	-2.440171022	not significant
PLTP	-0.225168499	8.607253836	-3.082028656	0.005833479	0.131023018	-2.442300106	not significant
MYL9	-0.257972212	6.023805332	-3.080795949	0.005849839	0.131143945	-2.444903315	not significant
RNF10	0.123498566	8.986149221	3.07980383	0.005863037	0.131193697	-2.446998202	not significant
CBFB	0.153548021	7.700058224	3.07738718	0.005895308	0.1315501	-2.452100076	not significant
SLCO1C1	0.22663357	8.167266847	3.076963485	0.005900984	0.1315501	-2.452994414	not significant
RBM14	0.23387499	7.406418294	3.071651596	0.005972588	0.132898428	-2.464203274	not significant
TMCO3	0.164638946	6.72708032	3.068957599	0.006009224	0.133465089	-2.469885501	not significant
IRS2	0.326178957	5.516448099	3.066823854	0.006038395	0.133524641	-2.474384836	not significant
SMIM11A	0.149932668	7.302909133	3.06631086	0.006045429	0.133524641	-2.475466406	not significant
SMIM11B	0.149932668	7.302909133	3.06631086	0.006045429	0.133524641	-2.475466406	not significant
TESK2	-0.319284603	4.989012893	-3.064474891	0.006070667	0.133834691	-2.479336765	not significant
HELZ2	0.142965253	3.715799352	3.06080534	0.006121417	0.134396773	-2.487070088	not significant
GPCPD1	-0.193887612	8.371221921	-3.059184123	0.006143968	0.134396773	-2.490485685	not significant
ZW10	0.191393954	7.254323001	3.058880601	0.0061482	0.134396773	-2.491125079	not significant
WAS	-0.170783639	3.872573787	-3.058864708	0.006148421	0.134396773	-2.491158557	not significant
KRBA1	-0.209179282	6.431629518	-3.058508303	0.006153393	0.134396773	-2.491909327	not significant
AHR	-0.295956496	5.062149617	-3.057333371	0.006169811	0.134396773	-2.494384111	not significant
TMEM11	0.154232975	7.385541678	3.056970142	0.006174896	0.134396773	-2.495149122	not significant
ANKRD28	-0.233889026	7.069017427	-3.051419024	0.006253103	0.135851504	-2.506836683	not significant
IGFBP4	0.160253689	6.258823691	3.047788918	0.006304763	0.13672525	-2.514475717	not significant
SCARA3	-0.510645477	5.685518387	-3.045064194	0.006343809	0.137313478	-2.520207441	not significant
C11orf68	-0.143193602	8.070400027	-3.044295239	0.006354871	0.137313478	-2.521824695	not significant
PDE1B	-0.135337357	9.569189623	-3.042056616	0.006387181	0.137489146	-2.52653212	not significant
EEF1E1	0.192744133	8.38622681	3.041470506	0.006395666	0.137489146	-2.527764409	not significant
GIMAP6	0.207060507	4.330075194	3.041342548	0.00639752	0.137489146	-2.528033427	not significant
ZNHIT2	-0.191834664	7.741089404	-3.038854405	0.006433673	0.138017889	-2.533263716	not significant
MSTO1	-0.186692752	6.256494484	-3.032890378	0.006521138	0.139643518	-2.545794541	not significant
TNKS2	0.152421835	9.228840331	3.02995979	0.006564537	0.140321373	-2.551948759	not significant
PIGQ	-0.136160629	8.697910471	-3.025222204	0.006635285	0.141330054	-2.561893246	not significant
CREBBP	-0.142928547	7.452748011	-3.025215827	0.00663538	0.141330054	-2.561906628	not significant
NCSTN	-0.193827992	7.064330846	-3.019003458	0.00672927	0.142825553	-2.574938469	not significant
ARL4D	0.282468061	6.46571699	3.018831453	0.006731888	0.142825553	-2.575299155	not significant
PROS1	-0.241426522	5.378652719	-3.018203539	0.006741452	0.142825553	-2.576615793	not significant
UFD1	-0.251447461	7.85903705	-3.016456381	0.006768134	0.142894031	-2.580278801	not significant
ACOT9	-0.266745855	6.914002731	-3.014840103	0.006792909	0.142894031	-2.583666744	not significant
BRCA2	-0.18193328	4.297351555	-3.014773886	0.006793925	0.142894031	-2.58380553	not significant
PHOSPHO2	0.318732837	7.536970078	3.014344044	0.00680053	0.142894031	-2.584706423	not significant
PIP4P2	0.177741119	8.696293544	3.013232186	0.006817641	0.142894031	-2.587036521	not significant
NUCKS1	-0.211538656	9.948041768	-3.012975904	0.006821591	0.142894031	-2.587573564	not significant
DCXR	-0.276228114	6.077987264	-3.012140408	0.006834485	0.142894031	-2.589324242	not significant
MYH14	-0.160687004	7.465945616	-3.011760579	0.006840354	0.142894031	-2.590120068	not significant
HIP1	0.233762862	6.262973845	3.002847206	0.006979488	0.145546083	-2.60878532	not significant
PRCP	-0.178484283	5.679519268	-2.999831958	0.00702717	0.146285119	-2.615094986	not significant
CCDC50	0.24978504	4.246716284	2.998647565	0.007045986	0.146421711	-2.61757281	not significant
CCZ1	-0.215991987	7.92665169	-2.99595142	0.007088998	0.146804925	-2.623211995	not significant
CCZ1B	-0.215991987	7.92665169	-2.99595142	0.007088998	0.146804925	-2.623211995	not significant
FADS1	-0.138794498	9.439505804	-2.992301969	0.007147623	0.147673701	-2.630842176	not significant
CHKB	-0.19926882	7.304128698	-2.991124033	0.007166645	0.147673701	-2.633304257	not significant
GRIN2C	-0.228532426	7.785360742	-2.990777309	0.007172253	0.147673701	-2.634028901	not significant
MYT1L	-0.183603731	8.821546872	-2.99027505	0.007180385	0.147673701	-2.635078556	not significant
WFDC1	0.171289657	5.524229213	2.987814123	0.007220357	0.147984706	-2.640220641	not significant
CAPN12	-0.199063135	5.673470113	-2.987663013	0.007222818	0.147984706	-2.640536334	not significant
HSF2	0.126500165	2.882430427	2.987059218	0.007232661	0.147984706	-2.641797699	not significant
ABHD6	0.269903766	8.127287472	2.985562867	0.007257111	0.14814248	-2.644923274	not significant
AP2A1	-0.128002372	8.000832972	-2.98460819	0.007272751	0.14814248	-2.646917103	not significant
NBEA	-0.176881218	8.559020139	-2.984134994	0.007280515	0.14814248	-2.64790528	not significant
NR2F1	-0.335385795	8.552943794	-2.983058065	0.007298216	0.14814248	-2.650154022	not significant
FAM174B	0.205715412	7.151026354	2.982806181	0.007302362	0.14814248	-2.650679941	not significant
EPHX1	-0.219393743	7.366775197	-2.98129751	0.007327242	0.148162599	-2.653829611	not significant
APCDD1	-0.26942613	6.622449421	-2.981044886	0.007331416	0.148162599	-2.654356962	not significant
FIG4	-0.158354608	7.425805495	-2.980492413	0.007340552	0.148162599	-2.655510186	not significant
ZDHHC5	0.186336059	7.192211252	2.978626224	0.007371495	0.148536251	-2.659405062	not significant
SHE	0.239231663	4.46694318	2.976819151	0.007401578	0.148891335	-2.66317571	not significant
NCBP1	0.167003655	7.713752948	2.975764118	0.007419196	0.148994907	-2.665376761	not significant
RNF208	-0.279558343	8.284414794	-2.971989982	0.007482551	0.150015107	-2.673248164	not significant
HES6	-0.21353777	6.119164715	-2.968011819	0.007549896	0.150888335	-2.681541112	not significant
PPFIA4	-0.263517808	6.83538374	-2.967925576	0.007551362	0.150888335	-2.681720851	not significant
PTPRS	-0.149429413	10.03670197	-2.966983468	0.007567399	0.150956341	-2.683684166	not significant
PSME1	-0.199926022	8.188940065	-2.964532051	0.007609281	0.151538836	-2.688791738	not significant
RSRC1	-0.244536563	7.109137343	-2.960413127	0.007680156	0.152453436	-2.697370075	not significant
EGR4	0.326248457	6.181234314	2.960380286	0.007680724	0.152453436	-2.697438453	not significant
NINJ1	-0.126794289	7.958427913	-2.957892657	0.007723839	0.152828357	-2.702617185	not significant
RHBDD1	-0.173064867	5.795382641	-2.957362789	0.007733053	0.152828357	-2.703720053	not significant
AATK	-0.156081104	8.880002272	-2.956132109	0.007754494	0.152828357	-2.706281306	not significant
CCT5	0.115980735	9.930772212	2.956050071	0.007755925	0.152828357	-2.706452026	not significant
RNF32	0.175454602	5.714649526	2.955612528	0.007763563	0.152828357	-2.707362523	not significant
NOCT	0.168943723	8.784072852	2.951998362	0.007826931	0.153635946	-2.714881424	not significant
RHEB	0.145926934	10.59218429	2.951806816	0.007830303	0.153635946	-2.715279818	not significant
FNDC3A	0.209521564	7.69838189	2.949846744	0.007864892	0.154061623	-2.719356011	not significant
RHOBTB2	0.132882041	7.396260389	2.946872049	0.007917666	0.154841553	-2.725540289	not significant
RAB33A	-0.251837558	8.296639533	-2.945462014	0.0079428	0.15507928	-2.728470883	not significant
ATRAID	-0.222984872	8.745347612	-2.94379474	0.007972619	0.155084078	-2.731935435	not significant
WDSUB1	-0.173584348	5.737512718	-2.943286312	0.007981733	0.155084078	-2.732991789	not significant
SLC12A9	-0.157356356	7.272245635	-2.943272434	0.007981982	0.155084078	-2.733020623	not significant
NEU2	-0.232165446	4.174990948	-2.940092112	0.008039225	0.155871777	-2.739626761	not significant
FKBP15	-0.295361972	6.05681832	-2.938408254	0.008069693	0.155871777	-2.743123367	not significant
CUL4A	-0.383112409	6.067729597	-2.938257762	0.008072421	0.155871777	-2.743435834	not significant
FAM107B	0.263122578	7.100223581	2.938131913	0.008074703	0.155871777	-2.74369713	not significant
NIPSNAP3A	-0.338545103	6.182079319	-2.937147492	0.008092577	0.15596485	-2.745740901	not significant
YIF1A	-0.174556496	8.014934099	-2.935820409	0.008116733	0.156071745	-2.748495667	not significant
TMEM268	-0.27518979	5.785105114	-2.935408406	0.008124247	0.156071745	-2.74935081	not significant
SPINT2	-0.24002696	7.177800566	-2.9272364	0.008274665	0.158468857	-2.766302993	not significant
MDM1	0.197999461	3.454494233	2.927188636	0.008275552	0.158468857	-2.766402022	not significant
FEN1	-0.365920956	5.571483826	-2.924924874	0.008317695	0.158816726	-2.771094808	not significant
MGME1	0.212111196	4.682311567	2.924561552	0.008324478	0.158816726	-2.771847846	not significant
DGAT1	-0.276542196	7.045366326	-2.924073842	0.008333592	0.158816726	-2.772858642	not significant
LRWD1	0.156511144	6.454418004	2.914832482	0.008508103	0.161884272	-2.791999453	not significant
FUBP1	0.204158953	7.285425551	2.913871222	0.008526455	0.161975542	-2.793989089	not significant
RAMP3	-0.157610449	7.402062589	-2.912681554	0.008549221	0.162150231	-2.796451139	not significant
RWDD2B	-0.292116117	6.188170064	-2.910819847	0.008584965	0.162330013	-2.800303214	not significant
SDHAF1	-0.477906911	6.601628624	-2.910772761	0.008585871	0.162330013	-2.800400629	not significant
CADM4	-0.147837927	10.10447674	-2.907494745	0.008649162	0.163268298	-2.807180847	not significant
PTPRD	-0.195469929	9.460540211	-2.905083855	0.008695996	0.163595949	-2.812165622	not significant
INPP5K	-0.197395657	7.633245967	-2.904707901	0.008703321	0.163595949	-2.812942803	not significant
PANX1	0.183072487	6.406695789	2.904185784	0.008713504	0.163595949	-2.814022072	not significant
HS3ST1	-0.210736539	7.18386122	-2.903122593	0.008734275	0.163595949	-2.816219561	not significant
SDAD1	-0.201805038	4.614962669	-2.903086833	0.008734975	0.163595949	-2.816293467	not significant
MEST	0.235617669	6.331269018	2.900245811	0.008790717	0.16411856	-2.822163959	not significant
PHF20	-0.181197473	7.975797047	-2.899957447	0.008796393	0.16411856	-2.82275969	not significant
ACTG1	-0.111560867	12.04218171	-2.899567084	0.008804084	0.16411856	-2.823566104	not significant
NCOA3	0.195633753	4.473107215	2.897897564	0.008837047	0.164176722	-2.827014526	not significant
PEX14	-0.134473862	8.122686939	-2.89737656	0.008847358	0.164176722	-2.82809051	not significant
SNX15	-0.152916343	7.27641127	-2.896734675	0.008860078	0.164176722	-2.829416037	not significant
ACTN1	0.197929347	6.411076043	2.896629523	0.008862163	0.164176722	-2.829633169	not significant
KBTBD2	0.145099989	8.359552941	2.89512187	0.008892114	0.164476576	-2.832746057	not significant
PRUNE1	-0.154330513	7.138069209	-2.891829958	0.008957848	0.165436368	-2.839540741	not significant
SURF2	-0.20202429	6.131527929	-2.890556791	0.008983396	0.165493873	-2.842167817	not significant
GALE	-0.16522803	6.578382125	-2.89029481	0.008988662	0.165493873	-2.842708337	not significant
RBM12	0.260065943	5.422383102	2.889445644	0.00900575	0.165553402	-2.844460204	not significant
ZMIZ2	-0.15448339	8.434595114	-2.887659139	0.009041803	0.165960837	-2.848145186	not significant
EIF1B	0.142560775	9.756126346	2.886811706	0.009058953	0.166020599	-2.849892855	not significant
RRAS	-0.218973875	6.446966567	-2.883454981	0.009127192	0.167015041	-2.856813469	not significant
MAPRE3	-0.164893622	8.584929223	-2.879946154	0.009199051	0.168072562	-2.864044281	not significant
PPP6C	0.222489366	7.462295206	2.876859634	0.009262708	0.168240412	-2.870401947	not significant
IMP4	0.153093371	6.780504684	2.87660442	0.009267991	0.168240412	-2.870927519	not significant
CCT7	0.129505752	9.642655361	2.875825259	0.009284136	0.168240412	-2.872531964	not significant
NOTUM	-0.191630172	4.840993612	-2.875475381	0.009291395	0.168240412	-2.873252375	not significant
RGS11	-0.303552366	6.482091323	-2.87502595	0.009300727	0.168240412	-2.874177718	not significant
TRDMT1	-0.183903444	4.830721255	-2.875023148	0.009300785	0.168240412	-2.874183489	not significant
FGF14	-0.320809541	6.101670909	-2.874733867	0.009306797	0.168240412	-2.874779065	not significant
PROM2	0.213747809	3.788538747	2.869747911	0.009410995	0.169737254	-2.885040489	not significant
FKBP5	0.263874305	7.352069672	2.869414164	0.00941801	0.169737254	-2.88572711	not significant
ULK2	-0.215749037	7.101860967	-2.865283372	0.009505245	0.171051466	-2.894222778	not significant
NPTX2	0.395321166	6.290491728	2.863566989	0.009541719	0.17144963	-2.897751371	not significant
MORF4L2	0.141055477	10.70321116	2.86184131	0.009578526	0.171852568	-2.901298221	not significant
ECI2	-0.190352663	7.485925129	-2.858932541	0.009640875	0.172711873	-2.907274779	not significant
DNAJC4	-0.206544652	7.566174078	-2.855344126	0.009718328	0.173519503	-2.914644418	not significant
NFYC	-0.161763025	8.246026441	-2.855109272	0.009723418	0.173519503	-2.915126613	not significant
CCDC115	-0.167808216	6.065066005	-2.854827742	0.009729523	0.173519503	-2.915704624	not significant
ZRANB1	-0.285710931	7.408940268	-2.85307228	0.009767672	0.173613911	-2.919308251	not significant
NXF1	0.139680386	7.970312172	2.852767012	0.00977432	0.173613911	-2.919934816	not significant
ACSS2	-0.371437019	6.184576265	-2.852579548	0.009778405	0.173613911	-2.920319573	not significant
CBX4	-0.247863329	9.210020468	-2.849151695	0.00985339	0.174685684	-2.927353227	not significant
STX2	-0.153277132	5.948341247	-2.847283879	0.009894479	0.175067759	-2.931184379	not significant
BMP5	0.142355472	3.986802718	2.846841128	0.009904243	0.175067759	-2.932092375	not significant
NKTR	0.24190215	7.864788332	2.845527578	0.009933266	0.175321405	-2.934785871	not significant
KLHL22	-0.125005242	9.05144338	-2.842141333	0.010008459	0.176388015	-2.941727199	not significant
SLC4A2	-0.223401728	6.730821873	-2.840524494	0.010044553	0.176763427	-2.945040307	not significant
NTPCR	-0.214948358	6.474982275	-2.837533352	0.010111656	0.17754078	-2.95116751	not significant
FKBP7	-0.24515221	4.847139269	-2.837231913	0.010118443	0.17754078	-2.951784847	not significant
MEIS3	-0.152367153	6.141740556	-2.834916491	0.010170714	0.17800587	-2.956525857	not significant
SPON2	0.214591767	4.965975453	2.834738498	0.010174743	0.17800587	-2.956890246	not significant
KRT79	0.164109607	4.090202252	2.833938368	0.010192874	0.178062349	-2.958528165	not significant
DENND1A	-0.161262128	6.833226789	-2.831645722	0.010244994	0.178711583	-2.963220318	not significant
DHRS11	-0.243044685	4.409172774	-2.830164371	0.010278806	0.178826018	-2.966251235	not significant
PEX12	-0.243274273	5.293228788	-2.829320107	0.010298124	0.178826018	-2.967978352	not significant
METTL22	-0.252818573	7.206298859	-2.82859575	0.010314727	0.178826018	-2.969460003	not significant
MMP11	-0.132917176	3.76385488	-2.828285558	0.010321844	0.178826018	-2.970094445	not significant
AADAT	0.173143332	3.604415611	2.828087834	0.010326383	0.178826018	-2.97049884	not significant
MCRS1	-0.190306859	8.057308447	-2.825934263	0.010375948	0.1792748	-2.974902664	not significant
CRISPLD1	0.146563305	3.98526952	2.825658746	0.010382305	0.1792748	-2.975465967	not significant
SELENOM	-0.194897691	9.880519043	-2.824554427	0.010407824	0.179345188	-2.977723555	not significant
NPEPL1	-0.165636394	6.50173395	-2.824183891	0.0104164	0.179345188	-2.978480971	not significant
CDC42SE2	-0.163927198	8.358765211	-2.822405404	0.010457656	0.179653689	-2.982115819	not significant
ITIH3	-0.291763827	8.632116974	-2.822115857	0.010464388	0.179653689	-2.982707502	not significant
TUBB4A	-0.121687162	10.88095876	-2.813513093	0.010666288	0.182857214	-3.000275593	not significant
MED12	-0.247699037	6.464996944	-2.811758828	0.010707914	0.182975974	-3.003855325	not significant
ALG2	-0.118689078	9.64202635	-2.811720045	0.010708836	0.182975974	-3.003934456	not significant
DCAF12	0.187859601	6.760018735	2.810876854	0.0107289	0.182975974	-3.005654721	not significant
BLOC1S5	-0.24288621	6.964008813	-2.808880405	0.01077655	0.182975974	-3.009726987	not significant
BLOC1S5-TXNDC5	-0.24288621	6.964008813	-2.808880405	0.01077655	0.182975974	-3.009726987	not significant
SLC22A8	-0.294298998	6.462253654	-2.808793904	0.01077862	0.182975974	-3.009903401	not significant
VRK1	-0.281672803	5.642291996	-2.808445635	0.010786954	0.182975974	-3.010613653	not significant
FXYD7	-0.217152583	8.234987124	-2.8080796	0.01079572	0.182975974	-3.011360095	not significant
EMSY	0.189134367	6.689354495	2.807150209	0.010818009	0.183094039	-3.013255188	not significant
HDAC3	-0.216493824	7.974430144	-2.799403283	0.011005515	0.185764059	-3.029041504	not significant
CBX3	-0.228522969	9.777002782	-2.798849746	0.011019031	0.185764059	-3.030168776	not significant
HSP90AA1	0.223778934	11.92026855	2.798711661	0.011022405	0.185764059	-3.030449969	not significant
COQ10A	-0.144714045	7.427678303	-2.796569484	0.011074876	0.186191436	-3.034811515	not significant
SLC35B2	-0.181161772	6.646703351	-2.795512228	0.01110086	0.186191436	-3.036963607	not significant
ACHE	-0.206968111	8.130038622	-2.795347011	0.011104926	0.186191436	-3.037299882	not significant
WDR45	-0.142888744	7.851427517	-2.795137162	0.011110092	0.186191436	-3.037726986	not significant
FANCI	0.22041573	3.195630702	2.793765756	0.011143911	0.18632273	-3.040517878	not significant
DAGLB	-0.331639518	5.489829754	-2.793555168	0.011149113	0.18632273	-3.040946384	not significant
SKI	0.182020683	8.155715999	2.79058791	0.011222655	0.187117132	-3.046982754	not significant
FEZF2	0.143401149	6.225129556	2.790374274	0.011227968	0.187117132	-3.047417255	not significant
MSRB1	-0.126212674	7.766637641	-2.788867543	0.011265505	0.187481223	-3.050481302	not significant
KATNB1	-0.240492419	7.704544019	-2.786378029	0.011327789	0.188000534	-3.055542373	not significant
STARD3	0.112461331	7.685178101	2.785684245	0.011345205	0.188000534	-3.056952464	not significant
KCNJ12	0.269654322	5.302979489	2.785109816	0.011359644	0.188000534	-3.058119858	not significant
KCNJ18	0.269654322	5.302979489	2.785109816	0.011359644	0.188000534	-3.058119858	not significant
HNRNPA2B1	0.168324243	10.24764944	2.783218091	0.011407319	0.188528432	-3.061963629	not significant
PLOD1	0.213611123	6.258136149	2.782179153	0.011433584	0.188701505	-3.064074161	not significant
CRMP1	-0.153847193	9.179517165	-2.780954123	0.011464626	0.188952857	-3.066562295	not significant
SHD	-0.22115296	6.772389834	-2.777147676	0.011561597	0.190288606	-3.074290524	not significant
PRR5	0.267082411	4.071462399	2.771497058	0.011706993	0.192145093	-3.085754638	not significant
CXXC1	0.142064102	7.688788775	2.771056895	0.011718391	0.192145093	-3.086647232	not significant
SRPK1	0.143565887	6.845121769	2.770893107	0.011722636	0.192145093	-3.086979358	not significant
UBE2W	0.189179487	8.481816669	2.769460753	0.011759815	0.19222846	-3.089883495	not significant
MANEAL	-0.197254877	7.28091761	-2.76868194	0.011780077	0.19222846	-3.091462287	not significant
ATP2A3	-0.145389892	6.613620534	-2.768661261	0.011780615	0.19222846	-3.091504206	not significant
INTS12	0.188295898	5.024983161	2.768221517	0.011792071	0.19222846	-3.092395559	not significant
GCSH	-0.178842282	8.884216419	-2.766037226	0.011849133	0.192895492	-3.096822179	not significant
CHMP6	-0.171231737	7.197014879	-2.763471782	0.011916488	0.19336589	-3.102019313	not significant
MYT1	-0.170641129	5.484496927	-2.762821099	0.011933629	0.19336589	-3.10333715	not significant
AP1B1	-0.132641066	8.887910733	-2.762500635	0.01194208	0.19336589	-3.103986142	not significant
PHYH	-0.154139476	8.49165378	-2.762474897	0.011942759	0.19336589	-3.104038264	not significant
TMX2	-0.133139794	9.856481618	-2.761338203	0.011972782	0.193391326	-3.106339983	not significant
PRKRA	-0.399658488	6.572261948	-2.761190079	0.011976699	0.193391326	-3.106639892	not significant
MRPS18B	-0.162287665	7.600198979	-2.760188848	0.012003212	0.193486918	-3.108666923	not significant
SND1	-0.149994043	7.311262183	-2.759243318	0.012028301	0.193486918	-3.110580894	not significant
IRS1	0.177970956	7.328780926	2.759134281	0.012031198	0.193486918	-3.110801591	not significant
SMIM3	0.285808294	5.408206878	2.758092785	0.012058897	0.193507465	-3.112909456	not significant
WLS	-0.26693875	6.988137243	-2.756620241	0.012098165	0.193507465	-3.115889122	not significant
SHF	-0.170289607	7.631902444	-2.756040991	0.012113644	0.193507465	-3.117061036	not significant
SLC25A38	0.17633315	7.042198636	2.755886339	0.012117781	0.193507465	-3.117373904	not significant
SLC30A7	0.167184647	4.108938627	2.755468663	0.012128958	0.193507465	-3.118218841	not significant
KEAP1	-0.17961305	7.661844084	-2.755443114	0.012129642	0.193507465	-3.118270524	not significant
SYT3	-0.173489895	6.876746574	-2.75194132	0.012223744	0.194727959	-3.125352263	not significant
PNCK	-0.129224899	8.308905744	-2.750891465	0.012252092	0.194727959	-3.127474643	not significant
VAMP4	0.156587262	9.114984386	2.750375457	0.012266047	0.194727959	-3.128517672	not significant
ELMO1	0.17290766	9.101550625	2.750180188	0.012271333	0.194727959	-3.128912356	not significant
TMEM59	-0.139673035	3.175711255	-2.749494516	0.012289908	0.194764075	-3.130298158	not significant
CBFA2T3	0.175900424	6.512232956	2.746811499	0.012362851	0.195501375	-3.135719328	not significant
RSPH9	-0.165865908	6.929181274	-2.745810543	0.01239017	0.195501375	-3.137741219	not significant
TUBGCP3	-0.312270376	6.487423208	-2.745467175	0.012399554	0.195501375	-3.138434735	not significant
NPFF	0.257453135	5.07906317	2.744336901	0.012430493	0.195501375	-3.140717332	not significant
DHFR2	-0.168149809	4.295636911	-2.744187045	0.012434601	0.195501375	-3.141019936	not significant
DHFR	-0.168149809	4.295636911	-2.744187045	0.012434601	0.195501375	-3.141019936	not significant
LAIR1	0.182504799	4.270948961	2.74214554	0.012490687	0.1957137	-3.145141635	not significant
FOS	0.495755874	7.49954141	2.741999309	0.012494714	0.1957137	-3.145436816	not significant
UNC119B	0.143914906	7.21306141	2.741907484	0.012497243	0.1957137	-3.14562217	not significant
SLC44A2	-0.19018163	6.362185859	-2.738044111	0.012604094	0.197064615	-3.153418161	not significant
ZC3H14	-0.257829373	7.96570174	-2.737597944	0.012616489	0.197064615	-3.154318183	not significant
SEPSECS	0.161237372	5.123310328	2.734254615	0.012709745	0.198262067	-3.161060391	not significant
DOC2A	-0.181050314	7.430729702	-2.73329086	0.012736749	0.198424263	-3.163003243	not significant
VWF	-0.287547638	4.682229579	-2.732019182	0.012772463	0.19872157	-3.165566382	not significant
TRIM25	-0.266642195	4.97717975	-2.730481472	0.012815777	0.198739421	-3.16866502	not significant
OARD1	-0.263807527	4.565928148	-2.72946799	0.012844401	0.198739421	-3.170706869	not significant
POFUT2	0.250772947	5.621623036	2.729050922	0.012856197	0.198739421	-3.171547032	not significant
CPPED1	-0.233056209	6.701191649	-2.727886226	0.012889195	0.198739421	-3.173892957	not significant
RBM18	0.265023545	7.290343621	2.727617217	0.012896828	0.198739421	-3.174434731	not significant
NCOA6	-0.150774803	7.436433016	-2.727102317	0.01291145	0.198739421	-3.175471653	not significant
USP34	-0.169997724	8.765121212	-2.727051138	0.012912905	0.198739421	-3.175574714	not significant
DTX3	-0.215871768	8.622802199	-2.726941961	0.012916007	0.198739421	-3.175794566	not significant
EXOC7	-0.153435859	8.076365085	-2.726685398	0.012923302	0.198739421	-3.176311196	not significant
TMEM208	0.152666982	8.041800218	2.725057154	0.012969684	0.199196346	-3.179589419	not significant
CYFIP1	-0.144701143	8.881536899	-2.722086853	0.013054705	0.200244763	-3.185567435	not significant
MARCKSL1	-0.148905387	8.803022935	-2.720163146	0.013110051	0.2003083	-3.189437541	not significant
ST13	0.17067229	5.057545401	2.719901593	0.013117593	0.2003083	-3.189963638	not significant
NAGK	-0.221505937	7.813727652	-2.71946615	0.013130159	0.2003083	-3.190839454	not significant
APEX1	-0.185231136	8.275274875	-2.719157326	0.013139077	0.2003083	-3.191460561	not significant
P4HA2	0.29065384	5.547454409	2.719033142	0.013142665	0.2003083	-3.191710311	not significant
CRADD	-0.234460926	5.245573439	-2.716588789	0.013213479	0.20113103	-3.196625191	not significant
NRP1	0.194485106	6.796428951	2.7146854	0.013268871	0.201646359	-3.200450986	not significant
GSPT2	0.144149882	7.774825504	2.714266732	0.013281085	0.201646359	-3.201292346	not significant
AKT1	-0.123608652	8.841143837	-2.713301291	0.01330929	0.201818157	-3.203232285	not significant
SMAD3	0.251841381	4.957672734	2.708708026	0.013444262	0.203606454	-3.212457686	not significant
REV3L	-0.224735435	7.608205002	-2.707718068	0.013473522	0.203689777	-3.214445065	not significant
SLC39A8	-0.154022404	3.565543937	-2.70662472	0.013505908	0.203689777	-3.216639625	not significant
TCF7	-0.152829684	4.402413884	-2.706573568	0.013507425	0.203689777	-3.216742289	not significant
GLMN	-0.222589097	5.574647832	-2.706218774	0.013517951	0.203689777	-3.217454336	not significant
SEPHS2	-0.282445746	6.642877919	-2.704587559	0.013566447	0.203882666	-3.220727541	not significant
EIF3F	-0.144889218	10.19387006	-2.702689747	0.013623076	0.203882666	-3.224534587	not significant
FARP2	0.16791504	5.352563003	2.702577444	0.013626434	0.203882666	-3.224759832	not significant
PLS1	-0.217206934	6.127129084	-2.70255144	0.013627212	0.203882666	-3.224811987	not significant
TRIM3	-0.121287114	8.862227732	-2.702024675	0.013642975	0.203882666	-3.22586845	not significant
CPSF1	-0.136101196	8.194606221	-2.701790137	0.013649999	0.203882666	-3.226338803	not significant
ERBIN	-0.370611537	7.472379364	-2.70178371	0.013650191	0.203882666	-3.226351691	not significant
PLEKHF1	0.269378831	6.809660942	2.700782536	0.013680212	0.204075978	-3.228359279	not significant
ACSS1	-0.241094571	6.323577887	-2.698993757	0.013734007	0.204623008	-3.231945366	not significant
ACO1	-0.2837839	5.957146419	-2.696994597	0.013794366	0.205266356	-3.235951951	not significant
SOCS2	-0.284683625	4.90166255	-2.695488872	0.013839994	0.20568916	-3.238968744	not significant
TPD52L2	0.206833386	7.401455326	2.692088105	0.013943573	0.206773516	-3.245779545	not significant
BABAM2	-0.22625454	7.69659664	-2.691467907	0.013962542	0.206773516	-3.247021211	not significant
EPHA8	-0.195701215	4.787535523	-2.691391854	0.01396487	0.206773516	-3.247173464	not significant
TMEM185A	0.161368817	8.339895259	2.690221197	0.014000747	0.207048173	-3.249516793	not significant
LIPT1	-0.211170998	5.10850694	-2.689033219	0.014037244	0.20733131	-3.251894323	not significant
MYEF2	0.256067609	4.418721522	2.686486614	0.014115786	0.20778721	-3.256989304	not significant
PLBD2	-0.174799462	6.194050653	-2.686038865	0.014129638	0.20778721	-3.257884887	not significant
LRRC1	0.147617684	5.986236047	2.685983499	0.014131352	0.20778721	-3.257995625	not significant
POLR1E	-0.17455482	3.874415223	-2.685688239	0.014140495	0.20778721	-3.258586157	not significant
AP3M2	-0.122171607	9.00601163	-2.684828776	0.01416714	0.20778721	-3.260304954	not significant
RCL1	-0.14282691	6.772700459	-2.684165289	0.014187742	0.20778721	-3.261631657	not significant
MAN2B2	-0.176740446	5.795372899	-2.684097876	0.014189837	0.20778721	-3.261766447	not significant
CDC37L1	0.387986791	7.197625566	2.682702161	0.014233275	0.208075624	-3.264556789	not significant
MATK	-0.162085699	7.586112555	-2.682346618	0.01424436	0.208075624	-3.265267493	not significant
GTF2H2C	-0.228545035	6.308043461	-2.680895545	0.014289688	0.208228635	-3.268167632	not significant
GTF2H2	-0.228545035	6.308043461	-2.680895545	0.014289688	0.208228635	-3.268167632	not significant
USP43	-0.169227806	3.967935994	-2.675130484	0.014471127	0.21061571	-3.27968271	not significant
ZGPAT	0.138205216	7.197358785	2.669341976	0.014655499	0.212959131	-3.291233206	not significant
MFSD10	-0.16013166	6.203927712	-2.668522766	0.014681771	0.212959131	-3.292866945	not significant
RHOT2	0.135003164	7.641686868	2.667926125	0.014700933	0.212959131	-3.294056674	not significant
ARMC5	-0.181379775	5.546235157	-2.667848443	0.01470343	0.212959131	-3.294211566	not significant
HTRA2	-0.272291102	6.200246086	-2.665662407	0.014773852	0.213546321	-3.298569514	not significant
MSL1	0.162774409	8.728359242	2.665480888	0.014779714	0.213546321	-3.298931305	not significant
NFATC2IP	-0.183722523	5.811259541	-2.664045209	0.014826156	0.213806797	-3.301792403	not significant
HAX1	0.185983082	8.380876428	2.663817669	0.014833529	0.213806797	-3.302245792	not significant
SLC35F5	-0.234884201	5.38201738	-2.662363646	0.014880726	0.213939533	-3.305142609	not significant
COQ8B	0.12586074	6.748014133	2.661996753	0.014892658	0.213939533	-3.305873445	not significant
DLG1	0.128651157	9.520434653	2.661597267	0.01490566	0.213939533	-3.306669154	not significant
NUMB	0.193570925	8.089837291	2.661330292	0.014914355	0.213939533	-3.307200892	not significant
CEPT1	0.126377631	8.609959199	2.660563746	0.014939348	0.214041089	-3.308727498	not significant
ETV3	0.141326577	5.934169275	2.659132329	0.014986124	0.214088637	-3.311577675	not significant
ITPKA	-0.192570102	8.666094604	-2.659063087	0.014988391	0.214088637	-3.311715529	not significant
PER2	0.343336968	5.712287737	2.65881792	0.014996417	0.214088637	-3.312203617	not significant
UBR5	-0.147640667	9.008282327	-2.658019068	0.0150226	0.214206495	-3.313793862	not significant
DNASE1L2	0.15550228	4.870918928	2.652178579	0.015215341	0.216696191	-3.325413581	not significant
TUT7	-0.151947406	7.704866695	-2.649907191	0.015290928	0.217388363	-3.329929327	not significant
CDH1	-0.1596845	3.272269141	-2.649625488	0.015300327	0.217388363	-3.330489257	not significant
SDHAF2	0.130295146	8.347805313	2.645872696	0.015426065	0.21869093	-3.337945871	not significant
ICAM5	-0.131199063	8.815294938	-2.645797067	0.015428609	0.21869093	-3.338096092	not significant
LGALS4	0.161652845	5.529765906	2.643809343	0.015495614	0.219380442	-3.342043553	not significant
RELA	-0.159375947	7.353150203	-2.642445351	0.015541752	0.219773254	-3.344751532	not significant
PLEC	-0.132082455	8.409818751	-2.641510627	0.015573445	0.219961108	-3.346606894	not significant
CTDNEP1	-0.142928915	7.917216625	-2.640480299	0.01560845	0.219996096	-3.348651666	not significant
SWAP70	-0.230726031	4.89542057	-2.640354049	0.015612745	0.219996096	-3.348902194	not significant
SNAPC3	0.293400287	7.19872643	2.639298351	0.015648699	0.220242991	-3.350996883	not significant
ROGDI	-0.131125363	9.573034702	-2.638511566	0.015675545	0.220361277	-3.352557745	not significant
TBC1D8	-0.153668353	6.958274818	-2.637880319	0.015697115	0.220405207	-3.353809887	not significant
HIF1A	-0.215241044	6.786908088	-2.636726363	0.01573662	0.220700555	-3.35609851	not significant
VPS11	-0.138284899	8.241853106	-2.636014591	0.015761034	0.22072248	-3.357509922	not significant
RAB11FIP5	-0.279917308	6.873865637	-2.635604171	0.015775127	0.22072248	-3.358323685	not significant
TMUB2	-0.122173408	8.892325951	-2.63500934	0.015795575	0.220750086	-3.359502985	not significant
EPB41L1	0.164806667	7.350200998	2.634362062	0.015817854	0.220803192	-3.360786125	not significant
ZNF112	-0.17806154	4.622014842	-2.632273178	0.015889954	0.221550826	-3.364926037	not significant
LRRC61	-0.182706231	6.675241096	-2.631487924	0.015917138	0.221671191	-3.366481915	not significant
SIL1	-0.142940688	7.347050828	-2.629285461	0.015993618	0.222183795	-3.370844638	not significant
ZNF280C	-0.262489743	6.959063096	-2.628976836	0.016004363	0.222183795	-3.371455839	not significant
TCF7L2	-0.185267523	5.198662566	-2.628675041	0.016014876	0.222183795	-3.372053478	not significant
ZFAND1	-0.389774559	4.935252122	-2.628289317	0.016028323	0.222183795	-3.372817275	not significant
PATZ1	-0.283485313	6.093853824	-2.627451871	0.016057554	0.222331068	-3.374475374	not significant
GALNT16	-0.115801408	8.623837467	-2.621936613	0.016251325	0.224528151	-3.385389049	not significant
OPLAH	-0.159160445	6.782858065	-2.6218661	0.016253816	0.224528151	-3.385528511	not significant
EEPD1	-0.223590594	5.343345297	-2.619623231	0.016333258	0.225105905	-3.389963575	not significant
RASGRF1	-0.181873866	10.42835902	-2.619621524	0.016333318	0.225105905	-3.389966949	not significant
HNRNPLL	0.169152344	8.77807487	2.616313419	0.016451159	0.226468783	-3.396505127	not significant
NUP93	-0.20106109	6.414995442	-2.615586988	0.016477144	0.226565464	-3.397940328	not significant
SCAF11	-0.294732071	6.840218299	-2.613777092	0.016542051	0.227082805	-3.401515294	not significant
ATG7	-0.16290042	5.163698569	-2.613005355	0.016569801	0.227082805	-3.403039296	not significant
ZYX	-0.155930997	7.529660227	-2.612950355	0.016571781	0.227082805	-3.4031479	not significant
FAM214B	-0.154171726	6.412549323	-2.612330385	0.016594108	0.227093964	-3.404372031	not significant
PSMC6	-0.27415566	4.324789271	-2.611872785	0.016610605	0.227093964	-3.405275471	not significant
RAB1B	-0.133047866	8.91248563	-2.610787509	0.016649795	0.227369596	-3.407417836	not significant
ATP1A1	-0.146082516	10.79143873	-2.609112371	0.016710455	0.227890767	-3.41072377	not significant
LRRK2	0.362996392	6.744918082	2.608681188	0.016726103	0.227890767	-3.411574558	not significant
DRG2	0.120988327	8.082059716	2.608030558	0.016749741	0.227952905	-3.41285822	not significant
MSC	0.192334539	4.555620646	2.607344248	0.016774709	0.228032987	-3.414212112	not significant
RAB15	0.116421337	9.837451188	2.605559225	0.016839813	0.228471035	-3.417732651	not significant
SH3YL1	-0.322009311	5.601633619	-2.605275104	0.016850198	0.228471035	-3.418292906	not significant
SOBP	0.226229607	6.064094699	2.603797933	0.016904285	0.228471035	-3.421205256	not significant
HNRNPK	-0.146566138	9.693113155	-2.603664786	0.016909169	0.228471035	-3.421467726	not significant
SETD6	-0.215119011	5.980671457	-2.602489748	0.016952322	0.228471035	-3.423783774	not significant
LARP6	-0.157040676	7.99913659	-2.602062724	0.01696803	0.228471035	-3.424625334	not significant
LARS1	-0.225260221	7.409317101	-2.601593043	0.016985324	0.228471035	-3.425550882	not significant
HSD17B12	0.248337646	8.522993003	2.601419448	0.016991719	0.228471035	-3.425892945	not significant
CDKN1C	-0.190678199	6.505179031	-2.600730521	0.017017124	0.228471035	-3.427250349	not significant
SLC25A11	-0.13298593	8.862805558	-2.599752712	0.017053243	0.228471035	-3.429176646	not significant
EXOSC10	0.129598216	6.624981279	2.599735152	0.017053893	0.228471035	-3.429211236	not significant
PRMT2	0.118163247	9.07689196	2.599488636	0.01706301	0.228471035	-3.429696818	not significant
SRSF5	-0.204577218	10.57069098	-2.59879392	0.01708873	0.228471035	-3.431065139	not significant
CD70	0.261151949	3.715440408	2.598727752	0.017091182	0.228471035	-3.431195456	not significant
CAT	-0.377579459	6.923390341	-2.598658697	0.01709374	0.228471035	-3.431331456	not significant
VIRMA	0.178263357	7.021751011	2.598099644	0.01711447	0.228492516	-3.432432418	not significant
IVD	-0.160553405	7.956146225	-2.597022069	0.017154493	0.228719689	-3.434554202	not significant
NELFCD	-0.196172235	7.13509729	-2.596611424	0.017169768	0.228719689	-3.435362667	not significant
MAP3K20	-0.130087026	3.598378564	-2.595757463	0.017201575	0.22888822	-3.437043717	not significant
VEGFD	-0.145491996	3.207959488	-2.593958618	0.017268757	0.229526564	-3.440583935	not significant
NSUN6	-0.199559026	3.600473226	-2.591305791	0.017368285	0.230592928	-3.445802671	not significant
SRSF3	0.171467548	9.397818359	2.590721995	0.01739026	0.23062843	-3.44695079	not significant
RPS6KB1	-0.162784438	5.143466686	-2.589804901	0.017424834	0.230830752	-3.448754134	not significant
RELN	-0.132910384	9.067066261	-2.588417942	0.017477244	0.231021372	-3.45148082	not significant
GSTO1	-0.200339913	7.997080304	-2.588092887	0.017489549	0.231021372	-3.452119759	not significant
CHERP	-0.160546048	5.512488517	-2.587763811	0.017502014	0.231021372	-3.452766562	not significant
ZNF207	0.248136249	8.426154602	2.587380109	0.017516559	0.231021372	-3.453520683	not significant
TMEM151B	0.162473187	7.900356378	2.585255257	0.017597312	0.231817027	-3.457695843	not significant
FANCM	-0.182268306	5.275870253	-2.584772998	0.017615688	0.231817027	-3.458643213	not significant
CAMK2B	-0.14916409	9.795003009	-2.582902102	0.01768715	0.232360346	-3.462317662	not significant
ANGEL1	-0.19733358	6.236735061	-2.582674381	0.017695867	0.232360346	-3.462764819	not significant
RTBDN	-0.180706156	5.794686403	-2.576785766	0.017922683	0.234699808	-3.474321157	not significant
TRAK1	0.147022946	8.409632583	2.57672814	0.017924916	0.234699808	-3.474434184	not significant
YPEL5	-0.271376862	8.055929656	-2.576520656	0.017932959	0.234699808	-3.47484113	not significant
TSEN34	-0.108628963	8.794101327	-2.574385607	0.018015915	0.235420916	-3.479027756	not significant
F2RL3	0.129013175	3.563758407	2.57408916	0.018027462	0.235420916	-3.479608927	not significant
MYCBP2	-0.162037629	9.787076285	-2.573387075	0.018054836	0.235520999	-3.480985201	not significant
VAMP3	0.21771864	6.42093899	2.571676221	0.018121706	0.235987787	-3.484338163	not significant
MCAT	-0.21062994	6.195242406	-2.571124811	0.018143308	0.235987787	-3.485418593	not significant
TAB1	-0.145407256	6.777994799	-2.570497828	0.0181679	0.235987787	-3.486646965	not significant
MPDU1	-0.153981805	7.071445649	-2.570454067	0.018169618	0.235987787	-3.486732694	not significant
KCNK10	0.205828542	4.770797201	2.569713635	0.018198703	0.236108903	-3.488183132	not significant
DTX1	-0.129798423	8.717129466	-2.568780744	0.01823541	0.236328539	-3.490010287	not significant
CD52	-0.189885107	4.571537409	-2.567723947	0.018277077	0.236611906	-3.492079731	not significant
SPRY4	0.229960989	3.567121104	2.566150994	0.01833926	0.237081253	-3.49515915	not significant
ADCYAP1	0.160054701	6.506818635	2.56580377	0.018353014	0.237081253	-3.495838798	not significant
LMO7	-0.32433856	6.475078035	-2.564847955	0.018390923	0.237314411	-3.497709449	not significant
NCK1	0.218938666	6.841344021	2.563226894	0.018455387	0.237867525	-3.500881293	not significant
SLC38A3	-0.142253963	7.94539575	-2.562564191	0.018481802	0.237867525	-3.502177685	not significant
SMOX	0.127651682	8.080525171	2.56227077	0.018493508	0.237867525	-3.502751627	not significant
SNX16	0.169781566	7.908141764	2.56128465	0.018532903	0.238117911	-3.50468028	not significant
BRD2	-0.256697515	7.773333624	-2.559415554	0.018607788	0.238546349	-3.508334852	not significant
FBXO6	-0.173843751	6.986993696	-2.559399158	0.018608447	0.238546349	-3.508366906	not significant
PCCA	-0.207358619	7.517178873	-2.558958593	0.01862614	0.238546349	-3.509228132	not significant
PFKFB3	0.292463242	6.26519172	2.55840042	0.018648579	0.238578018	-3.510319156	not significant
RAB24	-0.223761846	8.310233374	-2.556986553	0.018705531	0.239050691	-3.513082224	not significant
PLIN4	0.273217628	4.745408695	2.554515377	0.018805467	0.239886417	-3.517909741	not significant
RHOV	-0.29845663	5.278817347	-2.554376989	0.018811078	0.239886417	-3.518180018	not significant
BCAN	-0.132221797	8.798594679	-2.553390279	0.018851132	0.240089061	-3.520106891	not significant
CYGB	-0.139205464	7.573930433	-2.552996137	0.018867154	0.240089061	-3.52087648	not significant
RUVBL2	0.113806778	7.806014694	2.550851776	0.018954548	0.240944572	-3.525062454	not significant
BBC3	-0.188183259	5.999541313	-2.54885073	0.019036444	0.241469232	-3.528967095	not significant
NME5	-0.16737104	6.247688262	-2.548488596	0.019051301	0.241469232	-3.529673564	not significant
EIF2D	-0.172905535	6.656036252	-2.54836321	0.019056447	0.241469232	-3.529918161	not significant
ELAVL1	0.264864074	6.622082482	2.546557058	0.019130725	0.24194046	-3.533440868	not significant
CSPG5	-0.156747414	9.507207043	-2.546474395	0.019134131	0.24194046	-3.533602063	not significant
TRAPPC13	0.271914465	7.186332296	2.54543297	0.019177091	0.242049625	-3.535632655	not significant
HSF1	0.164710695	7.184468633	2.545283145	0.019183279	0.242049625	-3.535924752	not significant
UBXN1	-0.166964237	8.408888703	-2.542037646	0.01931778	0.243489612	-3.542250059	not significant
KAT6B	-0.278595673	7.190075362	-2.539832098	0.019409688	0.244390265	-3.546546264	not significant
MNT	-0.20420117	7.453478775	-2.537043078	0.019526498	0.245430488	-3.551976355	not significant
MCMBP	0.167988015	6.396290431	2.536879177	0.019533383	0.245430488	-3.55229537	not significant
TMEM42	-0.139048741	6.96719557	-2.535838423	0.019577155	0.245460785	-3.554320842	not significant
NUP210	-0.164579923	6.322110181	-2.535535548	0.019589911	0.245460785	-3.554910207	not significant
PKNOX1	0.226818355	4.601572097	2.535240628	0.019602339	0.245460785	-3.555484058	not significant
TMEM192	-0.184066564	7.038902378	-2.533692657	0.019667693	0.245460785	-3.55849553	not significant
GAMT	-0.185744033	6.470384622	-2.53285246	0.019703251	0.245460785	-3.560129691	not significant
LAGE3	-0.129258189	7.366268206	-2.532361277	0.019724066	0.245460785	-3.561084903	not significant
EIF2AK4	-0.281842473	5.241655076	-2.532231432	0.019729572	0.245460785	-3.5613374	not significant
INO80C	-0.177149768	6.50935145	-2.532166411	0.01973233	0.245460785	-3.561463836	not significant
LAMTOR5	0.125974844	9.013497641	2.531902862	0.019743512	0.245460785	-3.561976308	not significant
ZNF598	0.18734335	8.057004027	2.531742063	0.019750337	0.245460785	-3.562288968	not significant
ING2	-0.151218668	6.86303032	-2.531206117	0.019773101	0.245460785	-3.563330998	not significant
NLGN2	-0.174393251	9.090800288	-2.530989642	0.019782303	0.245460785	-3.563751856	not significant
PPIC	-0.158958103	3.981660994	-2.526106013	0.019990962	0.247564191	-3.573241504	not significant
TRIM59	-0.416065083	6.280466207	-2.526052538	0.019993258	0.247564191	-3.573345361	not significant
LIAS	-0.220008707	7.804608846	-2.525456353	0.020018875	0.247581193	-3.574503199	not significant
ZDHHC16	-0.156439502	6.663266793	-2.525056539	0.020036071	0.247581193	-3.575279593	not significant
EIF2AK1	0.214465527	8.090366037	2.524062585	0.020078882	0.247747151	-3.577209469	not significant
SORBS1	0.29956225	6.638355247	2.523782303	0.020090969	0.247747151	-3.577753599	not significant
GSPT1	0.189560607	7.583100293	2.522374666	0.020151778	0.248240823	-3.58048588	not significant
ENPP4	0.18549206	3.726107413	2.521652274	0.020183052	0.248370022	-3.581887776	not significant
PTPRR	-0.190875577	7.428411124	-2.520214893	0.020245415	0.248881137	-3.584676598	not significant
PTPRC	-0.215458162	3.793498865	-2.518170805	0.020334412	0.249657756	-3.588641176	not significant
KIFC2	-0.169726291	10.00577302	-2.517805007	0.020350377	0.249657756	-3.589350482	not significant
CSTF3	0.195942853	7.431821052	2.516316362	0.020415469	0.250199426	-3.592236526	not significant
C15orf40	-0.160944792	5.869928087	-2.514842013	0.020480128	0.250734688	-3.595094005	not significant
MOB4	0.194530041	8.215582466	2.512350461	0.020589835	0.251448638	-3.599921026	not significant
HSPE1-MOB4	0.194530041	8.215582466	2.512350461	0.020589835	0.251448638	-3.599921026	not significant
FARSB	0.113378257	7.672957585	2.512084574	0.020601575	0.251448638	-3.600436001	not significant
CLIP2	0.21395388	6.274195162	2.511518807	0.020626576	0.251457339	-3.601531696	not significant
RERG	0.1725049	5.574198164	2.511116399	0.020644376	0.251457339	-3.602310946	not significant
GJA4	-0.19253793	4.605683741	-2.510392991	0.020676411	0.25155538	-3.603711641	not significant
LNX1	-0.150818545	6.441653765	-2.509984296	0.02069453	0.25155538	-3.604502885	not significant
LTBP3	-0.178644633	7.461879138	-2.508840447	0.02074532	0.251916495	-3.606717056	not significant
SGK2	-0.215765883	4.533217011	-2.506140128	0.020865686	0.253011811	-3.611942084	not significant
DDHD2	-0.195446463	8.168844499	-2.505867639	0.020877868	0.253011811	-3.612469183	not significant
RARS2	-0.140049157	7.307569683	-2.504496608	0.020939265	0.253397719	-3.61512084	not significant
HMGCS1	-0.204520789	10.47250631	-2.5042099	0.020952125	0.253397719	-3.615675258	not significant
YPEL1	-0.167078747	6.70814478	-2.503012565	0.021005913	0.253791359	-3.617990238	not significant
CDKAL1	-0.156839468	5.914042039	-2.499137789	0.021180866	0.255646635	-3.62547803	not significant
NRM	-0.241766756	4.384044457	-2.498531456	0.021208366	0.25572025	-3.626649198	not significant
STARD8	0.166359314	6.599814017	2.497642151	0.021248761	0.255817352	-3.628366683	not significant
SLC4A5	-0.139939061	3.694929831	-2.497411761	0.021259238	0.255817352	-3.628811577	not significant
TEK	-0.190436923	5.319328839	-2.496571037	0.02129751	0.256020063	-3.630434876	not significant
MINDY1	-0.215439984	5.853009969	-2.495117777	0.021363818	0.256559055	-3.633240218	not significant
TRIT1	-0.216322498	5.772690035	-2.49398456	0.021415657	0.256923385	-3.635427177	not significant
CCT3	0.100378758	9.892172886	2.49256322	0.021480844	0.257446944	-3.638169455	not significant
FLYWCH2	-0.230574538	6.821380183	-2.491408485	0.02153394	0.257824694	-3.640396767	not significant
OSBPL9	-0.290100445	7.676696887	-2.488393232	0.021673163	0.258979229	-3.64621024	not significant
PTPRZ1	-0.205292741	8.157028613	-2.488381301	0.021673716	0.258979229	-3.646233236	not significant
MAGOHB	-0.237663994	5.667942453	-2.486435386	0.021764013	0.259798397	-3.649983073	not significant
MACROD1	-0.162892554	6.676972394	-2.484638507	0.021847707	0.260307378	-3.653444372	not significant
MYH11	0.151094041	3.506187186	2.484584625	0.021850222	0.260307378	-3.653548144	not significant
CSDC2	0.12080372	7.809630059	2.481622152	0.021988879	0.261323846	-3.65925183	not significant
RRM2B	-0.167489627	7.472500727	-2.481603323	0.021989763	0.261323846	-3.659288071	not significant
PIGT	-0.199957809	7.677666736	-2.481101803	0.022013318	0.261323846	-3.660253302	not significant
EPHB2	-0.134722045	5.95055967	-2.480895301	0.022023024	0.261323846	-3.660650709	not significant
UBE2D1	-0.1520386	7.871464331	-2.480000141	0.022065144	0.261441745	-3.662373221	not significant
PABIR1	-0.208992303	7.631929382	-2.479547763	0.022086458	0.261441745	-3.663243586	not significant
PTGDR2	0.211197405	4.707270605	2.479003719	0.022112117	0.261441745	-3.664290208	not significant
SPCS2	0.182562025	8.953805569	2.478826554	0.022120479	0.261441745	-3.664631008	not significant
F5	-0.143405322	3.258856167	-2.478026346	0.022158283	0.261629772	-3.66617016	not significant
MYH9	0.142242822	6.735148474	2.47591138	0.022258492	0.262379904	-3.670236932	not significant
STAT3	0.24141562	4.803245053	2.474862381	0.022308352	0.262379904	-3.672253338	not significant
CMKLR1	0.173516758	3.617844377	2.474839535	0.022309439	0.262379904	-3.672297247	not significant
UBE3B	-0.149550464	7.837087723	-2.474216181	0.022339118	0.262379904	-3.673495255	not significant
ZNF451	-0.265431233	6.096545814	-2.474138417	0.022342823	0.262379904	-3.673644697	not significant
PLEKHA3	0.231146551	6.859386055	2.47391303	0.022353565	0.262379904	-3.674077816	not significant
TRIM13	-0.142682157	6.363961053	-2.470023341	0.022539707	0.264305162	-3.681549295	not significant
BEX4	-0.235861814	7.066479797	-2.468183022	0.02262828	0.264774726	-3.685082129	not significant
TEKT1	0.214162708	4.208216646	2.467978059	0.022638165	0.264774726	-3.68547551	not significant
FASTKD5	0.259010181	6.356561741	2.467674941	0.022652791	0.264774726	-3.686057244	not significant
CLEC4G	0.166908655	3.681756271	2.46735193	0.022668386	0.264774726	-3.686677115	not significant
RTCA	-0.172718843	8.455492577	-2.463856187	0.022837809	0.266414693	-3.693382895	not significant
GLIS2	-0.158794904	5.173721829	-2.463536074	0.022853382	0.266414693	-3.693996711	not significant
JUND	-0.16843693	9.365322878	-2.462451387	0.022906225	0.266542849	-3.696076284	not significant
ACER2	0.138260536	3.326246671	2.462031399	0.022926716	0.266542849	-3.696881362	not significant
BRINP1	-0.127824296	8.556969128	-2.461937598	0.022931295	0.266542849	-3.697061161	not significant
HGSNAT	-0.134810132	7.712430017	-2.461191495	0.022967747	0.266707103	-3.698491164	not significant
MAP3K12	-0.13957603	8.682115609	-2.45816004	0.023116409	0.268172788	-3.704299015	not significant
PACS1	-0.173407329	7.223407659	-2.457463161	0.023150711	0.268310224	-3.705633611	not significant
SHISA5	-0.1363102	8.171171521	-2.456209758	0.023212525	0.268656847	-3.708033508	not significant
PCCB	-0.154432352	7.947564711	-2.45594532	0.023225586	0.268656847	-3.708539747	not significant
FBXO16	-0.156576647	5.3019515	-2.453740112	0.023334771	0.269658782	-3.712760277	not significant
PPIF	-0.149734642	7.467554345	-2.452707033	0.023386086	0.26999067	-3.714736795	not significant
ZBTB14	0.181417898	5.206278715	2.452015963	0.023420472	0.270126655	-3.716058726	not significant
CDK18	-0.146341714	7.237440983	-2.451261812	0.02345805	0.270299165	-3.717501101	not significant
TMEM245	-0.345768426	6.415529729	-2.449721529	0.023534974	0.270924281	-3.720446294	not significant
MAOA	-0.142775942	7.493225833	-2.449016971	0.023570239	0.270997634	-3.721793163	not significant
CWC22	-0.234127588	4.962099077	-2.448688335	0.023586705	0.270997634	-3.722421331	not significant
TXNRD3	-0.147231251	3.806424931	-2.448195274	0.02361143	0.271021107	-3.723363703	not significant
NDRG3	-0.146968811	10.19520649	-2.444526601	0.023796155	0.272842825	-3.730372391	not significant
TTC33	0.113569989	8.456196262	2.443871297	0.023829293	0.272842825	-3.73162371	not significant
AMBRA1	-0.150115117	7.424278739	-2.443686608	0.02383864	0.272842825	-3.731976346	not significant
INTS6L	-0.200659442	7.417136369	-2.44303349	0.023871722	0.27291976	-3.733223266	not significant
MAN1A2	0.25763774	4.794756473	2.442652439	0.023891043	0.27291976	-3.73395068	not significant
MTFR1L	-0.177446837	6.929269686	-2.441447834	0.023952217	0.273208925	-3.736249837	not significant
CAMTA2	-0.110812208	9.233730003	-2.441053945	0.023972252	0.273208925	-3.737001499	not significant
RBM7	-0.230437913	7.878721284	-2.44080446	0.02398495	0.273208925	-3.73747756	not significant
FA2H	-0.141591689	8.806335032	-2.438583026	0.024098289	0.273902896	-3.741715316	not significant
BAG6	-0.145715862	8.72097336	-2.438389131	0.024108206	0.273902896	-3.742085107	not significant
MAK	0.183636912	3.836059772	2.437850495	0.024135773	0.273902896	-3.743112293	not significant
PHYKPL	-0.186588176	4.955164131	-2.437606469	0.024148272	0.273902896	-3.743577616	not significant
RFC1	-0.121015352	6.795545126	-2.437368107	0.024160486	0.273902896	-3.744032113	not significant
MTMR14	-0.151152298	6.708556235	-2.436079108	0.02422664	0.274253641	-3.746489508	not significant
CCDC93	0.153552027	3.344613145	2.435477884	0.024257553	0.274253641	-3.74763547	not significant
SLC16A1	-0.236172042	7.941875045	-2.434900331	0.024287284	0.274253641	-3.748736171	not significant
SLX1B	-0.168103405	4.345774948	-2.434533494	0.024306185	0.274253641	-3.749435218	not significant
SLX1A	-0.168103405	4.345774948	-2.434533494	0.024306185	0.274253641	-3.749435218	not significant
VPS9D1	-0.196915911	7.657049185	-2.433588363	0.024354946	0.27433599	-3.751236007	not significant
MLLT1	0.27253301	4.426059566	2.433502102	0.024359401	0.27433599	-3.751400344	not significant
SIX3	0.261794824	3.615440101	2.431940807	0.024440165	0.274986377	-3.754374263	not significant
EDC4	-0.103135916	7.821937408	-2.430249927	0.024527913	0.275714052	-3.757593869	not significant
FABP5	-0.233815138	9.960532584	-2.429433517	0.024570386	0.2759319	-3.75914797	not significant
MKRN2	-0.184810072	7.29901745	-2.428776551	0.024604613	0.276056831	-3.760398356	not significant
SQOR	-0.185935806	5.572406089	-2.427326581	0.024680313	0.276646397	-3.763157407	not significant
GNA15	0.233974953	4.29615448	2.4246637	0.024819901	0.277753834	-3.76822214	not significant
RIC8A	-0.138286769	6.850463089	-2.424555272	0.0248256	0.277753834	-3.768428305	not significant
SYT17	0.215087187	6.515661562	2.423281367	0.024892652	0.278006754	-3.770850134	not significant
VPS53	-0.107112979	8.602514418	-2.423241778	0.024894738	0.278006754	-3.770925386	not significant
GLE1	-0.161670812	7.05061363	-2.421978898	0.024961381	0.278112512	-3.773325564	not significant
NUDT13	-0.212090965	5.15054047	-2.421755274	0.024973199	0.278112512	-3.773750506	not significant
PTPN4	0.266574359	4.548510994	2.421739495	0.024974033	0.278112512	-3.77378049	not significant
TPP1	-0.191954419	6.676191294	-2.420633419	0.025032566	0.278195231	-3.775881993	not significant
SOX2	-0.233228986	7.88862166	-2.420468414	0.025041308	0.278195231	-3.776195452	not significant
GSTA5	0.212005794	3.522932421	2.419673147	0.025083486	0.278195231	-3.777706058	not significant
FRZB	-0.226116935	6.373134789	-2.419467107	0.025094424	0.278195231	-3.778097387	not significant
PHPT1	-0.146350696	9.287033794	-2.418607719	0.025140094	0.278195231	-3.779729418	not significant
NCL	-0.170194582	9.619331935	-2.418488435	0.02514644	0.278195231	-3.779955919	not significant
HERPUD1	0.155584172	7.850842957	2.418144177	0.025164761	0.278195231	-3.780609582	not significant
CPNE3	-0.196496056	6.580956796	-2.417401608	0.025204321	0.278195231	-3.782019372	not significant
DCAF4	-0.140209696	7.457665241	-2.417214849	0.02521428	0.278195231	-3.782373903	not significant
DCAF4L2	-0.140209696	7.457665241	-2.417214849	0.02521428	0.278195231	-3.782373903	not significant
TNRC6C	-0.185965386	8.025948471	-2.415155817	0.02532432	0.279151565	-3.786281664	not significant
ADIPOR1	0.191880506	5.409291849	2.414464027	0.025361391	0.279298584	-3.787594186	not significant
GET4	-0.120705021	8.052243222	-2.414035015	0.025384406	0.279298584	-3.788408042	not significant
GSTM4	-0.141666527	5.358975257	-2.413514439	0.025412359	0.279348917	-3.789395495	not significant
SMOC1	-0.148315468	6.793437682	-2.412647143	0.025458993	0.279447389	-3.79104037	not significant
C2orf42	-0.174843014	6.030884997	-2.412478126	0.02546809	0.279447389	-3.791360883	not significant
INA	0.121450296	9.735004579	2.411718653	0.025509005	0.279639547	-3.792800951	not significant
SOS1	-0.257545694	5.574773135	-2.411069823	0.025544009	0.279766598	-3.794031031	not significant
PRKCSH	0.105030641	8.308362694	2.410337595	0.025583565	0.279943235	-3.795419006	not significant
PDHA2	0.159283093	3.434095715	2.408046162	0.025707719	0.280252947	-3.799761071	not significant
RBM5	0.360275887	4.148358241	2.407559805	0.025734143	0.280252947	-3.800682389	not significant
RELB	0.220382362	4.71555852	2.407062853	0.025761168	0.280252947	-3.801623673	not significant
MAPK3	-0.12509703	9.058017136	-2.407059676	0.025761341	0.280252947	-3.80162969	not significant
TAMM41	-0.263050162	5.659956985	-2.406840862	0.025773249	0.280252947	-3.802044117	not significant
C1QBP	-0.153266012	8.878981705	-2.406188844	0.025808763	0.280252947	-3.803278895	not significant
SNAP29	0.15974719	5.225697181	2.406003604	0.025818861	0.280252947	-3.803629666	not significant
ARFGAP3	-0.17592945	5.900920884	-2.405944691	0.025822073	0.280252947	-3.80374122	not significant
MOB2	0.155669422	6.91378382	2.405832645	0.025828184	0.280252947	-3.803953381	not significant
PTPN1	0.164133336	7.808123956	2.405498581	0.02584641	0.280252947	-3.804585904	not significant
SLC15A4	0.22054743	6.619772003	2.404555984	0.025897901	0.280263473	-3.806370379	not significant
SYP	-0.127781761	10.84171697	-2.40355171	0.025952866	0.280263473	-3.808271203	not significant
WDR5	-0.116012149	6.90179315	-2.402664364	0.026001521	0.280263473	-3.809950359	not significant
SMAP1	-0.127344798	8.63005543	-2.402604559	0.026004804	0.280263473	-3.810063518	not significant
PTGES3L-AARSD1	-0.139330297	7.611008129	-2.402574388	0.02600646	0.280263473	-3.810120605	not significant
AARSD1	-0.139330297	7.611008129	-2.402574388	0.02600646	0.280263473	-3.810120605	not significant
FMNL1	0.234104512	5.366096098	2.402481386	0.026011565	0.280263473	-3.810296571	not significant
CENPB	-0.215427645	7.573116787	-2.400617958	0.026114055	0.281069367	-3.813821563	not significant
IER2	-0.13578241	6.470007201	-2.400266889	0.026133406	0.281069367	-3.814485506	not significant
TBX21	-0.164451367	3.644365562	-2.39979315	0.02615954	0.281097426	-3.815381357	not significant
MICAL2	0.184559026	5.652871122	2.399228325	0.02619073	0.28117972	-3.816449329	not significant
MPHOSPH10	0.141130952	6.74807309	2.397959376	0.026260928	0.281450356	-3.818848166	not significant
MOCOS	-0.158027359	4.069126508	-2.397921126	0.026263047	0.281450356	-3.818920464	not significant
FMNL3	-0.146836286	5.023870977	-2.395894543	0.026375529	0.281841092	-3.822750083	not significant
PSTK	-0.151245038	6.900151902	-2.395742668	0.026383976	0.281841092	-3.823037008	not significant
PCMT1	-0.210225242	7.685636535	-2.395584073	0.0263928	0.281841092	-3.823336621	not significant
HID1	-0.113671525	8.342614878	-2.395565106	0.026393856	0.281841092	-3.82337245	not significant
ZNF395	-0.156772005	4.981366123	-2.394240738	0.026467652	0.282376758	-3.825873966	not significant
DNASE2	-0.260720189	5.706390642	-2.393333771	0.0265183	0.282664729	-3.827586643	not significant
CRLF2	-0.167658338	6.886233089	-2.392877348	0.026543822	0.282684605	-3.828448402	not significant
PPM1G	-0.106431416	8.344625322	-2.391279719	0.026633337	0.283347302	-3.831464129	not significant
ELOVL6	0.2313263	7.411045291	2.390388	0.026683423	0.283347302	-3.833146887	not significant
CREB1	0.274755788	4.860986434	2.390375305	0.026684136	0.283347302	-3.833170841	not significant
ERICH3	-0.17961346	5.743487249	-2.389306513	0.026744284	0.283347302	-3.835187296	not significant
SNAPIN	-0.196660217	7.881085525	-2.388566696	0.026785991	0.283347302	-3.836582799	not significant
THBS3	-0.148948366	5.682096917	-2.387530048	0.026844535	0.283347302	-3.838537811	not significant
UVRAG	-0.164395076	7.306914074	-2.387420506	0.026850728	0.283347302	-3.838744369	not significant
MCM4	-0.213553256	5.503966814	-2.387356818	0.026854329	0.283347302	-3.838864459	not significant
EOMES	0.229260533	5.096954158	2.387188421	0.026863853	0.283347302	-3.839181983	not significant
SLC26A4	0.13159999	5.123295662	2.387140643	0.026866556	0.283347302	-3.83927207	not significant
SUSD2	-0.181245756	5.62928841	-2.387134707	0.026866892	0.283347302	-3.839283263	not significant
HNRNPD	-0.1281345	9.131623426	-2.386493796	0.026903174	0.283479741	-3.840491614	not significant
CLOCK	0.235293141	7.335863893	2.385794402	0.026942818	0.283647346	-3.841810027	not significant
PNKP	-0.182035216	6.308711512	-2.385106834	0.026981846	0.283678577	-3.843105943	not significant
XYLB	-0.149151532	3.779608868	-2.384905795	0.026993267	0.283678577	-3.843484818	not significant
DNTTIP1	-0.145896633	7.799733715	-2.383833814	0.027054242	0.284069539	-3.845504768	not significant
MMAB	-0.163095488	5.681835432	-2.381118467	0.027209265	0.285446455	-3.850619121	not significant
CYTH1	-0.123585154	7.899686832	-2.37991729	0.027278105	0.285739265	-3.85288052	not significant
RNF166	0.123148571	7.505194137	2.379797081	0.027285003	0.285739265	-3.853106797	not significant
TUT1	0.120985854	6.443481121	2.378521727	0.027358288	0.286255849	-3.855507097	not significant
CMTM3	0.164636806	5.859835963	2.376312052	0.027485693	0.287096974	-3.859664184	not significant
ZNF276	0.142054386	6.130091618	2.376294098	0.02748673	0.287096974	-3.859697952	not significant
SVBP	-0.101193965	7.341838496	-2.375214457	0.027549182	0.287497969	-3.861728315	not significant
CCT6A	0.093212547	10.18737486	2.373662235	0.027639201	0.288185696	-3.864646523	not significant
TEF	-0.122754455	9.647622603	-2.373188066	0.027666754	0.288221481	-3.865537763	not significant
INO80	-0.211673575	6.439596966	-2.372656749	0.027697658	0.288234663	-3.8665363	not significant
RAB5C	-0.268226207	8.382551781	-2.372337139	0.027716263	0.288234663	-3.867136903	not significant
ANGPTL4	0.221991648	5.802524817	2.371615101	0.027758338	0.288252827	-3.868493576	not significant
PFKM	-0.101379346	10.56500777	-2.371479315	0.027766257	0.288252827	-3.868748686	not significant
ST6GALNAC6	-0.106079121	8.257423578	-2.37058374	0.02781854	0.288443207	-3.87043106	not significant
TFCP2	-0.136090595	6.236863376	-2.369134531	0.027903337	0.288443207	-3.873152716	not significant
SIRPG	-0.114957958	9.387621497	-2.368924733	0.027915633	0.288443207	-3.873546647	not significant
SIRPB1	-0.114957958	9.387621497	-2.368924733	0.027915633	0.288443207	-3.873546647	not significant
SIRPA	-0.114957958	9.387621497	-2.368924733	0.027915633	0.288443207	-3.873546647	not significant
ASXL1	-0.149663753	7.511226029	-2.368511913	0.027939842	0.288443207	-3.874321728	not significant
RASGRP2	-0.210799012	6.792960601	-2.368277929	0.027953572	0.288443207	-3.874761009	not significant
TOM1	-0.098137205	7.803625512	-2.36628426	0.028070814	0.289403068	-3.878502937	not significant
RARRES2	0.185188702	4.361525409	2.365731332	0.028103411	0.289489356	-3.879540422	not significant
GMPR	-0.206681982	7.942112471	-2.364440009	0.028179674	0.290024916	-3.881962875	not significant
RRAGC	-0.134004519	8.419179578	-2.362625298	0.028287172	0.290626683	-3.885365943	not significant
MRPL17	-0.197281499	8.118288352	-2.362246995	0.02830963	0.290626683	-3.88607518	not significant
MRPL11	-0.128205264	8.313565694	-2.362222061	0.02831111	0.290626683	-3.886121923	not significant
RAB4B	-0.150536545	8.223996112	-2.360869552	0.028391539	0.290731771	-3.888657063	not significant
RAB4B-EGLN2	-0.150536545	8.223996112	-2.360869552	0.028391539	0.290731771	-3.888657063	not significant
MAP3K7	0.155841981	5.172166594	2.360822501	0.028394341	0.290731771	-3.88874524	not significant
LYRM2	-0.319774901	6.197073473	-2.359889143	0.028449972	0.290881676	-3.890494238	not significant
RPL7L1	0.191600291	7.199568493	2.359760156	0.028457668	0.290881676	-3.890735913	not significant
DESI1	0.157962588	8.422501032	2.359241595	0.028488628	0.290949243	-3.891707438	not significant
PCYOX1	-0.162868095	8.386532106	-2.358424595	0.028537468	0.291199153	-3.893237847	not significant
CABLES2	-0.222855905	7.086251867	-2.357657262	0.02858341	0.291419085	-3.894674954	not significant
ADCK1	-0.132128687	6.931651944	-2.356636079	0.028644657	0.291583981	-3.896587085	not significant
GRHPR	-0.204235678	7.889808819	-2.356331691	0.028662936	0.291583981	-3.897156952	not significant
MTMR10	0.124452778	6.764010791	2.356167668	0.028672791	0.291583981	-3.897464016	not significant
DDIT3	0.167449486	7.383279783	2.35397558	0.028804794	0.292287471	-3.901566624	not significant
INSL5	0.121021512	3.983811899	2.353766822	0.028817394	0.292287471	-3.901957217	not significant
SUPV3L1	-0.244170103	6.679302112	-2.353644788	0.028824762	0.292287471	-3.902185536	not significant
FZD1	0.250721025	4.538352978	2.353062696	0.028859932	0.292287471	-3.903274512	not significant
AGRN	-0.16125677	8.189538289	-2.352317474	0.028905015	0.292287471	-3.904668453	not significant
DUSP13	0.203956113	4.295830782	2.351907983	0.028929816	0.292287471	-3.905434303	not significant
DNAJC18	-0.194832028	4.925349603	-2.350728041	0.029001388	0.292287471	-3.907640675	not significant
AKR1A1	-0.095153471	11.55635359	-2.350468246	0.029017169	0.292287471	-3.908126383	not significant
ARL2	-0.11569692	8.890694099	-2.350448102	0.029018393	0.292287471	-3.908164042	not significant
ARL2-SNX15	-0.11569692	8.890694099	-2.350448102	0.029018393	0.292287471	-3.908164042	not significant
APBA3	0.172335436	6.842686609	2.350061458	0.029041894	0.292287471	-3.908886845	not significant
UBXN6	-0.102253458	8.645788437	-2.350011345	0.029044941	0.292287471	-3.908980524	not significant
NAPB	-0.113423838	10.33482019	-2.34976436	0.029059964	0.292287471	-3.909442205	not significant
GPD1	0.206305515	7.815304239	2.34931612	0.029087247	0.292315828	-3.910280016	not significant
TTC8	-0.20359078	6.855998285	-2.348424065	0.029141615	0.292616094	-3.911947104	not significant
ASB8	-0.101165154	7.803050224	-2.346710844	0.029246292	0.29327661	-3.915147812	not significant
SEMA4G	-0.177534213	7.094728941	-2.346544351	0.029256483	0.29327661	-3.915458791	not significant
AZI2	0.164930672	8.191079233	2.345841783	0.029299524	0.293461875	-3.91677093	not significant
TAF5L	-0.140357313	5.995873853	-2.344764407	0.029365641	0.293657644	-3.918782647	not significant
TIMM29	-0.112495043	8.468738665	-2.344722394	0.029368222	0.293657644	-3.918861084	not significant
ZFYVE19	-0.155340432	6.95360985	-2.343307395	0.029455275	0.294281836	-3.921502414	not significant
EMC8	0.136939009	7.208678228	2.341774989	0.029549819	0.294812238	-3.924361901	not significant
ICAM4	-0.142784278	4.511200064	-2.341647317	0.029557709	0.294812238	-3.924600092	not significant
RGS2	0.227461082	7.67061712	2.340948758	0.029600911	0.294996904	-3.925903224	not significant
PRSS12	-0.13758464	7.077962844	-2.340213051	0.029646474	0.295204768	-3.927275421	not significant
CCND2	0.268797735	7.477372106	2.339182361	0.029710415	0.295595127	-3.929197396	not significant
EPHA2	0.159203457	3.929110018	2.338062453	0.029780035	0.295703373	-3.931285204	not significant
SLC22A2	-0.135952579	4.059274094	-2.337868341	0.029792117	0.295703373	-3.931647025	not significant
LRRC20	-0.170593773	6.562739481	-2.337813428	0.029795536	0.295703373	-3.931749377	not significant
HOMER3	-0.167389516	7.104718848	-2.336357022	0.029886344	0.295908809	-3.934463509	not significant
WWP2	-0.16076226	6.17654471	-2.335721288	0.029926062	0.295908809	-3.935647955	not significant
NCAPH	-0.141080267	5.142440662	-2.335071913	0.029966683	0.295908809	-3.93685763	not significant
LARP1B	-0.143771284	5.904382165	-2.334994046	0.029971558	0.295908809	-3.937002669	not significant
ENTPD5	0.194248082	6.420484407	2.334980481	0.029972407	0.295908809	-3.937027936	not significant
DDX42	-0.180914714	6.767428991	-2.334069607	0.030029482	0.295908809	-3.938724384	not significant
GAA	-0.100403265	9.255598492	-2.333503659	0.030064994	0.295908809	-3.939778241	not significant
STRADA	-0.156422298	6.239983281	-2.333477344	0.030066646	0.295908809	-3.939827239	not significant
GATA3	0.198863674	3.84695173	2.332910284	0.030102269	0.295908809	-3.940883016	not significant
BCAR1	-0.159611408	8.29802176	-2.332620161	0.03012051	0.295908809	-3.941423124	not significant
ETFRF1	-0.214812837	7.136766176	-2.331758576	0.03017474	0.295908809	-3.943026874	not significant
ADAMTSL4	-0.235664272	5.876062197	-2.331370143	0.030199219	0.295908809	-3.943749792	not significant
RAF1	-0.149898593	7.787725369	-2.330992005	0.030223066	0.295908809	-3.944453486	not significant
DCTN2	-0.106655999	9.915313068	-2.330833867	0.030233044	0.295908809	-3.944747752	not significant
NMUR1	0.228033668	4.443532894	2.330416724	0.030259379	0.295908809	-3.945523927	not significant
STX19	-0.14646349	3.251462364	-2.330364501	0.030262678	0.295908809	-3.945621094	not significant
DLL1	-0.122069664	5.793261093	-2.330051499	0.030282454	0.295908809	-3.946203436	not significant
DYNC1I1	-0.135016686	9.485269382	-2.329624988	0.030309422	0.295908809	-3.946996891	not significant
ADM	0.219549319	4.419477171	2.329576963	0.03031246	0.295908809	-3.94708623	not significant
SFTPA1	0.117249644	3.575531678	2.328696896	0.03036818	0.295908809	-3.948723178	not significant
SFTPA2	0.117249644	3.575531678	2.328696896	0.03036818	0.295908809	-3.948723178	not significant
UBC	-0.121119181	11.28846714	-2.328433259	0.03038489	0.295908809	-3.949213482	not significant
TTC28	-0.227381532	6.328070521	-2.328418663	0.030385815	0.295908809	-3.949240625	not significant
CAPRIN2	-0.1586797	4.634565321	-2.327791887	0.030425578	0.296035321	-3.950406156	not significant
SNX19	-0.124122994	8.283621623	-2.327413447	0.030449609	0.296035321	-3.951109803	not significant
CFL2	-0.300143878	6.51864392	-2.326852706	0.030485249	0.296035321	-3.952152292	not significant
PCBD1	-0.136069111	7.418768541	-2.326190817	0.030527368	0.296035321	-3.953382646	not significant
KDM7A	0.463373085	5.95335351	2.325813557	0.030551398	0.296035321	-3.954083828	not significant
ZFYVE27	-0.134080251	6.838645738	-2.325361362	0.030580224	0.296035321	-3.954924201	not significant
AZIN1	0.204635832	8.045407451	2.324834817	0.030613822	0.296035321	-3.955902635	not significant
RFXAP	0.148646132	6.775540115	2.324725157	0.030620824	0.296035321	-3.956106391	not significant
APOA4	0.185142108	4.550804309	2.324710174	0.030621781	0.296035321	-3.956134229	not significant
FOXF1	0.166429052	5.029825299	2.322608707	0.030756243	0.29697171	-3.960037839	not significant
HEXA	0.134396639	8.062156547	2.322218636	0.030781262	0.29697171	-3.960762202	not significant
MTMR9	-0.150876392	8.545329633	-2.321755335	0.030811002	0.29697171	-3.961622463	not significant
TIMM9	-0.335811684	4.376720782	-2.321645539	0.030818053	0.29697171	-3.96182632	not significant
DCLRE1A	-0.163218107	5.05390549	-2.318914838	0.030993917	0.298279682	-3.966894611	not significant
GTSF1L	0.21560017	4.072572702	2.318763154	0.031003713	0.298279682	-3.967176043	not significant
NMBR	0.192891464	4.915112138	2.318237698	0.031037669	0.29836614	-3.96815089	not significant
ABHD18	-0.203501606	5.334001463	-2.317832066	0.031063906	0.298378306	-3.968903346	not significant
RHOG	-0.166777022	7.518467977	-2.317007105	0.031117328	0.29865137	-3.970433441	not significant
TMEM50B	0.144250623	9.134833201	2.316086694	0.031177032	0.29898423	-3.972140208	not significant
PI15	-0.145779153	4.948642693	-2.315694321	0.031202515	0.298988658	-3.972867689	not significant
NASP	0.129977105	6.388447098	2.314870165	0.031256105	0.299030693	-3.974395492	not significant
HPS1	-0.174030239	4.864607431	-2.31485713	0.031256953	0.299030693	-3.974419654	not significant
FOXN2	-0.300512271	5.809853266	-2.31402774	0.03131097	0.299307828	-3.975956844	not significant
DHX16	0.184839654	6.77151455	2.313300496	0.031358406	0.299521654	-3.977304461	not significant
PHF1	-0.191345694	6.886863507	-2.312456473	0.031413541	0.299808627	-3.978868173	not significant
SH3RF1	0.180577471	4.750719659	2.310239487	0.03155879	0.300526874	-3.982974019	not significant
PTGR1	0.262668539	5.373172172	2.309949108	0.031577861	0.300526874	-3.983511634	not significant
RNGTT	0.189403064	6.351463091	2.308968707	0.031642326	0.300526874	-3.985326489	not significant
HDAC6	-0.145931156	8.047615897	-2.308856553	0.031649709	0.300526874	-3.985534072	not significant
ELOF1	0.149504716	7.742245091	2.308759012	0.031656131	0.300526874	-3.985714606	not significant
WWTR1	0.153133458	5.183147776	2.308504348	0.031672902	0.300526874	-3.986185926	not significant
SLC16A4	-0.150313606	4.224098323	-2.308270064	0.031688339	0.300526874	-3.986619504	not significant
HADH	-0.118314315	3.069856004	-2.307937616	0.031710256	0.300526874	-3.987234705	not significant
GGACT	-0.145813059	6.033959032	-2.307863333	0.031715155	0.300526874	-3.987372161	not significant
USP19	-0.114759824	7.74487749	-2.306684556	0.03179299	0.300803541	-3.989553063	not significant
PTOV1	-0.135455343	7.189483519	-2.306493482	0.031805623	0.300803541	-3.989906518	not significant
CLCN2	-0.241214292	6.489361802	-2.305953735	0.031841335	0.300803541	-3.990904867	not significant
PRKCD	-0.143670375	8.179929074	-2.305584982	0.031865754	0.300803541	-3.991586859	not significant
ZNF346	-0.147184239	6.795510218	-2.305517539	0.031870222	0.300803541	-3.991711585	not significant
CEP85	-0.118655665	4.425748767	-2.303525519	0.032002451	0.301813172	-3.995394599	not significant
POMGNT1	-0.103476588	7.984494393	-2.302306547	0.032083615	0.302301594	-3.997647445	not significant
UTP11	0.114563873	6.827880213	2.301988256	0.032104839	0.302301594	-3.998235583	not significant
MRPS17	-0.126623937	7.99124527	-2.301443854	0.032141171	0.302405394	-3.999241422	not significant
SAMD4B	0.163624947	7.3089604	2.300837717	0.032181667	0.302548182	-4.000361162	not significant
CEBPD	0.261604937	5.250723207	2.300388241	0.032211727	0.30259271	-4.001191388	not significant
LMO2	-0.153914514	7.063805582	-2.299867116	0.032246611	0.302682449	-4.002153841	not significant
FAM76A	-0.227356148	7.693659852	-2.298102136	0.032365018	0.303555412	-4.005412615	not significant
CRYZ	-0.297570399	6.931123789	-2.296492808	0.032473331	0.304164256	-4.008382754	not significant
GSN	-0.117584163	8.482392678	-2.296381373	0.032480843	0.304164256	-4.008588372	not significant
GRINA	-0.09882347	10.45665805	-2.295704723	0.032526493	0.304280789	-4.009836794	not significant
RBBP6	-0.231146368	7.469817151	-2.295442242	0.032544217	0.304280789	-4.010321014	not significant
DHRS7	-0.130962011	7.392271149	-2.294123441	0.032633404	0.304876111	-4.01275344	not significant
TADA2A	-0.177456248	6.706176325	-2.293700112	0.03266208	0.304905624	-4.013534069	not significant
NDUFAF4	0.191163074	7.277586384	2.292451633	0.032746788	0.305457739	-4.01583581	not significant
NIPSNAP2	-0.190924365	7.558825673	-2.291456781	0.032814431	0.305712992	-4.017669444	not significant
LBP	-0.176011804	5.87702917	-2.291081749	0.032839964	0.305712992	-4.018360554	not significant
ANAPC1	-0.141990212	7.089172884	-2.290814407	0.032858177	0.305712992	-4.018853174	not significant
ZIC2	-0.141869577	5.49474474	-2.290545706	0.032876491	0.305712992	-4.019348263	not significant
GCLM	0.216564675	7.492236238	2.287640966	0.033075077	0.307320444	-4.024698217	not significant
MPHOSPH9	-0.15493117	7.500197845	-2.285757862	0.033204406	0.308282397	-4.028164438	not significant
MED30	-0.200052967	7.6864838	-2.285170595	0.033244834	0.308418103	-4.029245082	not significant
MAST3	0.10880842	9.239211182	2.284304536	0.033304536	0.308679674	-4.030838446	not significant
RPGR	-0.290988172	5.082696937	-2.283770026	0.033341432	0.308679674	-4.031821657	not significant
SLC11A2	0.145607818	4.857068586	2.283638343	0.033350528	0.308679674	-4.032063864	not significant
MMAA	0.156070524	6.207068343	2.282344461	0.03344002	0.309268422	-4.034443284	not significant
YLPM1	0.142277047	7.609661753	2.281013956	0.033532276	0.309881795	-4.036889243	not significant
ALOXE3	-0.165712316	6.328036897	-2.279974268	0.033604529	0.310309519	-4.038800003	not significant
GSTT2	-0.192941923	5.155695525	-2.279032044	0.033670133	0.310435506	-4.040531207	not significant
GSTT2B	-0.192941923	5.155695525	-2.279032044	0.033670133	0.310435506	-4.040531207	not significant
AKT2	0.203157586	7.08492163	2.277073583	0.03380687	0.311369762	-4.044128282	not significant
UGT8	0.170408722	8.706594675	2.27683476	0.033823579	0.311369762	-4.044566803	not significant
PTPN5	0.111858352	8.470470493	2.27561124	0.033909302	0.31191859	-4.04681298	not significant
GTF2IRD1	-0.141707127	7.716395911	-2.275220885	0.033936693	0.311930419	-4.04752946	not significant
APPL2	-0.112999255	9.342991984	-2.274460935	0.033990077	0.31218096	-4.048924112	not significant
BCAP29	-0.132901229	7.885811693	-2.273722731	0.034042007	0.312184183	-4.050278598	not significant
SLC6A9	-0.109701981	8.38880289	-2.27352276	0.034056087	0.312184183	-4.050645468	not significant
OSBPL5	-0.121495357	5.772298594	-2.273342164	0.034068807	0.312184183	-4.050976777	not significant
RRAS2	-0.202793021	5.255440418	-2.271814862	0.034176557	0.312931553	-4.053778051	not significant
DCTN4	-0.128347199	8.022249212	-2.271198055	0.034220161	0.313090888	-4.05490905	not significant
RPL3	-0.087170182	12.10681178	-2.270655841	0.034258533	0.313090911	-4.055903122	not significant
RND3	0.295233799	6.381603767	2.270337094	0.03428111	0.313090911	-4.056487437	not significant
NTHL1	0.167870713	4.82947276	2.270087892	0.03429877	0.313090911	-4.056944231	not significant
ATP11A	0.168720329	4.97965036	2.269387644	0.034348439	0.313156366	-4.058227648	not significant
LPIN3	0.281920024	4.409630697	2.269247943	0.034358356	0.313156366	-4.058483667	not significant
DALRD3	0.141375573	8.277199546	2.268342883	0.034422667	0.313255176	-4.060142066	not significant
VSIR	-0.274008489	5.611603948	-2.268215316	0.034431741	0.313255176	-4.060375784	not significant
MAP3K5	0.196372401	6.126663342	2.267988976	0.034447845	0.313255176	-4.060790446	not significant
MDN1	0.128019833	6.650796463	2.26701506	0.034517219	0.313553647	-4.062574425	not significant
ANKRD6	0.237960122	4.941106803	2.266316169	0.034567082	0.313553647	-4.06385435	not significant
RBM28	0.141382941	6.018742069	2.266189258	0.034576143	0.313553647	-4.064086746	not significant
ZDHHC8	-0.103611919	7.147566812	-2.265758199	0.034606938	0.313553647	-4.064876032	not significant
IL3	0.213497443	3.384516095	2.265196466	0.034647105	0.313553647	-4.065904458	not significant
STXBP1	-0.091667411	11.69977728	-2.265182896	0.034648076	0.313553647	-4.065929301	not significant
TMEM209	-0.152328724	5.521531437	-2.264899815	0.034668335	0.313553647	-4.066447509	not significant
SLC44A1	-0.141347025	8.391720144	-2.264588942	0.034690595	0.313553647	-4.067016552	not significant
PMS2	-0.187469642	6.434273295	-2.264133498	0.034723231	0.313611405	-4.067850143	not significant
PPP2R5A	0.153718319	8.40701218	2.261280834	0.034928288	0.315225161	-4.07306911	not significant
PTPN22	0.15953416	4.664495207	2.259262818	0.035074019	0.316301473	-4.076758772	not significant
KRT33A	0.155902952	4.629233907	2.258656171	0.035117937	0.316458692	-4.077867566	not significant
PITPNM1	-0.127632565	8.684256322	-2.257117228	0.035229574	0.317225457	-4.080679578	not significant
CANX	0.125672611	10.59877961	2.256499106	0.035274505	0.317329095	-4.081808717	not significant
CTPS1	-0.170928499	7.819151527	-2.256228423	0.035294198	0.317329095	-4.082303125	not significant
ADH5	-0.151847477	8.764687461	-2.255835124	0.035322828	0.317347727	-4.083021429	not significant
UBALD1	-0.138603273	7.673640272	-2.254173539	0.035444021	0.317513648	-4.086055276	not significant
DCAF1	0.115947673	7.383719143	2.253735875	0.035476007	0.317513648	-4.086854179	not significant
ATP2A1	0.134178576	4.301718179	2.253326102	0.035505979	0.317513648	-4.087602087	not significant
DDX3Y	-0.25633565	7.499399297	-2.253128789	0.035520419	0.317513648	-4.087962189	not significant
PBX1	0.242215433	6.298195958	2.252969394	0.035532088	0.317513648	-4.088253078	not significant
RBM6	0.240358386	6.648880223	2.252574287	0.035561028	0.317513648	-4.088974077	not significant
ENO3	-0.203303193	5.472110216	-2.252525313	0.035564617	0.317513648	-4.08906344	not significant
PAFAH1B1	0.18061193	8.55941184	2.252509899	0.035565746	0.317513648	-4.089091566	not significant
SLAMF9	-0.179637674	4.969568389	-2.252309315	0.035580448	0.317513648	-4.08945756	not significant
MXRA8	-0.148797182	6.87277422	-2.251879457	0.035611974	0.31755782	-4.090241835	not significant
UBE2M	-0.118211591	8.818250424	-2.250853293	0.035687337	0.317580594	-4.092113714	not significant
POLRMT	-0.294929046	7.214626663	-2.250720864	0.035697073	0.317580594	-4.09235525	not significant
DOK5	0.106557511	5.167349921	2.250601592	0.035705844	0.317580594	-4.09257278	not significant
CLMN	-0.236936719	4.723853965	-2.25026657	0.035730492	0.317580594	-4.093183763	not significant
KLF4	0.322835696	4.134114649	2.25003663	0.035747418	0.317580594	-4.093603076	not significant
ZMYM4	-0.236388742	7.06010587	-2.248255987	0.03587874	0.317945241	-4.096849364	not significant
CCNF	0.263544828	4.935494207	2.248036185	0.035894981	0.317945241	-4.097249982	not significant
ARHGEF18	0.127746565	7.786849147	2.247826213	0.035910502	0.317945241	-4.09763266	not significant
BRMS1	0.108597911	6.116857644	2.247678905	0.035921395	0.317945241	-4.097901119	not significant
ATP5F1A	-0.240739384	4.449513561	-2.247677398	0.035921506	0.317945241	-4.097903866	not significant
MRPS25	0.187997201	5.754753095	2.247202356	0.035956653	0.318020763	-4.09876953	not significant
FRMD8	0.149367528	7.07244411	2.246573125	0.036003257	0.318197426	-4.099916005	not significant
AHCY	-0.147124762	7.322872206	-2.245097138	0.036112793	0.31831516	-4.102604554	not significant
CTDSP1	-0.105402651	7.355546416	-2.244880323	0.036128909	0.31831516	-4.1029994	not significant
FIGN	0.169478206	4.493388039	2.244783163	0.036136133	0.31831516	-4.103176333	not significant
TRPT1	-0.150595369	6.263820583	-2.24465261	0.036145842	0.31831516	-4.10341407	not significant
SRRM1	-0.123681582	6.817082515	-2.244134361	0.036184407	0.31831516	-4.104357718	not significant
UBAC2	-0.173468888	7.084286227	-2.243955723	0.036197709	0.31831516	-4.10468296	not significant
GAB3	-0.159039754	3.29636423	-2.243555613	0.036227519	0.31831516	-4.105411375	not significant
SMAGP	0.187126889	4.802373248	2.243526422	0.036229694	0.31831516	-4.105464514	not significant
MMD	0.141967162	9.668121059	2.241047285	0.036414911	0.319590755	-4.109976136	not significant
ABL1	-0.17666562	7.072753345	-2.240867567	0.036428371	0.319590755	-4.110303079	not significant
TSKS	-0.203918119	4.903025761	-2.238749321	0.036587366	0.320750136	-4.114155431	not significant
MFAP5	0.113495983	3.725712576	2.237494713	0.036681836	0.321342563	-4.116436115	not significant
FAM120B	0.181838364	8.001074109	2.236385366	0.036765554	0.321717037	-4.11845211	not significant
EZR	0.220959321	7.014466176	2.236214933	0.036778431	0.321717037	-4.118761783	not significant
WRN	-0.141312475	4.204933602	-2.235359075	0.036843159	0.322047485	-4.120316643	not significant
FMN1	-0.125270181	4.051908642	-2.234068575	0.036940957	0.322666297	-4.122660469	not significant
IRAK1	-0.165591003	7.074532408	-2.232033226	0.037095684	0.323781101	-4.126355474	not significant
ANKMY2	-0.112387216	7.99853498	-2.229356325	0.037300085	0.325327527	-4.131212133	not significant
SIPA1L2	0.212486544	6.848106999	2.228343254	0.037377708	0.325607238	-4.133049234	not significant
GALNT3	-0.114623913	3.36632084	-2.228226626	0.037386654	0.325607238	-4.133260694	not significant
RRP7A	0.149504927	8.025663099	2.227195053	0.037465865	0.325922593	-4.13513078	not significant
BIRC5	0.167913429	3.593967291	2.227044785	0.037477416	0.325922593	-4.13540315	not significant
TIPARP	0.258631515	6.391922235	2.226223689	0.037540592	0.326234572	-4.136891247	not significant
PCDHB14	-0.245886437	5.523185967	-2.223950154	0.03771603	0.327435527	-4.141009943	not significant
RNF146	0.116412658	8.864170371	2.223723063	0.037733594	0.327435527	-4.1414212	not significant
MTG1	-0.124692674	6.946734595	-2.222510656	0.037827496	0.328012157	-4.143616424	not significant
GRN	-0.143848516	7.940768391	-2.221431658	0.037911245	0.328499975	-4.145569494	not significant
RABGAP1	-0.123580108	8.235191363	-2.220580294	0.037977445	0.328610028	-4.147110132	not significant
MPC1	-0.131370511	9.902204815	-2.220535748	0.037980912	0.328610028	-4.147190732	not significant
ADRA2C	0.146562438	6.422809013	2.220207715	0.038006449	0.328610028	-4.147784243	not significant
TEX10	0.157409175	5.979060217	2.218993947	0.038101077	0.329190003	-4.149979865	not significant
TPCN1	-0.129513766	7.439529262	-2.217476827	0.038219659	0.329975941	-4.152723227	not significant
DNAJC28	0.147219576	4.407350665	2.21443761	0.038458225	0.331795911	-4.158215587	not significant
KY	0.152307834	3.555998187	2.213218515	0.038554301	0.332308607	-4.160417429	not significant
TBCE	-0.296067735	7.949325756	-2.212633717	0.038600467	0.332308607	-4.161473392	not significant
GPR12	-0.09878321	6.790809411	-2.212519652	0.038609477	0.332308607	-4.161679339	not significant
FRMD6	0.222757058	6.4578164	2.212273931	0.038628894	0.332308607	-4.162122972	not significant
PDE6G	0.139951258	4.799751915	2.211665903	0.038676979	0.332400907	-4.163220599	not significant
MIOS	-0.130330301	5.806654832	-2.211434923	0.03869526	0.332400907	-4.163637522	not significant
PELP1	-0.136092622	6.693725851	-2.210665487	0.038756214	0.332453955	-4.165026182	not significant
POLR3A	-0.22748038	6.054451993	-2.210654556	0.038757081	0.332453955	-4.165045908	not significant
SCN3B	0.297616558	6.873437979	2.210214182	0.038792007	0.332514845	-4.165840552	not significant
HACD3	0.08560321	10.40033588	2.209031356	0.03888596	0.333081246	-4.167974465	not significant
DOK3	0.160215471	6.292159634	2.20818838	0.038953045	0.333120674	-4.169494846	not significant
RAB11B	-0.086002723	9.604680006	-2.208114305	0.038958945	0.333120674	-4.16962843	not significant
CCNE2	-0.248092311	3.53723471	-2.207922844	0.038974199	0.333120674	-4.169973691	not significant
TNFSF14	0.180770147	4.038052281	2.207432288	0.039013306	0.333216579	-4.170858228	not significant
PARP12	-0.290401244	5.532869874	-2.205922257	0.039133911	0.334007926	-4.173580273	not significant
F13A1	0.227434184	4.210651694	2.204434845	0.039253041	0.334653416	-4.176260455	not significant
EXTL1	-0.244632562	6.633925933	-2.20427887	0.039265553	0.334653416	-4.176541445	not significant
DMTF1	0.186556525	7.9257139	2.203618174	0.039318591	0.334866603	-4.177731562	not significant
AACS	-0.132701324	7.07284008	-2.203250506	0.039348134	0.334879529	-4.178393753	not significant
RAP1B	0.209683229	8.33379649	2.202362435	0.039419578	0.335244577	-4.179992945	not significant
RAB3A	-0.093102617	11.10077693	-2.202020214	0.03944714	0.335244577	-4.180609095	not significant
BGN	-0.211561127	6.634367276	-2.201482533	0.03949048	0.335374377	-4.181577045	not significant
SV2A	-0.106017413	9.511552577	-2.200274596	0.039588006	0.335737046	-4.183751095	not significant
TRIO	0.242033661	8.102804689	2.200257596	0.03958938	0.335737046	-4.183781686	not significant
CP	-0.135276091	5.508350024	-2.199605234	0.039642142	0.335946071	-4.184955505	not significant
BCL9	-0.200781334	7.000224808	-2.198894341	0.039699712	0.336187487	-4.186234405	not significant
TOPORS	0.167569287	5.026124856	2.198214888	0.039754807	0.336187487	-4.187456511	not significant
IVNS1ABP	-0.200790576	5.494880641	-2.198212076	0.039755036	0.336187487	-4.187461569	not significant
DDT	-0.144186943	8.612141026	-2.197017066	0.039852105	0.336431099	-4.189610435	not significant
DDTL	-0.144186943	8.612141026	-2.197017066	0.039852105	0.336431099	-4.189610435	not significant
OXA1L	0.259384981	5.398653197	2.196817832	0.03986831	0.336431099	-4.189968629	not significant
PCBP4	-0.183570073	9.57328838	-2.195096176	0.040008591	0.33674256	-4.193063107	not significant
ZNF330	-0.174491172	6.852085699	-2.194946022	0.040020847	0.33674256	-4.193332921	not significant
ZNF428	0.124762535	7.751515479	2.194667833	0.040043562	0.33674256	-4.193832777	not significant
PTK2B	-0.125118619	9.286365476	-2.194421709	0.040063669	0.33674256	-4.194274986	not significant
SLC22A3	-0.135278577	3.972658572	-2.194347951	0.040069697	0.33674256	-4.1944075	not significant
NADK	0.117212419	8.091754462	2.194000881	0.04009807	0.33674256	-4.195031013	not significant
CD2BP2	-0.093278995	8.301402512	-2.193946824	0.040102491	0.33674256	-4.195128121	not significant
DACT1	-0.116575984	6.198608926	-2.19268325	0.040205954	0.336947683	-4.197397605	not significant
SLC39A11	-0.131190126	6.645837214	-2.192383783	0.040230511	0.336947683	-4.197935357	not significant
THOC3	-0.116121409	7.75986096	-2.192185956	0.04024674	0.336947683	-4.19829057	not significant
CAMKV	-0.12488926	9.743776294	-2.192142593	0.040250298	0.336947683	-4.198368429	not significant
MAT2A	0.250727552	8.994258236	2.191620007	0.040293203	0.336947683	-4.199306668	not significant
CHM	-0.181469985	7.596383945	-2.191584594	0.040296112	0.336947683	-4.199370243	not significant
SLC25A47	-0.199454296	4.840696256	-2.190739938	0.040365551	0.337135595	-4.200886417	not significant
AKR1B10	-0.158743383	3.858441462	-2.190624935	0.040375013	0.337135595	-4.201092822	not significant
NISCH	-0.473696274	6.881289519	-2.189552203	0.040463379	0.33745607	-4.203017829	not significant
SWSAP1	-0.264069565	5.885901503	-2.189473413	0.040469876	0.33745607	-4.203159196	not significant
RBMX2	-0.169030569	5.320056451	-2.187954611	0.040595305	0.338265903	-4.205883638	not significant
PEX13	0.152452601	7.826301324	2.187561465	0.040627831	0.338301011	-4.206588681	not significant
PTGS2	0.357290308	3.859596361	2.186708556	0.040698475	0.338620584	-4.208117971	not significant
RFC2	-0.155100186	7.958110394	-2.186414128	0.040722887	0.338620584	-4.208645806	not significant
PAIP2	0.100300378	10.17843447	2.184909668	0.040847838	0.339423378	-4.211342248	not significant
POLM	-0.128157765	3.923039317	-2.183993583	0.040924093	0.339611061	-4.212983598	not significant
RING1	-0.154148389	7.002418622	-2.183955475	0.040927268	0.339611061	-4.213051866	not significant
CELSR2	-0.169784106	7.680000984	-2.183122339	0.040996736	0.339705536	-4.214544218	not significant
KAZN	0.220816018	5.544339403	2.182761479	0.041026858	0.339705536	-4.2151905	not significant
FDFT1	-0.175601269	8.478693793	-2.182674912	0.041034087	0.339705536	-4.215345527	not significant
DPYD	0.14606777	3.472150524	2.182456017	0.041052372	0.339705536	-4.215737517	not significant
STARD7	-0.119830999	8.736672932	-2.182005861	0.041089998	0.339767029	-4.216543564	not significant
MGARP	0.160277391	5.211993046	2.181610939	0.041123033	0.339767029	-4.217250627	not significant
FMR1	0.119467937	8.38221366	2.180489711	0.041216954	0.339767029	-4.219257637	not significant
NPY5R	0.209259423	5.134912916	2.18032911	0.041230423	0.339767029	-4.219545063	not significant
ATN1	-0.229977488	6.604459472	-2.180183355	0.041242651	0.339767029	-4.219805908	not significant
PTRHD1	-0.178324776	6.5759982	-2.179866999	0.041269201	0.339767029	-4.220372027	not significant
SUPT6H	-0.116064589	7.363570898	-2.179816671	0.041273426	0.339767029	-4.220462084	not significant
SGF29	0.115122113	6.070683245	2.179293709	0.041317355	0.339767029	-4.221397803	not significant
GSTK1	-0.186844345	6.601044494	-2.178402974	0.041392273	0.339767029	-4.222991252	not significant
GFRA2	0.267234501	6.113129697	2.178351362	0.041396618	0.339767029	-4.223083568	not significant
ZFP1	-0.185715927	6.561190684	-2.177595866	0.041460265	0.339767029	-4.224434757	not significant
ZNF639	-0.116415619	7.575402295	-2.177562191	0.041463104	0.339767029	-4.224494977	not significant
HNRNPA1	-0.267337528	6.869897189	-2.177551549	0.041464001	0.339767029	-4.224514008	not significant
FECH	-0.276519939	7.270647449	-2.177463563	0.04147142	0.339767029	-4.22467135	not significant
LY75	-0.079372822	2.955202462	-2.176641214	0.041540818	0.339767029	-4.226141725	not significant
LY75-CD302	-0.079372822	2.955202462	-2.176641214	0.041540818	0.339767029	-4.226141725	not significant
HACD4	-0.153505482	4.503321688	-2.17661307	0.041543194	0.339767029	-4.226192041	not significant
SEMA3C	0.213012746	4.377787105	2.175621668	0.041627003	0.340184822	-4.227964226	not significant
CYP2C18	-0.133378357	3.347281268	-2.175335564	0.041651217	0.340184822	-4.228475559	not significant
TRMT1L	0.18256067	6.657544056	2.173952668	0.04176844	0.340909212	-4.230946545	not significant
VEGFA	0.171738712	6.909630771	2.17189538	0.041943383	0.342103401	-4.234620775	not significant
SRGAP2C	-0.161950806	7.659319905	-2.170566383	0.04205675	0.342331632	-4.236993184	not significant
SRGAP2B	-0.161950806	7.659319905	-2.170566383	0.04205675	0.342331632	-4.236993184	not significant
PORCN	-0.107419542	8.002489727	-2.170559783	0.042057313	0.342331632	-4.237004964	not significant
PSMD3	-0.125185403	8.527563866	-2.168828921	0.042205379	0.343252459	-4.240093413	not significant
NHSL1	0.168107707	7.162600692	2.168566205	0.042227895	0.343252459	-4.240562058	not significant
GOLGA5	-0.137440322	7.408648513	-2.168201857	0.042259138	0.343272906	-4.241211941	not significant
EBP	0.130744407	7.52719746	2.167785546	0.042294864	0.343329705	-4.241954428	not significant
MAGED2	-0.111162838	6.499123273	-2.16692948	0.042368412	0.34369325	-4.24348094	not significant
CHMP7	-0.089225037	8.044709856	-2.166206674	0.042430602	0.343882737	-4.24476954	not significant
BPNT1	0.23798718	7.895951461	2.165989205	0.042449329	0.343882737	-4.245157186	not significant
SP7	-0.113045958	5.772344297	-2.16402359	0.042618939	0.344918739	-4.248659894	not significant
NFATC4	0.145117101	3.520186476	2.163838439	0.042634947	0.344918739	-4.24898973	not significant
RNF2	-0.206409903	7.310847638	-2.163453031	0.042668286	0.344954907	-4.24967626	not significant
TRIM46	0.085172603	7.800743182	2.162619035	0.042740512	0.345103889	-4.251161607	not significant
KIRREL1	0.237087187	3.64622152	2.162573288	0.042744477	0.345103889	-4.251243072	not significant
CER1	-0.105581214	3.422509276	-2.160374301	0.042935463	0.34641178	-4.255157738	not significant
IFIT2	-0.159208637	4.807737167	-2.158274979	0.043118516	0.347653944	-4.258892704	not significant
ARL5A	0.121365003	9.132508272	2.157034485	0.043227015	0.348227285	-4.26109866	not significant
MAD2L2	-0.204267625	5.618817251	-2.156675438	0.043258465	0.348227285	-4.261737003	not significant
PADI2	-0.276160393	6.694487461	-2.156192223	0.043300825	0.348227285	-4.262595999	not significant
FHOD3	-0.23030169	7.014702272	-2.15613097	0.043306197	0.348227285	-4.262704879	not significant
BABAM1	-0.163331943	8.732389974	-2.155040662	0.043401924	0.348447289	-4.26464262	not significant
CRTAP	-0.142259876	5.417611122	-2.154856257	0.043418133	0.348447289	-4.264970293	not significant
AAMDC	0.152438843	7.496790269	2.154823189	0.043421041	0.348447289	-4.265029051	not significant
TTC19	0.15703668	7.557250617	2.15386595	0.043505276	0.348717849	-4.266729694	not significant
CLDN11	-0.256817987	9.032062646	-2.153776862	0.043513124	0.348717849	-4.266887945	not significant
SLC16A2	-0.12484691	5.331186253	-2.15278261	0.043600788	0.349186203	-4.268653811	not significant
IKBIP	-0.21593634	4.33796855	-2.150797431	0.043776303	0.349384334	-4.27217814	not significant
VIP	0.202258385	7.937249129	2.150619571	0.04379206	0.349384334	-4.2724938	not significant
MOB1B	-0.202872416	6.570367588	-2.150568218	0.04379661	0.349384334	-4.272584937	not significant
CDKN2D	-0.131377367	8.673554039	-2.149261302	0.043912557	0.349384334	-4.27490389	not significant
TOB1	-0.250459784	8.069101222	-2.149054774	0.043930905	0.349384334	-4.275270267	not significant
NTRK2	0.288581818	4.643275247	2.149052677	0.043931091	0.349384334	-4.275273987	not significant
CERK	0.180001878	8.046614525	2.149029679	0.043933135	0.349384334	-4.275314783	not significant
CHMP1B	0.194649985	6.20536367	2.149014735	0.043934463	0.349384334	-4.275341293	not significant
CCNB2	0.127538213	3.719130471	2.148918025	0.043943058	0.349384334	-4.275512845	not significant
CHURC1-FNTB	-0.148470544	6.927707038	-2.148871836	0.043947163	0.349384334	-4.275594777	not significant
FNTB	-0.148470544	6.927707038	-2.148871836	0.043947163	0.349384334	-4.275594777	not significant
COL13A1	0.122147012	4.138857935	2.148060511	0.044019334	0.349543626	-4.277033771	not significant
LUC7L2	-0.149864084	7.740581486	-2.147660473	0.044054959	0.349543626	-4.277743168	not significant
FMC1-LUC7L2	-0.149864084	7.740581486	-2.147660473	0.044054959	0.349543626	-4.277743168	not significant
GAS2	-0.223478936	4.333223438	-2.147190197	0.044096872	0.349559576	-4.278577017	not significant
MAP2K6	0.186679725	6.240079347	2.146542328	0.044154672	0.349559576	-4.279725572	not significant
ASPSCR1	-0.15942742	7.247661923	-2.146366039	0.044170411	0.349559576	-4.280038063	not significant
COIL	-0.18576997	6.87928562	-2.146326007	0.044173986	0.349559576	-4.280109022	not significant
BCL11A	-0.15653276	8.618193983	-2.145892522	0.044212713	0.349634489	-4.280877346	not significant
CALN1	-0.088970866	9.972780778	-2.144202952	0.044363953	0.350598463	-4.283871086	not significant
MYNN	0.160474637	4.934911625	2.143426598	0.044433605	0.350603784	-4.285246217	not significant
ITGB6	0.108956412	3.078792391	2.143364536	0.044439177	0.350603784	-4.285356131	not significant
KDM3B	-0.138256409	7.979622257	-2.142779819	0.044491707	0.350603784	-4.2863916	not significant
RIPOR2	0.213289923	7.324406172	2.142579564	0.044509711	0.350603784	-4.286746189	not significant
NARF	0.262660443	6.553174694	2.142561501	0.044511335	0.350603784	-4.286778172	not significant
CCDC117	0.300780008	5.526592139	2.14213879	0.044549361	0.350672142	-4.28752659	not significant
AP1G1	0.210592808	6.667725514	2.141018271	0.044650302	0.351016653	-4.289510051	not significant
GCNT2	0.22306227	5.127735898	2.141000777	0.04465188	0.351016653	-4.289541012	not significant
SLC25A24	0.091242152	3.128537424	2.140192889	0.044724789	0.351094279	-4.290970672	not significant
CCL20	0.124589187	4.843218445	2.139974356	0.04474453	0.351094279	-4.291357335	not significant
ATG9B	0.163904963	4.800020894	2.139914889	0.044749903	0.351094279	-4.291462551	not significant
USP20	-0.155582204	7.570212698	-2.13701722	0.04501243	0.352922261	-4.296587183	not significant
EBAG9	-0.232031938	6.895237285	-2.136295481	0.045078036	0.353204886	-4.297862937	not significant
PXMP4	-0.173113618	6.256440621	-2.135572756	0.045143818	0.353488522	-4.299140165	not significant
FBXO9	-0.098543016	9.509715638	-2.134211189	0.045267984	0.353911718	-4.301545655	not significant
MYBPC3	-0.218963196	5.621134858	-2.134074194	0.045280495	0.353911718	-4.301787632	not significant
COX7A2L	-0.113857575	9.931144791	-2.134006036	0.04528672	0.353911718	-4.301908019	not significant
GNA11	-0.141790664	8.260492721	-2.132740084	0.045402488	0.354584525	-4.304143598	not significant
CLASP1	0.188873311	4.094317118	2.131870966	0.045482121	0.354974438	-4.305677922	not significant
EPHA6	0.187927056	4.590607897	2.130505907	0.045607451	0.355720254	-4.308086985	not significant
C6orf120	-0.267895178	5.410527929	-2.129951544	0.045658438	0.35588563	-4.309065056	not significant
PPP1R3F	-0.138712324	6.943670487	-2.129184425	0.045729078	0.356034015	-4.310418233	not significant
FLNB	-0.133001393	6.486133271	-2.129097732	0.045737067	0.356034015	-4.310571139	not significant
COLGALT1	-0.135899702	7.726026807	-2.12825864	0.04581446	0.356404285	-4.31205089	not significant
LRP8	0.222908499	4.584404003	2.126179622	0.046006728	0.35761077	-4.315715708	not significant
DCAF15	-0.257257609	6.18311599	-2.125934928	0.046029405	0.35761077	-4.316146899	not significant
PTGR2	-0.180896454	4.318846757	-2.124480277	0.046164426	0.358353574	-4.318709598	not significant
MPHOSPH8	0.117018653	7.624623118	2.123941642	0.046214513	0.358353574	-4.31965825	not significant
GAS6	-0.129988561	8.617332617	-2.12387573	0.046220646	0.358353574	-4.319774324	not significant
BLCAP	-0.120806177	8.917909766	-2.123408071	0.046264178	0.358353574	-4.320597835	not significant
KMT2E	-0.129875261	8.586234069	-2.12329224	0.046274966	0.358353574	-4.320801786	not significant
FAP	-0.12847788	3.78114355	-2.1226335	0.04633636	0.358596614	-4.321961543	not significant
VAV3	0.228962676	4.500346898	2.121844242	0.046410017	0.358934168	-4.32335079	not significant
GLI1	-0.20063874	4.786394967	-2.12078623	0.04650892	0.359466421	-4.325212592	not significant
RANBP2	0.196623661	7.32471441	2.119598359	0.04662019	0.360087118	-4.327302219	not significant
EHF	0.153879084	3.500957682	2.119285903	0.046649499	0.360087118	-4.327851751	not significant
MRPL12	0.134036172	8.924409324	2.118070429	0.046763668	0.360604494	-4.329988983	not significant
POLI	0.142987464	5.515552248	2.117929924	0.046776882	0.360604494	-4.330235991	not significant
UFM1	0.150474581	6.83368146	2.117468552	0.046820296	0.36070646	-4.331047012	not significant
RNF123	-0.126668325	7.685137871	-2.11561508	0.046995071	0.361819654	-4.334304016	not significant
SCN11A	-0.148335492	4.204243869	-2.114619212	0.047089221	0.362311074	-4.336053264	not significant
ADRA2A	0.240545668	5.213293697	2.114156715	0.047133003	0.362362076	-4.336865468	not significant
LMCD1	-0.17694708	5.467539225	-2.11390866	0.047156501	0.362362076	-4.337301038	not significant
PRRX1	0.179478888	4.041794811	2.113391616	0.047205513	0.362505574	-4.338208835	not significant
SOX6	0.173142418	4.05282022	2.111997299	0.047337914	0.362807896	-4.340656207	not significant
KCTD2	-0.119284813	8.495884747	-2.111719089	0.047364372	0.362807896	-4.341144412	not significant
VWA1	0.157686041	6.226402126	2.111646306	0.047371296	0.362807896	-4.341272126	not significant
TOPBP1	-0.203471284	5.632284883	-2.111292271	0.047404989	0.362807896	-4.34189332	not significant
APMAP	-0.189965498	5.765656223	-2.111121895	0.047421211	0.362807896	-4.342192239	not significant
BNIPL	0.114698573	3.562855727	2.110960562	0.047436577	0.362807896	-4.34247528	not significant
HRK	0.159727023	5.498631552	2.110332682	0.047496421	0.362807896	-4.343576696	not significant
FOXJ3	-0.135365965	9.161503536	-2.110072835	0.047521207	0.362807896	-4.344032455	not significant
FAM131B	-0.200098156	7.044459822	-2.109384632	0.04758691	0.362807896	-4.345239359	not significant
IRF3	0.148520201	6.335861588	2.109182884	0.047606186	0.362807896	-4.345593118	not significant
MAF1	-0.100912758	8.523020114	-2.109117506	0.047612434	0.362807896	-4.345707753	not significant
GSTP1	-0.082157528	11.17160279	-2.109043585	0.0476195	0.362807896	-4.345837363	not significant
UBALD2	0.126583038	3.264595457	2.108833339	0.047639601	0.362807896	-4.346205985	not significant
SMIM8	-0.231804113	7.017560674	-2.1076488	0.047752994	0.363439826	-4.348282398	not significant
FHL1	0.135895618	3.41797602	2.10678214	0.047836112	0.363840677	-4.349801127	not significant
CHIC1	0.224243092	4.881503949	2.105178745	0.047990232	0.364780714	-4.352609872	not significant
FGF13	-0.090666694	9.794229895	-2.104068257	0.048097236	0.365361648	-4.35455438	not significant
ZNF740	-0.131804486	7.899560099	-2.103308712	0.048170548	0.365686072	-4.355884002	not significant
EMP2	0.170680498	4.887903829	2.102402985	0.048258101	0.365904468	-4.357469129	not significant
FAM184B	-0.201377763	4.903529228	-2.102377564	0.048260561	0.365904468	-4.357513612	not significant
EBF3	-0.14602018	4.454546253	-2.101140389	0.048380392	0.366060207	-4.359678102	not significant
PDE8A	-0.170834138	6.829904089	-2.100966408	0.048397265	0.366060207	-4.359982423	not significant
RBM4B	0.12077757	4.564275487	2.100870263	0.048406592	0.366060207	-4.360150591	not significant
EIF6	-0.095635525	8.480848978	-2.100816007	0.048411856	0.366060207	-4.360245489	not significant
AIF1	-0.230662443	5.742566217	-2.10044953	0.048447425	0.366060207	-4.360886439	not significant
PPP1R37	0.104509574	8.247848769	2.10026943	0.048464913	0.366060207	-4.361201399	not significant
TTC27	-0.190204148	5.483855395	-2.099657683	0.048524359	0.366277679	-4.3622711	not significant
POLR2E	-0.118896156	8.819396342	-2.098853356	0.048602619	0.366636799	-4.363677247	not significant
TBR1	-0.193933686	6.802300293	-2.098440232	0.048642859	0.366708848	-4.364399351	not significant
PLXDC2	-0.137960893	6.760301796	-2.097959295	0.048689743	0.366731645	-4.365239874	not significant
GRK1	0.150977125	4.255825008	2.097779652	0.048707266	0.366731645	-4.3655538	not significant
CDH13	-0.131634329	8.317751785	-2.097156649	0.048768079	0.366958299	-4.366642367	not significant
RBP7	-0.143465	3.705774536	-2.095648335	0.048915595	0.367836653	-4.369276987	not significant
RFC3	-0.148366154	4.68867557	-2.094990155	0.048980092	0.368013044	-4.370426276	not significant
SH2D2A	0.159213201	6.103333974	2.094780538	0.049000649	0.368013044	-4.370792253	not significant
PCDHB16	-0.261186946	5.801301773	-2.093633688	0.049113258	0.368627087	-4.372794169	not significant
PCSK1N	-0.095604528	11.2059034	-2.092745756	0.049200605	0.369050864	-4.374343648	not significant
ACO2	-0.102873108	10.31511448	-2.092224043	0.049251991	0.369204545	-4.375253865	not significant
BIRC6	-0.212134545	6.851393489	-2.091234395	0.049349601	0.369476898	-4.37698008	not significant
SHC3	0.254289188	6.106782981	2.09122867	0.049350166	0.369476898	-4.376990064	not significant
NTMT1	-0.117283135	7.030727416	-2.088822146	0.049588253	0.370712366	-4.381185536	not significant
THY1	-0.099794933	11.44516885	-2.088614797	0.049608815	0.370712366	-4.38154688	not significant
SFSWAP	0.156136281	5.057213262	2.08802097	0.049667746	0.370712366	-4.382581607	not significant
SLC52A1	-0.107151373	5.499902452	-2.087656379	0.049703958	0.370712366	-4.383216804	not significant
SLC52A2	-0.107151373	5.499902452	-2.087656379	0.049703958	0.370712366	-4.383216804	not significant
SGMS1	0.270208573	6.410153524	2.087520459	0.049717465	0.370712366	-4.38345359	not significant
SUB1	-0.107022615	8.863258776	-2.087370639	0.049732356	0.370712366	-4.383714577	not significant
UTS2	0.115025136	3.713763132	2.086782041	0.049790899	0.370917362	-4.384739807	not significant
SEC22B	-0.139494635	8.023074369	-2.085660922	0.049902579	0.371517702	-4.386692085	not significant
FGF22	0.149395499	5.156663448	2.084841339	0.049984364	0.37189487	-4.388118856	not significant
GPN1	-0.122996033	7.523446004	-2.084320538	0.050036397	0.371991234	-4.38902531	not significant
NOL6	-0.107692231	7.535523981	-2.084088664	0.050059579	0.371991234	-4.38942884	not significant
SLC6A1	-0.113950674	9.881896604	-2.083133398	0.050155185	0.372470049	-4.391090986	not significant
RBM38	0.123183925	5.102253978	2.081973273	0.050271516	0.373102079	-4.393108934	not significant
MECOM	-0.148899744	3.377793573	-2.081247049	0.050344462	0.373411529	-4.394371782	not significant
PARD3	0.12437633	4.6526447	2.080647543	0.050404751	0.373427056	-4.395414064	not significant
SOD1	-0.191291034	5.381871374	-2.08060056	0.050409478	0.373427056	-4.395495739	not significant
RPRD1A	0.351719323	6.918722025	2.08005966	0.050463934	0.373427056	-4.396435956	not significant
CBR4	-0.143174898	6.726260528	-2.079589103	0.050511351	0.373427056	-4.397253772	not significant
TMEM109	0.144246705	6.589475715	2.079233338	0.050547227	0.373427056	-4.397872004	not significant
TMEM80	-0.134951646	6.833925384	-2.07918756	0.050551846	0.373427056	-4.397951552	not significant
NCDN	-0.107770496	11.40681278	-2.078991052	0.050571673	0.373427056	-4.398293	not significant
LPCAT3	-0.112089488	6.656928878	-2.078744416	0.050596569	0.373427056	-4.398721523	not significant
IDH1	-0.478676857	6.437650076	-2.077950012	0.050676832	0.373788561	-4.400101553	not significant
KLF10	0.31723679	6.206865758	2.077453487	0.050727057	0.373791007	-4.400963941	not significant
SATB1	-0.125397414	8.470479609	-2.07732829	0.050739728	0.373791007	-4.401181367	not significant
LINGO1	0.112426151	9.03027996	2.074893453	0.050986724	0.375379155	-4.405408248	not significant
IFFO1	-0.125133305	7.204146955	-2.073696317	0.051108561	0.375609196	-4.407485319	not significant
FBXO17	-0.112380024	4.204742504	-2.073516483	0.051126886	0.375609196	-4.407797271	not significant
HAS3	0.175935846	3.924877939	2.073380444	0.051140752	0.375609196	-4.408033241	not significant
CRYBA4	0.153898907	4.425653847	2.073351456	0.051143708	0.375609196	-4.408083522	not significant
MAGIX	0.170359268	4.705422182	2.072170641	0.051264215	0.376020784	-4.41013131	not significant
CHST4	0.106237943	3.657136963	2.072143601	0.051266977	0.376020784	-4.410178196	not significant
RASAL3	0.140129207	3.870159823	2.071748213	0.051307387	0.376020784	-4.410863711	not significant
HNMT	-0.257662027	5.783420751	-2.071569854	0.051325625	0.376020784	-4.411172918	not significant
VPS16	-0.136054677	7.261349286	-2.070727107	0.05141188	0.376421911	-4.412633699	not significant
ETV2	0.193206485	5.155677464	2.069212071	0.051567272	0.377328433	-4.415258841	not significant
SMPD1	-0.093489681	9.197271382	-2.067402483	0.051753428	0.377992249	-4.418392753	not significant
GNL3	-0.123340627	7.448024421	-2.067160342	0.051778383	0.377992249	-4.418811968	not significant
TFF2	0.134149722	4.257441281	2.066730314	0.051822729	0.377992249	-4.419556394	not significant
DNAJC21	0.216567811	6.890160411	2.06667209	0.051828736	0.377992249	-4.419657178	not significant
FBXO8	-0.148240968	7.172918545	-2.06663601	0.051832459	0.377992249	-4.419719631	not significant
ZNF574	-0.212240621	7.600679455	-2.066487401	0.051847795	0.377992249	-4.419976859	not significant
UBE2E2	-0.153973544	8.152886623	-2.065414966	0.051958585	0.37856898	-4.421832789	not significant
SLC6A8	-0.106058056	8.733450304	-2.064200758	0.052084278	0.379253526	-4.423933325	not significant
ZBTB18	-0.136456647	10.44603133	-2.062967027	0.052212272	0.379830283	-4.426066825	not significant
ARPC1B	0.135061167	6.496125569	2.062767715	0.052232976	0.379830283	-4.42641142	not significant
RHBDL3	0.160487315	5.094491158	2.062518747	0.052258849	0.379830283	-4.426841835	not significant
MPV17L	-0.153268117	7.213313633	-2.062173923	0.052294702	0.379859816	-4.427437914	not significant
BLM	-0.164202963	4.816450313	-2.060973385	0.052419701	0.380536457	-4.429512716	not significant
ARL6IP4	-0.162328153	8.282825429	-2.060242217	0.052495961	0.380858677	-4.430775963	not significant
RMDN3	0.141432405	8.130640965	2.056453812	0.052892687	0.383346245	-4.437316619	not significant
VPS37B	-0.112115961	6.417955686	-2.056355663	0.052903001	0.383346245	-4.437485971	not significant
SLC4A10	-0.096205611	9.69897517	-2.055710625	0.05297083	0.383605117	-4.438598821	not significant
WFS1	-0.110861976	8.713404383	-2.055365599	0.053007143	0.383635582	-4.439193983	not significant
CNGB3	-0.10836036	3.122335344	-2.054742733	0.053072754	0.38387793	-4.440268252	not significant
CCDC136	-0.106154836	8.486069667	-2.053372585	0.05321734	0.384690863	-4.442630636	not significant
PRKG2	0.165883146	4.182347172	2.052937058	0.053263373	0.384790839	-4.443381351	not significant
MAPK1	-0.146894204	4.978939265	-2.05214064	0.053347644	0.385166765	-4.444753868	not significant
FAH	-0.173008774	7.073961101	-2.051522949	0.053413085	0.385406373	-4.445818136	not significant
CEP70	-0.219584511	5.503251889	-2.051213256	0.053445923	0.38541058	-4.446351653	not significant
RAE1	-0.169991286	7.92552113	-2.05022497	0.053550835	0.385725886	-4.448053855	not significant
PRDX4	-0.224968138	4.502821568	-2.050002745	0.053574451	0.385725886	-4.448436538	not significant
KCNQ5	-0.255641817	5.843092	-2.049889486	0.05358649	0.385725886	-4.448631566	not significant
SAFB	0.095044048	7.429534428	2.049347303	0.053644159	0.385812227	-4.449565087	not significant
HS1BP3	0.181432554	5.714144961	2.049169699	0.053663061	0.385812227	-4.449870848	not significant
HSD3B7	0.177026747	5.794199243	2.048268923	0.053759025	0.386110826	-4.45142135	not significant
AKAP8	-0.136324039	8.031455301	-2.047890854	0.053799348	0.386110826	-4.452071986	not significant
OTUD6B	0.133526772	7.913961776	2.047308998	0.053861459	0.386110826	-4.453073181	not significant
WASF2	-0.148486274	7.172672802	-2.046838607	0.053911719	0.386110826	-4.453882444	not significant
EPAS1	0.244628441	6.158399282	2.046813092	0.053914446	0.386110826	-4.453926337	not significant
AUP1	0.116019934	7.219210633	2.046693001	0.053927285	0.386110826	-4.454132921	not significant
GTF2H3	-0.172707715	6.196694619	-2.04666025	0.053930787	0.386110826	-4.454189258	not significant
SNN	0.1349524	3.955844936	2.046169766	0.053983255	0.386255036	-4.455032915	not significant
HCFC1R1	-0.136578505	10.16883832	-2.045725206	0.05403085	0.386364226	-4.455797466	not significant
ELF1	-0.171154246	3.557149485	-2.044458416	0.05416668	0.387103862	-4.457975495	not significant
ZNF689	-0.135786313	4.404286361	-2.043674782	0.054250857	0.387473697	-4.459322383	not significant
NDUFS3	-0.106444005	10.11491566	-2.043151594	0.054307123	0.387643857	-4.46022144	not significant
DPYSL2	0.160102761	4.108591164	2.042103425	0.054420005	0.38781765	-4.462022185	not significant
SLIT1	-0.110405751	6.650863682	-2.042050357	0.054425726	0.38781765	-4.462113339	not significant
KCNN2	0.207747473	7.201785924	2.041524795	0.054482411	0.38781765	-4.46301601	not significant
CACNB4	-0.167162452	9.797526148	-2.041176026	0.054520057	0.38781765	-4.463614951	not significant
DLGAP5	0.137286072	4.529369735	2.040978308	0.054541409	0.38781765	-4.463954462	not significant
PER1	0.181544792	7.508733227	2.040686488	0.054572936	0.38781765	-4.46445552	not significant
ZNF830	0.116693782	6.768198421	2.040502015	0.054592875	0.38781765	-4.464772239	not significant
PNPLA8	0.136286574	9.059036003	2.040263768	0.054618635	0.38781765	-4.465181255	not significant
ILF2	-0.270194163	7.193746353	-2.040047983	0.054641976	0.38781765	-4.465551682	not significant
APPL1	0.149524904	6.904008	2.039918084	0.054656032	0.38781765	-4.46577466	not significant
ETS2	0.120702021	8.374315065	2.038481813	0.054811655	0.388691075	-4.468239483	not significant
SOX3	-0.109814878	4.163240796	-2.038161822	0.05484638	0.388706643	-4.468788475	not significant
SNRPD3	0.157268536	8.408935711	2.036706353	0.055004578	0.389386131	-4.471284842	not significant
PLPBP	0.134329841	8.385973465	2.036607363	0.055015353	0.389386131	-4.471454584	not significant
BHMT	0.108774995	3.575104454	2.036249824	0.055054284	0.389386131	-4.472067626	not significant
HNRNPF	0.190055791	7.949929501	2.035829989	0.055100029	0.389386131	-4.472787393	not significant
PRKACA	-0.14572773	9.071903303	-2.035782621	0.055105193	0.389386131	-4.472868595	not significant
SH2B1	0.121935436	8.500395041	2.034960095	0.055194922	0.389789672	-4.474278435	not significant
RCAN1	0.132999321	7.670955253	2.034526781	0.055242245	0.389893437	-4.475021004	not significant
ALOX12B	0.135163408	4.093882527	2.034178865	0.055280268	0.389931477	-4.475617151	not significant
CACNA1A	-0.172308404	7.05033833	-2.032797794	0.055431433	0.390767076	-4.47798294	not significant
UXT	-0.264555788	4.903064013	-2.032316251	0.055484227	0.390839081	-4.478807582	not significant
DAB2IP	-0.104862516	8.332255429	-2.032108073	0.055507065	0.390839081	-4.479164049	not significant
GNL2	-0.186929066	7.258506071	-2.031644386	0.055557963	0.390967078	-4.47995794	not significant
SDCBP	0.101810215	10.15714024	2.030973529	0.055631676	0.391026009	-4.481106326	not significant
PUM3	0.115705544	6.989415028	2.03097252	0.055631786	0.391026009	-4.481108052	not significant
CPLX2	-0.282332082	8.9221125	-2.030420878	0.055692466	0.391222382	-4.482052179	not significant
TRIP12	0.136700419	8.635969678	2.029868226	0.055753315	0.39141972	-4.482997865	not significant
CCNL2	0.17761316	8.574130818	2.02860808	0.055892286	0.391772199	-4.485153576	not significant
MZT2A	-0.120978451	7.884241507	-2.028521162	0.055901883	0.391772199	-4.485302234	not significant
MZT2B	-0.120978451	7.884241507	-2.028521162	0.055901883	0.391772199	-4.485302234	not significant
NSMCE2	-0.147119343	6.325006628	-2.02819967	0.055937393	0.391791269	-4.485852051	not significant
ZNF436	-0.118310218	3.879194216	-2.026638194	0.05611015	0.392726573	-4.488521684	not significant
SOX7	-0.111954417	3.612608604	-2.026398931	0.056136663	0.392726573	-4.488930631	not significant
ENPEP	-0.171682792	3.769675065	-2.024737014	0.056321135	0.393786565	-4.491770298	not significant
U2AF1L4	-0.100045567	7.65543024	-2.022882938	0.056527576	0.39481088	-4.494936512	not significant
TMEM141	-0.22507188	6.338278374	-2.022827858	0.05653372	0.39481088	-4.495030543	not significant
SLC1A2	0.138906546	6.870976893	2.022146924	0.056609715	0.395110682	-4.496192882	not significant
SCN2A	-0.139176464	9.290125654	-2.020559092	0.05678728	0.396118629	-4.498902282	not significant
WSB1	-0.22985595	7.51611245	-2.02005753	0.056843473	0.396279262	-4.499757835	not significant
LGI4	-0.160846349	6.809837573	-2.017757286	0.057101818	0.397629226	-4.50367976	not significant
GMNN	-0.115765492	5.222704252	-2.01774083	0.05710367	0.397629226	-4.503707807	not significant
LRP10	-0.091008556	7.68530574	-2.016995421	0.057187616	0.39798184	-4.504978099	not significant
ANAPC2	-0.085889459	8.394878222	-2.014574417	0.057461024	0.399651789	-4.509101748	not significant
CLDN16	0.169858579	3.81729507	2.013844042	0.057543735	0.399719816	-4.510345145	not significant
TCF15	0.198908841	4.553657742	2.013797681	0.057548989	0.399719816	-4.510424061	not significant
ATP13A3	-0.250129667	6.598528533	-2.01360207	0.057571161	0.399719816	-4.510757016	not significant
LST1	-0.208898906	6.159608002	-2.012840669	0.057657536	0.399806043	-4.512052816	not significant
ADCY3	0.213171514	6.373428524	2.012688366	0.057674828	0.399806043	-4.512311976	not significant
COQ8A	-0.20566147	7.048964295	-2.012486215	0.057697786	0.399806043	-4.512655938	not significant
LIMS2	0.15461134	6.973947607	2.012313411	0.057717418	0.399806043	-4.512949949	not significant
LCMT2	-0.166740765	5.746945061	-2.011381664	0.057823373	0.400307929	-4.514534946	not significant
STK3	-0.248746805	5.285841408	-2.008802232	0.058117605	0.401953592	-4.518920313	not significant
BCAP31	0.083754132	9.55686733	2.008708148	0.058128363	0.401953592	-4.519080199	not significant
DLX2	-0.125585074	5.799769017	-2.007848107	0.05822678	0.402313525	-4.520541514	not significant
FGB	0.175765423	3.762507732	2.007664996	0.058247753	0.402313525	-4.52085259	not significant
GPR162	-0.102056305	9.509318647	-2.006162448	0.058420106	0.403187791	-4.523404464	not significant
COL4A1	0.165559935	6.572252014	2.005973469	0.058441816	0.403187791	-4.523725331	not significant
ABCA2	-0.107509166	8.198682208	-2.005387635	0.058509161	0.403419481	-4.52471989	not significant
DPH7	-0.18291645	6.456771536	-2.00398574	0.058670598	0.40424329	-4.527099083	not significant
FCHO1	-0.205465762	5.866486546	-2.003546087	0.058721309	0.40424329	-4.527845006	not significant
LIMK2	0.167732728	7.158646769	2.003469624	0.058730132	0.40424329	-4.527974722	not significant
GDI1	-0.085917848	11.01371222	-2.003050696	0.058778496	0.404343261	-4.528685363	not significant
PSAP	-0.070999873	11.56341701	-2.002270424	0.058868669	0.404449582	-4.530008706	not significant
KIF3B	0.164225625	6.995974603	2.001818733	0.058920926	0.404449582	-4.530774617	not significant
TMBIM6	-0.087210058	10.04997814	-2.00176939	0.058926637	0.404449582	-4.530858279	not significant
CA14	-0.143095311	6.269721682	-2.00174601	0.058929343	0.404449582	-4.530897921	not significant
EFEMP2	-0.108749905	6.727264979	-2.001232896	0.058988764	0.404624995	-4.531767827	not significant
GPN3	-0.08537736	6.77203909	-2.000583733	0.059064016	0.404743451	-4.532868173	not significant
PVR	0.136797726	5.69110962	2.000323479	0.05909421	0.404743451	-4.533309243	not significant
C11orf49	-0.111922367	8.506691198	-2.000207658	0.059107651	0.404743451	-4.533505521	not significant
C1orf43	-0.115920576	8.939361104	-1.999344733	0.059207882	0.404829607	-4.534967653	not significant
ETFBKMT	-0.192508974	3.969488784	-1.99898366	0.059249866	0.404829607	-4.535579329	not significant
CCDC106	-0.12533729	7.318036074	-1.998850946	0.059265304	0.404829607	-4.535804134	not significant
SAPCD1	0.13910101	3.700944581	1.998500224	0.05930612	0.404829607	-4.536398179	not significant
KCNMB4	-0.115847673	9.090536614	-1.998432551	0.059313999	0.404829607	-4.536512795	not significant
C16orf74	-0.136816521	5.484295442	-1.998350848	0.059323512	0.404829607	-4.536651168	not significant
MRPS26	-0.128708407	8.441413151	-1.997930064	0.059372527	0.404932834	-4.537363757	not significant
CYB5R4	0.121218593	8.018849439	1.996790423	0.05950546	0.405607955	-4.539293217	not significant
BIN3	-0.115105661	6.323814077	-1.996106919	0.059585315	0.40592071	-4.540450069	not significant
NDUFV1	-0.088968697	10.2493088	-1.995591805	0.059645559	0.406099594	-4.541321745	not significant
SLC20A2	-0.191353488	7.97673987	-1.994938092	0.059722092	0.406233924	-4.542427743	not significant
USP38	-0.20999646	5.679210991	-1.994714858	0.059748246	0.406233924	-4.542805371	not significant
NHP2	-0.232098002	7.096829281	-1.994552451	0.059767281	0.406233924	-4.543080085	not significant
HKDC1	-0.092190367	5.930170204	-1.993902655	0.059843493	0.406496298	-4.544179078	not significant
ZSWIM1	-0.149519529	7.295905325	-1.993643422	0.059873921	0.406496298	-4.54461745	not significant
UQCRC2	-0.089420668	10.44184839	-1.993036698	0.059945192	0.406744586	-4.545643296	not significant
ELOVL2	-0.297314311	5.321725903	-1.992752754	0.059978572	0.406744586	-4.546123316	not significant
SRSF4	0.086723917	8.906700443	1.992295051	0.060032414	0.406744854	-4.546896987	not significant
PRPF38A	-0.090978733	7.373865633	-1.991264586	0.060153792	0.406744854	-4.54863839	not significant
TMEM165	-0.115351162	8.486731527	-1.991200411	0.060161358	0.406744854	-4.548746819	not significant
CERS5	-0.116583051	8.311363172	-1.991095162	0.060173769	0.406744854	-4.548924646	not significant
HABP4	-0.119512575	8.792674005	-1.990867165	0.060200662	0.406744854	-4.549309839	not significant
MEF2B	0.167282351	5.126060286	1.990851987	0.060202452	0.406744854	-4.549335482	not significant
SLC48A1	-0.099645912	8.819344771	-1.990481763	0.060246145	0.406744854	-4.549960898	not significant
FANCL	-0.180491849	6.055120917	-1.990272026	0.060270911	0.406744854	-4.550315172	not significant
SRP68	0.10163937	8.603533852	1.990152971	0.060284973	0.406744854	-4.55051626	not significant
QPCT	-0.178511366	5.983626153	-1.989472751	0.060365371	0.407057456	-4.551665026	not significant
SNAPC2	-0.111224572	9.240800843	-1.987583177	0.060589209	0.408316948	-4.554854804	not significant
COL6A1	-0.172095496	6.236788717	-1.986961879	0.060662969	0.408316948	-4.555903176	not significant
HTR1B	0.175048245	5.675642573	1.986933146	0.060666382	0.408316948	-4.555951653	not significant
LRRC40	-0.274275847	5.865812054	-1.986284679	0.060743456	0.408316948	-4.557045627	not significant
MACF1	-0.109273391	8.836967554	-1.986085283	0.060767174	0.408316948	-4.557381964	not significant
CHRM1	0.135854786	6.50572173	1.986043447	0.060772151	0.408316948	-4.557452528	not significant
SALL2	-0.157991069	7.461573538	-1.985521862	0.060834234	0.408316948	-4.558332207	not significant
SPEG	-0.190651786	6.232825402	-1.985269018	0.06086435	0.408316948	-4.558758587	not significant
MYLK	0.11488459	3.66280969	1.985026285	0.060893274	0.408316948	-4.559167882	not significant
UQCC3	-0.147852595	7.30699324	-1.98502132	0.060893866	0.408316948	-4.559176252	not significant
E2F1	-0.107641307	5.175019062	-1.982414888	0.061205223	0.410174544	-4.563569101	not significant
RARG	-0.132360191	5.352576774	-1.981762815	0.061283339	0.410285016	-4.564667498	not significant
COG6	0.146150619	7.551016424	1.981704078	0.06129038	0.410285016	-4.564766427	not significant
CARM1	-0.093448934	7.99620176	-1.980539045	0.061430183	0.41063294	-4.566728254	not significant
ZNF410	0.114690263	5.943191618	1.980434543	0.061442737	0.41063294	-4.56690419	not significant
DUSP8	-0.22696735	7.624064814	-1.980128093	0.061479564	0.41063294	-4.567420083	not significant
VPS4A	-0.104694893	8.468689251	-1.979902885	0.061506641	0.41063294	-4.567799175	not significant
KCNJ1	-0.11676045	4.124393337	-1.979560794	0.061547791	0.41063294	-4.568374961	not significant
NACC2	-0.107075379	8.241035999	-1.979554504	0.061548548	0.41063294	-4.568385549	not significant
OTOR	-0.103476523	3.176749494	-1.978737941	0.061646872	0.410935137	-4.569759667	not significant
ABCC5	0.126838134	7.950373694	1.978607223	0.061662624	0.410935137	-4.569979605	not significant
ABCB6	-0.149129155	6.468365203	-1.977303001	0.061819994	0.411730498	-4.572173482	not significant
CTNND2	-0.125126425	9.452831482	-1.977014786	0.061854819	0.411730498	-4.57265817	not significant
NOS3	-0.117333432	6.205081268	-1.976335436	0.061936973	0.411730498	-4.573800435	not significant
RBCK1	-0.100456812	8.091242732	-1.97632623	0.061938087	0.411730498	-4.573815913	not significant
RNASEH1	-0.135277833	5.291964589	-1.9761926	0.061954259	0.411730498	-4.57404057	not significant
TMC6	-0.134451313	3.867051696	-1.975129214	0.062083081	0.412357274	-4.575827947	not significant
ARID5B	0.157483668	3.797133575	1.973920565	0.062229791	0.413102094	-4.577858712	not significant
USP15	0.205011058	7.154856234	1.973201795	0.062317183	0.41345254	-4.579065993	not significant
DUSP1	0.201421578	8.345337223	1.972601255	0.062390285	0.41370783	-4.580074463	not significant
ELK3	0.114130362	3.442477896	1.971734717	0.062495899	0.41400149	-4.581529257	not significant
MIB1	0.167227993	5.991092095	1.971669408	0.062503865	0.41400149	-4.581638884	not significant
RGS3	-0.089194518	7.805519934	-1.971173062	0.062564439	0.414005735	-4.582471969	not significant
RSPO1	-0.239209002	4.924589974	-1.97109638	0.062573802	0.414005735	-4.582600662	not significant
HMOX1	0.189040047	5.306284446	1.969490097	0.062770215	0.415004009	-4.585295673	not significant
ENSA	-0.11548149	9.132320855	-1.9688919	0.062843501	0.415004009	-4.586298948	not significant
OGDH	-0.092524065	9.228214811	-1.968808115	0.062853772	0.415004009	-4.586439454	not significant
MVK	-0.118521182	7.279224554	-1.968727883	0.062863608	0.415004009	-4.586573997	not significant
CSTF2	0.222231756	6.894737065	1.967919339	0.062962814	0.41542941	-4.587929663	not significant
CHRNA5	0.125250318	3.444579506	1.967341575	0.063033788	0.415668177	-4.588898156	not significant
ABCG4	-0.141072215	7.457290972	-1.967029781	0.06307212	0.415691539	-4.589420732	not significant
CCDC97	0.104871495	7.005626341	1.966730913	0.063108882	0.415704535	-4.589921591	not significant
ADAM17	0.128705654	4.563837089	1.966223281	0.063171366	0.415886859	-4.59077219	not significant
AKAP12	-0.157823197	7.652672616	-1.965817044	0.063221409	0.415987122	-4.591452785	not significant
ARHGEF1	-0.122968583	7.345723687	-1.965059294	0.063314848	0.416244104	-4.592722041	not significant
PRPF3	0.133570775	6.215716419	1.964935418	0.063330135	0.416244104	-4.592929506	not significant
EFL1	-0.187503851	5.433674378	-1.964217444	0.063418801	0.416389028	-4.594131782	not significant
SLC15A1	-0.104501628	3.134851538	-1.964192538	0.063421879	0.416389028	-4.594173483	not significant
EMC7	-0.089281104	9.697695608	-1.962486111	0.063633066	0.417546133	-4.597029762	not significant
LMX1B	0.175435444	4.234052729	1.961620888	0.063740385	0.417826311	-4.598477368	not significant
SCARB2	-0.091306074	9.797908608	-1.96157807	0.0637457	0.417826311	-4.598548995	not significant
RAC3	-0.15780333	7.447540768	-1.961167546	0.063796679	0.417911421	-4.599235685	not significant
HSPA1L	0.249979261	3.604645799	1.960910373	0.063828634	0.417911421	-4.599665812	not significant
ZZZ3	0.148837575	6.418297254	1.96039696	0.063892469	0.418100283	-4.600524394	not significant
MUC1	0.218459368	3.954547236	1.96010236	0.063929124	0.41811117	-4.601016986	not significant
SH3GL3	-0.107940643	8.065598754	-1.959111761	0.064052515	0.418689003	-4.602672975	not significant
PPP6R3	-0.088818046	7.520480176	-1.958084305	0.064180719	0.419107843	-4.604389986	not significant
TRAF6	0.137858451	4.169046958	1.958036099	0.06418674	0.419107843	-4.60447053	not significant
ADRA1A	0.122560192	4.757080582	1.957544079	0.064248219	0.419280158	-4.60529253	not significant
ZNF35	-0.146884742	4.520228287	-1.957188113	0.064292731	0.419341614	-4.605887144	not significant
RAB21	0.110856952	8.716665693	1.955937255	0.06444936	0.420133883	-4.607976031	not significant
FLNA	-0.140389428	6.386423117	-1.955241275	0.064536656	0.420318236	-4.609137904	not significant
OVOL2	0.146618625	4.703853895	1.955150954	0.064547993	0.420318236	-4.609288666	not significant
FCRL1	0.162860497	3.70058499	1.953883733	0.064707232	0.421125664	-4.611403393	not significant
SEL1L3	-0.102516118	7.904128434	-1.953292285	0.064781673	0.421380627	-4.612390081	not significant
GRWD1	-0.128121529	4.864340615	-1.951750715	0.064976056	0.422379703	-4.614960874	not significant
GPR89B	0.156596955	6.760137899	1.95074474	0.065103182	0.422379703	-4.616637748	not significant
GPR89A	0.156596955	6.760137899	1.95074474	0.065103182	0.422379703	-4.616637748	not significant
XPC	-0.125215542	5.902622213	-1.950696863	0.065109237	0.422379703	-4.616717542	not significant
CDH8	-0.284488004	5.921842398	-1.950192217	0.065173098	0.422379703	-4.61755851	not significant
MGAT2	-0.163925318	4.404249979	-1.950001903	0.065197196	0.422379703	-4.617875622	not significant
GPBP1	0.088639756	9.380750232	1.949538534	0.065255902	0.422379703	-4.618647624	not significant
AMELX	0.150586619	4.053514749	1.949431255	0.0652695	0.422379703	-4.618826341	not significant
ARHGAP8	0.21104846	5.502866132	1.949279395	0.065288753	0.422379703	-4.619079314	not significant
PRR5-ARHGAP8	0.21104846	5.502866132	1.949279395	0.065288753	0.422379703	-4.619079314	not significant
SERPINB11	0.193080402	3.539526483	1.948602159	0.065374677	0.422416182	-4.62020731	not significant
CDK7	0.13322909	4.7784482	1.948273171	0.065416453	0.422416182	-4.620755173	not significant
ACSF3	-0.15027832	6.616649682	-1.9481366	0.065433802	0.422416182	-4.620982587	not significant
LYST	0.192284699	5.983296873	1.948120891	0.065435798	0.422416182	-4.621008744	not significant
SDR42E1	-0.15368159	5.000456784	-1.946676663	0.06561952	0.423255678	-4.623412952	not significant
EPHA7	-0.238918811	6.420832573	-1.946541899	0.065636687	0.423255678	-4.623637233	not significant
TMEM234	-0.098844657	8.688620687	-1.946252767	0.065673531	0.423264845	-4.624118384	not significant
NOVA1	-0.150815096	7.555587086	-1.945940378	0.06571336	0.423293226	-4.624638185	not significant
SH3BGRL3	-0.105295278	9.607719402	-1.945111034	0.065819202	0.423746575	-4.6260179	not significant
SLC24A3	-0.074519563	9.148256009	-1.944621559	0.06588174	0.423920795	-4.626832015	not significant
CCDC28A	-0.08730519	3.971170985	-1.943904177	0.065973493	0.424106109	-4.628024946	not significant
TSHZ2	0.178163114	5.293371512	1.94384141	0.065981526	0.424106109	-4.628129307	not significant
MAN2C1	-0.197555497	8.355685757	-1.943320641	0.06604821	0.424306486	-4.628995087	not significant
NEDD1	0.143825216	4.143620598	1.942776459	0.066117956	0.424397502	-4.629899621	not significant
AR	-0.1249607	5.523370396	-1.942642973	0.066135074	0.424397502	-4.630121475	not significant
FGF8	0.169774209	3.327872195	1.942379061	0.06616893	0.424397502	-4.630560067	not significant
MIF4GD	-0.131046079	6.164403956	-1.941917711	0.066228151	0.424461002	-4.631326679	not significant
GTF2I	0.08053559	9.53901367	1.941565408	0.066273406	0.424461002	-4.63191201	not significant
BCAT1	0.186227949	7.287912644	1.941029151	0.066342343	0.424461002	-4.63280283	not significant
RXYLT1	-0.151498549	7.240576229	-1.941015402	0.066344111	0.424461002	-4.632825667	not significant
CHST11	0.273188144	4.626439081	1.940799376	0.066371901	0.424461002	-4.633184477	not significant
ELAVL4	0.157690049	8.270525636	1.940643435	0.066391967	0.424461002	-4.633443472	not significant
ZNF787	-0.152051178	6.01908753	-1.940269975	0.066440046	0.424541232	-4.634063676	not significant
FGFRL1	-0.160596878	6.520647997	-1.9386435	0.066649794	0.425653871	-4.636763817	not significant
ATXN10	-0.09818833	10.55651708	-1.937725092	0.06676849	0.426018131	-4.638287807	not significant
DCTN6	-0.181676416	8.613736271	-1.937650512	0.066778137	0.426018131	-4.638411541	not significant
NEK1	0.132262201	4.818911544	1.936907557	0.066874306	0.426403996	-4.639643998	not significant
FNBP1	-0.123192906	8.290841117	-1.936362365	0.066944955	0.42640892	-4.640548191	not significant
CDH4	-0.169809937	5.729248718	-1.935951302	0.066998266	0.42640892	-4.641229819	not significant
ZNF18	-0.118155344	5.215062059	-1.935923199	0.067001912	0.42640892	-4.641276416	not significant
DPP6	-0.124162073	8.868938464	-1.935800588	0.067017822	0.42640892	-4.641479709	not significant
CLCF1	-0.091007412	2.82934786	-1.934702523	0.067160452	0.426821145	-4.643299954	not significant
SCAF4	0.096159826	6.144069581	1.934499195	0.067186892	0.426821145	-4.643636929	not significant
GRB14	-0.133747455	7.406616945	-1.934412582	0.067198158	0.426821145	-4.643780467	not significant
BRAF	0.191756196	4.690773979	1.933864939	0.067269428	0.426821145	-4.644687931	not significant
MCHR1	0.244175842	5.607880336	1.933551624	0.067310233	0.426821145	-4.645207028	not significant
PHF3	0.271333582	6.23035756	1.93349016	0.067318241	0.426821145	-4.645308854	not significant
ADGRD1	0.11140806	3.481043008	1.933379555	0.067332652	0.426821145	-4.645492086	not significant
CRY2	-0.112638928	8.252070375	-1.932864432	0.067399807	0.427020304	-4.646345359	not significant
IL2RG	-0.095887034	2.939354165	-1.931989375	0.067514021	0.427374369	-4.647794491	not significant
DAPK2	0.112365139	3.803489569	1.931420008	0.067588428	0.427374369	-4.648737151	not significant
MGAT4B	-0.080161754	7.965896449	-1.931300344	0.067604075	0.427374369	-4.648935244	not significant
OR10A4	0.176467174	3.511418736	1.931254133	0.067610119	0.427374369	-4.649011741	not significant
ICE1	-0.164076835	7.491650144	-1.931067554	0.067634524	0.427374369	-4.649320587	not significant
C11orf52	-0.180247225	4.114975989	-1.930506315	0.067707984	0.427612423	-4.650249488	not significant
OST4	0.102554298	4.078431751	1.930206919	0.067747201	0.427634075	-4.650744942	not significant
BTBD10	0.120153062	8.743661791	1.929927354	0.067783838	0.427639429	-4.651207529	not significant
IQSEC1	-0.10205066	7.730164857	-1.929355832	0.06785879	0.427886378	-4.65215307	not significant
PC	-0.123981486	7.809985937	-1.928540155	0.06796589	0.428206358	-4.653502217	not significant
BACE2	-0.122112133	3.878037469	-1.928423578	0.067981209	0.428206358	-4.653695005	not significant
EMCN	-0.125726593	4.780000244	-1.927327984	0.068125325	0.428888046	-4.655506458	not significant
PLEKHA2	-0.139817032	7.04873166	-1.926889408	0.068183092	0.42902568	-4.656231402	not significant
MRPS22	0.104332709	7.838282636	1.926371407	0.068251376	0.429229312	-4.657087487	not significant
LIMK1	-0.163966681	7.490436784	-1.925716277	0.068337823	0.429546896	-4.658169977	not significant
TGFB1	-0.173877681	4.950148532	-1.924718316	0.068469694	0.430149515	-4.659818457	not significant
POLR2B	-0.116951005	8.78944913	-1.924249743	0.068531689	0.430312747	-4.660592267	not significant
ZNF768	0.145980783	5.215025784	1.922408233	0.068775813	0.431542357	-4.663632133	not significant
BCL7C	-0.181312609	6.404637279	-1.922227996	0.068799748	0.431542357	-4.663929552	not significant
MSH2	-0.10332146	7.276827292	-1.921724609	0.068866635	0.431735267	-4.664760117	not significant
HSPA12B	0.152294391	4.386362027	1.921241131	0.06893093	0.431911738	-4.665557695	not significant
RFC5	-0.136303717	5.04452202	-1.919975328	0.069099514	0.432741141	-4.667645201	not significant
CCNT2	0.150117229	6.417593562	1.91890563	0.069242264	0.433407971	-4.669408569	not significant
SMARCD3	-0.144774467	8.668817893	-1.91787339	0.069380263	0.433974028	-4.671109554	not significant
BMPR1A	0.180718233	5.754920725	1.917420771	0.069440849	0.433974028	-4.671855209	not significant
CENPK	-0.120228501	3.364431453	-1.917414746	0.069441656	0.433974028	-4.671865132	not significant
TLCD2	-0.158694546	4.022683278	-1.916672414	0.069541124	0.434169524	-4.673087804	not significant
CENPA	0.096717457	3.824248644	1.916638974	0.069545608	0.434169524	-4.673142876	not significant
RBFOX1	-0.118653435	10.0233809	-1.916316099	0.069588913	0.434213015	-4.673674566	not significant
CALML3	0.113113058	3.330613309	1.915389577	0.069713314	0.434701182	-4.675199965	not significant
MAML1	-0.189818619	5.43259953	-1.915191695	0.069739908	0.434701182	-4.675525687	not significant
C1orf52	0.119790248	8.280579842	1.914632721	0.06981508	0.434712148	-4.676445657	not significant
SLC13A3	-0.147591843	6.124062019	-1.914203021	0.069872915	0.434712148	-4.677152741	not significant
SNX17	-0.094718705	10.15369705	-1.914135399	0.069882021	0.434712148	-4.677264004	not significant
PARD6G	-0.171403145	6.780597127	-1.913627922	0.069950387	0.434712148	-4.678098912	not significant
MRPS34	-0.108257585	8.959352294	-1.913375575	0.069984404	0.434712148	-4.678514021	not significant
RPAP2	-0.147771712	6.280914007	-1.913139357	0.070016261	0.434712148	-4.678902564	not significant
OPN3	0.156429231	7.058994152	1.913030551	0.070030939	0.434712148	-4.679081522	not significant
PBRM1	-0.183519707	7.886757611	-1.912877828	0.070051546	0.434712148	-4.6793327	not significant
C1GALT1C1	0.177186622	8.084791654	1.912677437	0.070078593	0.434712148	-4.679662257	not significant
CLEC14A	-0.180938781	4.261982436	-1.912368766	0.070120272	0.434712148	-4.68016984	not significant
SORBS3	-0.119390631	6.352355142	-1.912176729	0.070146214	0.434712148	-4.680485601	not significant
PARP4	-0.138870583	4.485356235	-1.91193977	0.070178235	0.434712148	-4.680875196	not significant
SOWAHC	-0.13365512	5.726577207	-1.911405223	0.070250519	0.43493443	-4.681753946	not significant
GOLIM4	-0.175665793	6.371134566	-1.910805995	0.070331627	0.435211088	-4.682738827	not significant
KDM4C	-0.171080087	6.226127759	-1.910266927	0.070404663	0.435437535	-4.683624651	not significant
ECD	-0.138945464	5.477391443	-1.909563664	0.070500045	0.435801884	-4.684780029	not significant
IL1R2	-0.119791972	4.678099886	-1.908795573	0.07060435	0.436025434	-4.68604158	not significant
TSHZ1	-0.155163621	6.419159465	-1.908759957	0.07060919	0.436025434	-4.686100068	not significant
CSAD	-0.169577257	6.231203012	-1.907579896	0.070769715	0.436750648	-4.688037557	not significant
DOCK2	0.13107828	4.389843742	1.907096094	0.07083562	0.436750648	-4.688831653	not significant
NOP56	-0.111002667	7.681964829	-1.906888072	0.070863974	0.436750648	-4.689173052	not significant
ASPRV1	-0.128845675	4.127779597	-1.906823074	0.070872835	0.436750648	-4.689279718	not significant
CPEB2	-0.208763533	7.967744229	-1.905857062	0.071004651	0.437337409	-4.690864728	not significant
PYGL	-0.115068278	4.288747287	-1.905334722	0.071076016	0.437551426	-4.691721543	not significant
PTPRO	-0.160473318	7.115530879	-1.904767331	0.071153608	0.437803534	-4.692652073	not significant
UNK	-0.111888732	6.661597676	-1.903370926	0.071344887	0.43848217	-4.69494139	not significant
FTSJ1	0.104196026	7.620746381	1.903291583	0.071355769	0.43848217	-4.695071435	not significant
ABCB1	-0.203850768	4.806089531	-1.903158748	0.071373991	0.43848217	-4.695289143	not significant
TTF1	0.114896053	6.174986453	1.902820592	0.071420396	0.438541787	-4.695843313	not significant
SURF1	-0.091325951	8.651474055	-1.902371344	0.071482088	0.438587675	-4.696579436	not significant
PHF12	-0.150079254	6.204745538	-1.902231657	0.07150128	0.438587675	-4.696808298	not significant
TMEM176A	-0.111446519	7.198987093	-1.901393128	0.071616581	0.439069536	-4.698181894	not significant
SCEL	0.100421784	3.95036092	1.900597906	0.071726079	0.439515341	-4.699484167	not significant
TTC13	-0.239046386	6.263138235	-1.898993397	0.07194746	0.440645925	-4.702110605	not significant
ZFP30	-0.159343215	5.914559397	-1.898302897	0.072042916	0.441004512	-4.703240422	not significant
CBFA2T2	-0.147703595	7.822320245	-1.897667464	0.072130859	0.441112543	-4.704279887	not significant
CDKN1B	0.219232104	3.590591567	1.897641912	0.072134397	0.441112543	-4.704321682	not significant
HNRNPL	-0.100821865	8.380088294	-1.896856025	0.072243297	0.441456094	-4.705606923	not significant
CRYBB1	0.197061297	6.179686861	1.896703369	0.072264467	0.441456094	-4.705856535	not significant
PIGS	-0.104599955	8.105014549	-1.896306967	0.072319466	0.441566324	-4.706504636	not significant
ELP3	-0.097908939	8.111401918	-1.895700836	0.072403634	0.441854455	-4.707495457	not significant
ATF1	-0.22685194	6.203529125	-1.895263373	0.072464434	0.441999759	-4.708210427	not significant
FKBP9	-0.126279657	6.970551795	-1.893989225	0.072641777	0.442321753	-4.710292188	not significant
PTPRN2	-0.171732115	5.302336414	-1.89381784	0.07266566	0.442321753	-4.710572132	not significant
CD300LD	0.152119891	4.468428863	1.893752019	0.072674834	0.442321753	-4.71067964	not significant
CD300A	0.152119891	4.468428863	1.893752019	0.072674834	0.442321753	-4.71067964	not significant
CATSPERG	0.139199528	3.880818252	1.893380198	0.072726679	0.442321753	-4.711286905	not significant
HDAC11	-0.104967272	9.108191987	-1.893289507	0.072739329	0.442321753	-4.71143501	not significant
MIS12	0.204569289	5.778586561	1.892440128	0.072857902	0.442817432	-4.712821876	not significant
PMP22	-0.134339942	8.149026069	-1.892154133	0.072897865	0.442835073	-4.713288753	not significant
SELENOK	0.119725975	9.300673371	1.891614765	0.072973285	0.442879989	-4.714169119	not significant
DNAJB13	-0.11246768	3.893161869	-1.891541408	0.072983548	0.442879989	-4.71428884	not significant
BOLA1	0.097685449	3.454752552	1.891306281	0.073016451	0.442879989	-4.714672555	not significant
VIPAS39	-0.122788332	7.669390562	-1.890661918	0.07310669	0.443075847	-4.71572395	not significant
DUS1L	-0.143877698	6.890672541	-1.890546219	0.073122903	0.443075847	-4.715912708	not significant
BMF	-0.089149348	3.56757362	-1.889675073	0.073245081	0.443591216	-4.717333688	not significant
MRPS12	0.109433487	8.944903837	1.888615541	0.073393921	0.444267459	-4.719061347	not significant
SYCP1	-0.113580441	3.06043992	-1.888000191	0.073480486	0.444466442	-4.720064423	not significant
ABI3BP	-0.152433155	3.247027571	-1.887853129	0.073501187	0.444466442	-4.720304112	not significant
SYNGR2	-0.163391572	5.770336645	-1.887395121	0.073565692	0.444631492	-4.72105052	not significant
GLRX	-0.186548803	7.661550109	-1.886645102	0.073671431	0.444729186	-4.722272542	not significant
SECISBP2L	-0.195255055	8.705800704	-1.886523449	0.073688595	0.444729186	-4.722470723	not significant
TCHH	-0.131475832	2.87625597	-1.886488591	0.073693513	0.444729186	-4.722527507	not significant
CLYBL	-0.244060491	5.754645962	-1.885765672	0.073795585	0.444939412	-4.723704989	not significant
CDH2	-0.163615202	8.368218025	-1.88571445	0.073802821	0.444939412	-4.723788407	not significant
BARX2	0.160995063	4.388846242	1.884201669	0.074016837	0.445598407	-4.726251352	not significant
ALG13	-0.134677126	3.359004722	-1.88392458	0.074056096	0.445598407	-4.72670233	not significant
HTATSF1	-0.1271642	3.704904822	-1.88372339	0.074084613	0.445598407	-4.72702975	not significant
RAB1A	0.096968914	10.79205007	1.883253461	0.074151259	0.445598407	-4.727794424	not significant
SGCE	0.108060975	7.416066802	1.883220593	0.074155922	0.445598407	-4.727847902	not significant
ASB5	-0.10065706	3.091230717	-1.882929764	0.074197197	0.445598407	-4.728321072	not significant
DBR1	-0.304881713	5.915076241	-1.882751896	0.07422245	0.445598407	-4.728610432	not significant
CCAR2	-0.127376507	8.023974458	-1.882751115	0.074222561	0.445598407	-4.728611702	not significant
CLDN23	-0.095885339	3.33575408	-1.882315009	0.074284509	0.445598407	-4.729321092	not significant
TLX3	0.172396492	4.398225889	1.882181084	0.074303542	0.445598407	-4.729538916	not significant
TFIP11	-0.129572006	6.673040487	-1.881935362	0.074338475	0.445598407	-4.729938549	not significant
TRIM33	0.093723493	7.900650429	1.881422759	0.074411395	0.445598407	-4.730772108	not significant
NUP50	0.213830725	5.183467478	1.88135989	0.074420342	0.445598407	-4.73087433	not significant
POP5	0.129928987	8.619969717	1.881262438	0.074434214	0.445598407	-4.73103278	not significant
COQ7	-0.15411545	8.257088261	-1.880857559	0.074491869	0.445720253	-4.731691017	not significant
TRIM26	-0.116945068	5.07519109	-1.879828341	0.074638608	0.446374738	-4.733363837	not significant
GMFB	0.317647434	7.612720407	1.878866323	0.074775995	0.446972671	-4.734926863	not significant
[truncated: 9,950 more rows]
