# Supplementary material for: Integrated transcriptomic identification and validation reveal key autophagy-associated biomarkers in sleep deprivation
Source: PeerJ. 2026 Jun 3;14:e21426. doi: 10.7717/peerj.21426 (PMC13242190; doi:10.7717/peerj.21426)
Supplement: Supplemental Information 5 [file peerj-14-21426-s005.csv]

	gene_symbol	logFC	AveExpr	t	P.Value	adj.P.Val	B	regulate
GZMB	GZMB	-0.777015134	10.34184278	-5.508215443	2.13E-05	0.255026105	-2.085764504	Stable
KLRF1	KLRF1	-0.914895201	8.559757322	-5.431998466	2.53E-05	0.255026105	-2.120680535	Stable
CD226	CD226	-0.507899547	5.072953471	-4.059887573	0.000606665	0.897327684	-2.845907945	Stable
ITPRIPL1	ITPRIPL1	-0.494906042	5.173032797	-4.053756508	0.000615445	0.897327684	-2.849542367	Stable
BMP2	BMP2	0.342167753	2.528038838	3.995544698	0.000705395	0.897327684	-2.884205052	Stable
BCL7C	BCL7C	-0.399636707	7.66151756	-3.987332077	0.000719099	0.897327684	-2.889117714	Stable
FGFBP2	FGFBP2	-0.765625989	9.702286753	-3.95679954	0.00077242	0.897327684	-2.907429625	Stable
GABRA4	GABRA4	0.330183983	3.012632672	3.920323078	0.000841309	0.897327684	-2.929403986	Stable
SERPINF1	SERPINF1	-0.512672984	5.551747575	-3.829672477	0.001040155	0.897327684	-2.984461432	Stable
OR2B2	OR2B2	0.312652337	2.497154109	3.788609358	0.001144981	0.897327684	-3.009604484	Stable
AKR1C3	AKR1C3	-1.056598951	6.513398005	-3.728861083	0.001316494	0.897327684	-3.04640523	Stable
NKG7	NKG7	-0.674998594	11.0467657	-3.705475745	0.001390354	0.897327684	-3.060876821	Stable
CLIC3	CLIC3	-0.966231631	7.295535044	-3.698229121	0.001414064	0.897327684	-3.065368831	Stable
ADAMTS16	ADAMTS16	0.40151908	3.790357477	3.600219203	0.001776887	0.897327684	-3.12646199	Stable
SYNJ1	SYNJ1	0.458657208	3.225724463	3.591487666	0.001813358	0.897327684	-3.13193427	Stable
DUSP2	DUSP2	-0.73556507	6.834341742	-3.553055205	0.001982865	0.897327684	-3.156075739	Stable
COPS6	COPS6	-0.345083967	8.045224597	-3.504103627	0.002221535	0.897327684	-3.186949832	Stable
TBX21	TBX21	-0.476578251	7.873225021	-3.469544251	0.002406847	0.897327684	-3.208827074	Stable
VANGL1	VANGL1	-0.396697841	3.911103925	-3.465441328	0.002429833	0.897327684	-3.211428621	Stable
NDUFA6	NDUFA6	-0.433753698	6.661171706	-3.449407475	0.002521746	0.897327684	-3.221603692	Stable
MYH10	MYH10	0.466432536	3.833815596	3.43878457	0.002584513	0.897327684	-3.228352294	Stable
OPTC	OPTC	-0.355261273	3.681952054	-3.431393734	0.002629086	0.897327684	-3.233050987	Stable
PEX11G	PEX11G	0.294275569	4.271644796	3.428824691	0.002644756	0.897327684	-3.234684889	Stable
C8G	C8G	-0.316061635	3.623196768	-3.420663965	0.002695142	0.897327684	-3.239877265	Stable
OCIAD2	OCIAD2	-0.448917514	7.717586189	-3.391887685	0.002880443	0.897327684	-3.258212567	Stable
RBM3	RBM3	-0.524677756	9.106913069	-3.380404567	0.002957826	0.897327684	-3.265540253	Stable
REXO1	REXO1	0.447700634	5.16810199	3.368570068	0.003039708	0.897327684	-3.27309856	Stable
RPL35	RPL35	-0.481542342	11.32094338	-3.344460883	0.003213446	0.897327684	-3.288515851	Stable
SSR2	SSR2	-0.398219322	10.61864665	-3.337918625	0.003262245	0.897327684	-3.29270389	Stable
LOC100134040	LOC100134040	0.456919776	4.296887973	3.301934633	0.003543892	0.897327684	-3.315771398	Stable
ARHGEF37	ARHGEF37	0.365942773	3.580398442	3.299509311	0.003563708	0.897327684	-3.317328057	Stable
LOC101927138	LOC101927138	0.264310739	2.351145339	3.29484182	0.003602148	0.897327684	-3.320324478	Stable
RPLP0	RPLP0	-0.300612678	12.50790501	-3.267610639	0.003834623	0.897327684	-3.337823125	Stable
MYBL1	MYBL1	-0.535354819	8.85810475	-3.240223058	0.004083182	0.897327684	-3.355450042	Stable
HAP1	HAP1	0.329925873	5.087293735	3.214105218	0.004334814	0.897327684	-3.372284046	Stable
MATK	MATK	-0.600550365	7.238086594	-3.2069367	0.004406481	0.897327684	-3.376908381	Stable
LOC100506606	LOC100506606	0.25676915	3.73284349	3.190881679	0.0045712	0.897327684	-3.387271183	Stable
KLRB1	KLRB1	-0.680323081	8.918774422	-3.172675704	0.004765241	0.897327684	-3.399031763	Stable
NDUFB7	NDUFB7	-0.622934938	7.705472468	-3.164664452	0.004853142	0.897327684	-3.40420986	Stable
PRF1	PRF1	-0.560023768	8.487791718	-3.156497976	0.004944367	0.897327684	-3.409490129	Stable
LRFN2	LRFN2	0.327450874	2.62846806	3.154992156	0.00496137	0.897327684	-3.410463959	Stable
ZNF362	ZNF362	0.596990586	3.783441433	3.146152538	0.005062328	0.897327684	-3.416181859	Stable
DDRGK1	DDRGK1	-0.328728376	6.979339494	-3.143844821	0.005089012	0.897327684	-3.417674942	Stable
MAD2L2	MAD2L2	-0.635480484	6.921677013	-3.140628022	0.005126435	0.897327684	-3.419756429	Stable
EIF4E2	EIF4E2	-0.367312865	7.40872559	-3.134653545	0.00519665	0.897327684	-3.423623019	Stable
BICRA	BICRA	0.248924708	6.99720455	3.119622463	0.005377457	0.897327684	-3.433354811	Stable
TFF2	TFF2	0.257181417	3.167254877	3.114137475	0.005444944	0.897327684	-3.436907381	Stable
CNOT9	CNOT9	-0.46801486	5.795432836	-3.112493251	0.005465334	0.897327684	-3.437972464	Stable
SERGEF	SERGEF	-0.262329352	5.16731428	-3.10903663	0.00550844	0.897327684	-3.440211769	Stable
GTF3A	GTF3A	-0.361385973	10.50945747	-3.107201405	0.005531461	0.897327684	-3.441400793	Stable
PRTN3	PRTN3	0.34323267	2.967825362	3.096849657	0.005663068	0.897327684	-3.448108983	Stable
EGR1	EGR1	0.357332781	4.32698785	3.092443088	0.005720007	0.897327684	-3.45096525	Stable
PSMC3	PSMC3	-0.480901222	6.547407071	-3.08586178	0.005806081	0.897327684	-3.4552319	Stable
CD48	CD48	-0.392015633	11.1455667	-3.085300464	0.00581348	0.897327684	-3.455595841	Stable
LYPD6	LYPD6	0.406964981	3.186244163	3.08380907	0.005833183	0.897327684	-3.456562849	Stable
VAMP8	VAMP8	-0.418967937	9.749874003	-3.080789172	0.005873278	0.897327684	-3.458521063	Stable
ATG101	ATG101	-0.445566285	7.018068479	-3.075333209	0.005946395	0.897327684	-3.462059366	Stable
GNA14	GNA14	0.299986143	3.372505025	3.074335396	0.005959862	0.897327684	-3.462706531	Stable
CCL4	CCL4	-0.605053784	9.36667459	-3.071385705	0.005999845	0.897327684	-3.464619761	Stable
ECE1	ECE1	0.314018852	7.686205156	3.053320508	0.006250443	0.897327684	-3.476340687	Stable
TMEM116	TMEM116	-0.512627851	6.099488013	-3.050702454	0.00628759	0.897327684	-3.478039786	Stable
SERPINA7	SERPINA7	0.241859681	2.916079111	3.047452155	0.006334005	0.897327684	-3.480149367	Stable
MFN2	MFN2	0.274964249	4.02154808	3.046790543	0.006343493	0.897327684	-3.480578803	Stable
PCDHB1	PCDHB1	0.34422911	2.789004013	3.027738793	0.006622695	0.897327684	-3.492947745	Stable
CD160	CD160	-0.83351753	7.953374822	-3.026762819	0.006637313	0.897327684	-3.493581521	Stable
KLRD1	KLRD1	-0.63288097	8.276992487	-3.02412847	0.006676926	0.897327684	-3.495292277	Stable
NPRL2	NPRL2	-0.366852625	8.28506488	-3.018991551	0.006754828	0.897327684	-3.498628487	Stable
CD52	CD52	-0.439883852	11.3429792	-3.017918633	0.006771209	0.897327684	-3.499325347	Stable
RPA2	RPA2	-0.378602642	8.640494288	-3.011117497	0.006875945	0.897327684	-3.503743032	Stable
PCCA	PCCA	-0.400939031	4.178703987	-3.006222994	0.006952285	0.897327684	-3.506922623	Stable
RPL15	RPL15	-0.349550183	8.085358983	-3.002178305	0.007015988	0.897327684	-3.509550372	Stable
BFSP2-AS1	BFSP2-AS1	0.2959747	2.569329269	2.998024334	0.007081997	0.897327684	-3.512249316	Stable
AGAP2-AS1	AGAP2-AS1	0.314154595	4.031502037	2.991555032	0.007185994	0.897327684	-3.516452973	Stable
CCNO	CCNO	0.287928538	3.827936382	2.985743384	0.007280673	0.897327684	-3.520229671	Stable
LSM7	LSM7	-0.555463392	8.63213355	-2.98527045	0.00728843	0.897327684	-3.520537022	Stable
LOC101927410	LOC101927410	0.408443878	3.648606961	2.979295387	0.007387126	0.897327684	-3.524420288	Stable
SELENOW	SELENOW	-0.381858223	9.173302185	-2.977558846	0.007416051	0.897327684	-3.525548949	Stable
TRAF3IP3	TRAF3IP3	-0.350738439	9.485186962	-2.974210634	0.00747213	0.897327684	-3.527725189	Stable
ANKRD33	ANKRD33	0.403856757	3.258837804	2.972163381	0.00750662	0.897327684	-3.529055891	Stable
ABHD17A	ABHD17A	-0.501395888	10.57140113	-2.96877842	0.007563983	0.897327684	-3.531256172	Stable
PXMP2	PXMP2	-0.260297553	5.474285655	-2.968464939	0.007569317	0.897327684	-3.531459945	Stable
FZD5	FZD5	0.420830045	3.714620658	2.965080448	0.007627133	0.897327684	-3.53366002	Stable
RPL9	RPL9	-0.405534946	11.91629297	-2.962283488	0.007675234	0.897327684	-3.535478239	Stable
LOC101927502	LOC101927502	0.276362154	2.729864827	2.961961217	0.007680795	0.897327684	-3.535687742	Stable
CENPX	CENPX	-0.223936576	8.169452787	-2.951092537	0.00787063	0.897327684	-3.542753684	Stable
POLE4	POLE4	-0.525617276	6.459616026	-2.946231019	0.007956996	0.897327684	-3.545914493	Stable
ASB12	ASB12	0.383809929	3.437001519	2.944939514	0.007980093	0.897327684	-3.546754212	Stable
MAP9	MAP9	-0.375033244	3.121307307	-2.942839058	0.008017795	0.897327684	-3.54811992	Stable
FBXL7	FBXL7	0.345719949	3.235657303	2.940115353	0.008066939	0.897327684	-3.549890894	Stable
MGARP	MGARP	0.341545213	3.772302598	2.932153365	0.008212266	0.897327684	-3.555068039	Stable
ITIH3	ITIH3	0.434772494	3.239900001	2.925705314	0.008331801	0.897327684	-3.559260959	Stable
DDIT4	DDIT4	-0.503633257	8.390425169	-2.904997953	0.008727091	0.897327684	-3.572726917	Stable
OR10C1	OR10C1	0.273753155	3.420453943	2.900873185	0.008807953	0.897327684	-3.575409322	Stable
LRRC73	LRRC73	0.268277245	3.147627181	2.900605343	0.008813229	0.897327684	-3.575583505	Stable
C19orf12	C19orf12	-0.317699598	7.729957569	-2.897768257	0.008869297	0.897327684	-3.577428514	Stable
DCTPP1	DCTPP1	-0.238662802	8.292197682	-2.892211328	0.008980109	0.897327684	-3.581042286	Stable
SOX14	SOX14	0.275225045	2.676048993	2.88892649	0.009046236	0.897327684	-3.583178468	Stable
RPS3	RPS3	-0.289567322	12.53414882	-2.887779146	0.009069443	0.897327684	-3.583924602	Stable
EFNA5	EFNA5	0.323341561	3.877056445	2.887482962	0.009075443	0.897327684	-3.584117214	Stable
C12orf75	C12orf75	-0.696023902	7.829445398	-2.887131604	0.009082566	0.897327684	-3.584345707	Stable
JAKMIP2-AS1	JAKMIP2-AS1	0.343509925	3.05261788	2.887108524	0.009083034	0.897327684	-3.584360716	Stable
VEGFB	VEGFB	-0.403224313	5.016058007	-2.881470218	0.009198077	0.897327684	-3.588027355	Stable
PHB	PHB	-0.475096329	7.605029634	-2.880092665	0.009226396	0.897327684	-3.588923182	Stable
LINC00996	LINC00996	-0.241761644	3.074614758	-2.874981576	0.0093322	0.897327684	-3.592246901	Stable
MAT2A	MAT2A	-0.294228833	9.360405939	-2.874921862	0.009333443	0.897327684	-3.592285732	Stable
ROS1	ROS1	0.266863097	2.763290525	2.87427478	0.009346922	0.897327684	-3.592706523	Stable
RPL10A	RPL10A	-0.315239408	11.47921396	-2.867414288	0.009490987	0.897327684	-3.597167747	Stable
TRIR	TRIR	-0.384285308	9.871353539	-2.865043399	0.009541267	0.897327684	-3.598709448	Stable
MKRN7P	MKRN7P	0.337839051	4.401652914	2.86010333	0.009646853	0.897327684	-3.601921719	Stable
GLI2	GLI2	0.276243235	2.548409646	2.856669517	0.009720904	0.897327684	-3.604154489	Stable
CLSTN3	CLSTN3	0.391073892	4.715351389	2.854140361	0.009775794	0.897327684	-3.605798987	Stable
CHRNE	CHRNE	0.298277309	3.750252447	2.846402985	0.009945565	0.897327684	-3.610829748	Stable
STAT4	STAT4	-0.408539251	8.476765613	-2.844966653	0.00997739	0.897327684	-3.611763598	Stable
WTIP	WTIP	0.353495833	4.662807921	2.841267198	0.010059808	0.897327684	-3.614168788	Stable
FBXL6	FBXL6	-0.266885181	5.687330177	-2.836506251	0.010166833	0.897327684	-3.617263971	Stable
LOC101927040	LOC101927040	0.310619456	3.343478517	2.8359418	0.010179594	0.897327684	-3.617630921	Stable
IDI2	IDI2	0.282594139	4.120947736	2.833929984	0.0102252	0.897327684	-3.618938785	Stable
DACT1	DACT1	0.346177134	3.412971482	2.832589824	0.01025569	0.897327684	-3.619809995	Stable
TEK	TEK	0.429548644	3.373780914	2.832078951	0.010267335	0.897327684	-3.620142099	Stable
CNNM2	CNNM2	-0.384309754	3.314402721	-2.831122674	0.010289167	0.897327684	-3.620763742	Stable
PRSS36	PRSS36	0.274303436	5.329552413	2.83078108	0.010296977	0.897327684	-3.6209858	Stable
NEUROD6	NEUROD6	0.352266906	3.753914032	2.828409504	0.010351353	0.897327684	-3.622527443	Stable
ARPC5L	ARPC5L	-0.323478128	8.925269005	-2.825423036	0.010420218	0.897327684	-3.624468733	Stable
OR1Q1	OR1Q1	0.281243179	2.669785314	2.821601179	0.010508985	0.897327684	-3.626952939	Stable
JMJD6	JMJD6	0.280535747	2.698265586	2.820766031	0.010528479	0.897327684	-3.627495767	Stable
RPS6	RPS6	-0.394432667	11.63941327	-2.820055622	0.010545088	0.897327684	-3.627957513	Stable
LOC102723380	LOC102723380	0.384521948	3.996242455	2.813775545	0.010693006	0.897327684	-3.632039183	Stable
CEP131	CEP131	-0.252504758	4.766237585	-2.808685087	0.010814358	0.897327684	-3.635347387	Stable
F2	F2	0.309046843	4.237306986	2.805741153	0.010885138	0.897327684	-3.637260478	Stable
BATF	BATF	-0.308855181	7.918091736	-2.804912138	0.010905149	0.897327684	-3.637799189	Stable
FMNL3	FMNL3	-0.502963187	5.305569233	-2.800729599	0.011006647	0.897327684	-3.640516975	Stable
PSMB1	PSMB1	-0.346745293	10.27159608	-2.799484981	0.011037024	0.897327684	-3.641325681	Stable
DYNLL1	DYNLL1	-0.384092015	9.908036671	-2.798096077	0.011071017	0.897327684	-3.642228117	Stable
RRAS2	RRAS2	-0.392361482	5.304518626	-2.796241512	0.011116563	0.897327684	-3.64343308	Stable
ZNF197	ZNF197	0.27902992	4.271664031	2.790841111	0.011250212	0.897327684	-3.646941634	Stable
LLGL2	LLGL2	-0.398185263	4.551261553	-2.788899592	0.011298634	0.897327684	-3.648202918	Stable
PRMT7	PRMT7	-0.298497515	5.637307892	-2.787978471	0.011321677	0.897327684	-3.648801296	Stable
CRB1	CRB1	0.289262392	3.901687497	2.786716523	0.011353318	0.897327684	-3.649621063	Stable
ZNHIT1	ZNHIT1	-0.453671994	8.527865089	-2.78261922	0.011456635	0.897327684	-3.652282545	Stable
ZNF57	ZNF57	-0.474839589	5.040150274	-2.781572626	0.011483169	0.897327684	-3.652962343	Stable
LAPTM4B	LAPTM4B	0.435684593	3.794079279	2.778402317	0.011563903	0.897327684	-3.655021475	Stable
RNF165	RNF165	-0.397626565	4.222551671	-2.775899606	0.011628019	0.897327684	-3.656646897	Stable
RPS15A	RPS15A	-0.344328873	12.53562276	-2.773802448	0.011682005	0.897327684	-3.658008857	Stable
VILL	VILL	-0.325936284	6.230665112	-2.770964053	0.011755455	0.897327684	-3.659852095	Stable
CCDC102A	CCDC102A	-0.251750774	5.111180292	-2.767286331	0.011851278	0.897327684	-3.662240205	Stable
FEZ1	FEZ1	-0.651661265	5.803135794	-2.765955347	0.01188614	0.897327684	-3.663104421	Stable
TUFM	TUFM	-0.324902433	9.09659424	-2.762412411	0.011979415	0.897327684	-3.665404733	Stable
SKAP1	SKAP1	-0.363358453	8.116573121	-2.762280389	0.011982904	0.897327684	-3.665490448	Stable
CALCRL	CALCRL	0.36003384	3.743999663	2.753752007	0.012210364	0.897327684	-3.671026781	Stable
NLRC3	NLRC3	-0.394190641	8.850878426	-2.75103747	0.012283622	0.897327684	-3.672788705	Stable
SIGLEC17P	SIGLEC17P	-0.534175935	6.362676862	-2.749541512	0.012324172	0.897327684	-3.67375963	Stable
IL2RB	IL2RB	-0.382490779	9.739817271	-2.748092709	0.012363566	0.897327684	-3.674699912	Stable
FBL	FBL	-0.397246843	9.692457852	-2.748051876	0.012364678	0.897327684	-3.674726412	Stable
PLPP5	PLPP5	-0.370702004	5.947395654	-2.744627121	0.012458284	0.897327684	-3.676948946	Stable
LOC100127938	LOC100127938	0.337363928	2.929318401	2.743559797	0.012487594	0.897327684	-3.677641554	Stable
SNRPD2	SNRPD2	-0.499874257	9.581257416	-2.739327195	0.012604473	0.897327684	-3.680387963	Stable
CFAP298	CFAP298	-0.380684829	7.137632167	-2.734322791	0.012744008	0.897327684	-3.683634729	Stable
CD244	CD244	-0.43256519	7.806837701	-2.732482911	0.012795676	0.897327684	-3.684828285	Stable
RPL29	RPL29	-0.353122083	11.75088568	-2.729815507	0.012870938	0.897327684	-3.686558547	Stable
MEA1	MEA1	-0.361166121	8.591808243	-2.728234712	0.012915739	0.897327684	-3.687583892	Stable
KLK1	KLK1	0.283929194	5.534077331	2.727446976	0.012938119	0.897327684	-3.688094818	Stable
RPS4Y1	RPS4Y1	-0.285713596	11.19246035	-2.722318837	0.013084719	0.897327684	-3.69142062	Stable
SSSCA1-AS1	SSSCA1-AS1	-0.400788181	4.223914934	-2.718365619	0.013198807	0.897327684	-3.693984056	Stable
MIP	MIP	0.295893087	3.563175003	2.717734029	0.013217122	0.897327684	-3.694393575	Stable
NDUFS3	NDUFS3	-0.427056699	8.197298831	-2.717102962	0.013235446	0.897327684	-3.694802746	Stable
TMED5	TMED5	-0.231301156	2.17554448	-2.71626901	0.013259698	0.897327684	-3.695343449	Stable
CHKB	CHKB	-0.232656048	8.763242591	-2.715661137	0.013277401	0.897327684	-3.695737563	Stable
DIRC3	DIRC3	0.256867751	3.439319366	2.714815824	0.013302058	0.897327684	-3.696285605	Stable
SOCS2	SOCS2	-0.431399039	3.478762199	-2.71157332	0.013397041	0.897327684	-3.698387672	Stable
PAPD5	PAPD5	-0.569968032	7.657535032	-2.708451981	0.013489083	0.897327684	-3.700410964	Stable
VPS16	VPS16	-0.243767852	7.722064722	-2.705532331	0.01357572	0.897327684	-3.702303315	Stable
LOC100507513	LOC100507513	0.367136893	4.476995862	2.703298085	0.013642376	0.897327684	-3.70375129	Stable
SNAPIN	SNAPIN	-0.317399396	8.802670491	-2.701747295	0.013688824	0.897327684	-3.70475626	Stable
TRIM17	TRIM17	0.37939796	3.704545795	2.700525039	0.013725538	0.897327684	-3.705548287	Stable
RAB33A	RAB33A	-0.503530717	6.424763044	-2.696792199	0.013838244	0.897327684	-3.707966958	Stable
BCDIN3D-AS1	BCDIN3D-AS1	0.370807839	3.680912507	2.696512532	0.013846724	0.897327684	-3.708148153	Stable
PRIM1	PRIM1	-0.377929888	5.778415009	-2.693765524	0.013930273	0.897327684	-3.709927822	Stable
MON1A	MON1A	-0.257031595	5.775820269	-2.691542743	0.013998229	0.897327684	-3.711367728	Stable
MRTO4	MRTO4	-0.387660801	6.589714298	-2.68986939	0.014049594	0.897327684	-3.712451635	Stable
RPL3	RPL3	-0.310947501	12.40708596	-2.687349477	0.014127283	0.897327684	-3.714083763	Stable
EGR3	EGR3	0.537237583	4.054232728	2.686420691	0.01415602	0.897327684	-3.714685288	Stable
TUBGCP6	TUBGCP6	-0.538822182	6.405901167	-2.686125148	0.014165176	0.897327684	-3.714876691	Stable
PCOLCE2	PCOLCE2	0.279855899	3.018586475	2.685453071	0.014186018	0.897327684	-3.715311941	Stable
ATP5F1C	ATP5F1C	-0.429797066	9.666221115	-2.684211984	0.014224582	0.897327684	-3.716115661	Stable
TMED3	TMED3	-0.362558536	7.140299795	-2.680141147	0.014351772	0.897327684	-3.718751623	Stable
ARL14EP	ARL14EP	-0.361598078	6.970049267	-2.677796451	0.014425519	0.897327684	-3.720269668	Stable
SLC18A3	SLC18A3	0.304978509	3.728701848	2.676479668	0.014467093	0.897327684	-3.721122137	Stable
ANXA2R	ANXA2R	-0.414606814	7.691285627	-2.671281744	0.014632314	0.897327684	-3.724486744	Stable
TRMT44	TRMT44	0.260966079	5.651567767	2.670640397	0.014652824	0.897327684	-3.724901835	Stable
ERP27	ERP27	-0.366061807	6.590368769	-2.661688231	0.014941959	0.897327684	-3.730694605	Stable
HLCS	HLCS	0.352527312	3.549190494	2.661546094	0.014946593	0.897327684	-3.730786561	Stable
APOBEC3G	APOBEC3G	-0.335432931	10.05069599	-2.659282063	0.01502059	0.897327684	-3.732251192	Stable
NOMO2	NOMO2	0.302181944	3.197880811	2.659171218	0.015024221	0.897327684	-3.732322895	Stable
BUD23	BUD23	-0.317886506	7.869203623	-2.654668822	0.015172441	0.897327684	-3.735235087	Stable
NCR3	NCR3	-0.405981624	7.274131704	-2.653250386	0.015219422	0.897327684	-3.736152419	Stable
SPTB	SPTB	0.601270531	6.161497262	2.65181748	0.015267023	0.897327684	-3.737079046	Stable
CC2D2A	CC2D2A	0.271050079	2.456062179	2.650774973	0.015301743	0.897327684	-3.737753171	Stable
ILVBL	ILVBL	-0.500667816	5.735143251	-2.649405453	0.015347467	0.897327684	-3.738638705	Stable
LUZP2	LUZP2	0.352238738	3.69800063	2.647943146	0.015396432	0.897327684	-3.739584172	Stable
TRERF1	TRERF1	-0.345796266	5.309793418	-2.644950994	0.015497084	0.897327684	-3.741518563	Stable
TTC13	TTC13	-0.393252241	8.536417864	-2.642274708	0.015587639	0.897327684	-3.743248512	Stable
LOC101927093	LOC101927093	0.341407677	3.293915734	2.641757867	0.015605184	0.897327684	-3.743582571	Stable
ACOX2	ACOX2	-0.257071054	3.897715753	-2.640000477	0.015664982	0.897327684	-3.744718393	Stable
RPL6	RPL6	-0.328944963	11.78397359	-2.639499301	0.015682075	0.897327684	-3.74504229	Stable
ELK3	ELK3	0.266765898	4.077436363	2.635253936	0.015827576	0.897327684	-3.747785638	Stable
C12orf65	C12orf65	-0.574144651	6.494582002	-2.635187621	0.015829859	0.897327684	-3.747828486	Stable
LINC00710	LINC00710	0.234336902	2.34617183	2.634140043	0.015865963	0.897327684	-3.748505336	Stable
CELA3B	CELA3B	0.296308134	4.151912708	2.633568932	0.015885679	0.897327684	-3.748874321	Stable
BTN3A2	BTN3A2	-0.45922314	9.835685167	-2.624472781	0.016202833	0.897327684	-3.754749714	Stable
LLGL1	LLGL1	0.307282771	5.79294828	2.622444729	0.016274355	0.897327684	-3.756059291	Stable
BANP	BANP	-0.253616879	9.422308873	-2.621479829	0.016308489	0.897327684	-3.756682307	Stable
MRPL36	MRPL36	-0.390676575	7.701258671	-2.621159523	0.016319834	0.897327684	-3.756889115	Stable
LINC00944	LINC00944	-0.43332726	3.977813891	-2.620290931	0.016350639	0.897327684	-3.75744991	Stable
LOC101929188	LOC101929188	-0.287027923	2.770908331	-2.620086881	0.016357884	0.897327684	-3.757581648	Stable
PLBD2	PLBD2	0.355295147	6.034145078	2.616995386	0.016468015	0.897327684	-3.759577395	Stable
RPS21	RPS21	-0.369037539	12.06654304	-2.616686701	0.01647905	0.897327684	-3.759776651	Stable
RPL8	RPL8	-0.295114181	11.93994218	-2.616675807	0.01647944	0.897327684	-3.759783683	Stable
PTGR1	PTGR1	0.31784325	2.488026869	2.616446933	0.016487627	0.897327684	-3.759931419	Stable
ZNF22	ZNF22	-0.478335658	7.801873067	-2.614462472	0.01655877	0.897327684	-3.761212291	Stable
LOC101927814	LOC101927814	0.285930042	4.241027905	2.613424005	0.016596114	0.897327684	-3.761882515	Stable
RPS7	RPS7	-0.589123488	10.69756364	-2.610899708	0.016687223	0.897327684	-3.763511528	Stable
FAM96B	FAM96B	-0.317993172	9.138603958	-2.610535004	0.016700425	0.897327684	-3.763746864	Stable
CCDC88C	CCDC88C	-0.610816654	6.98623079	-2.607001351	0.016828853	0.897327684	-3.766026812	Stable
PTPMT1	PTPMT1	-0.348810107	6.091451348	-2.600378478	0.01707207	0.897327684	-3.770298716	Stable
PLAC8	PLAC8	-0.387762658	11.06453115	-2.598807772	0.017130236	0.897327684	-3.771311616	Stable
LRFN1	LRFN1	0.258328991	5.416082526	2.598194856	0.017152984	0.897327684	-3.771706841	Stable
NTHL1	NTHL1	-0.352434236	6.235149996	-2.597592467	0.01717537	0.897327684	-3.772095265	Stable
PTRHD1	PTRHD1	-0.459846318	8.065882267	-2.596522585	0.017215195	0.897327684	-3.772785096	Stable
IGBP1	IGBP1	-0.298207708	8.924064038	-2.593604816	0.017324251	0.897327684	-3.774666172	Stable
CCNB1IP1	CCNB1IP1	-0.313815429	7.489073236	-2.591197778	0.017414706	0.897327684	-3.776217734	Stable
GLT8D2	GLT8D2	0.378852785	3.381011039	2.590742697	0.017431858	0.897327684	-3.776511051	Stable
GPR156	GPR156	0.21488142	2.993096141	2.590077665	0.017456952	0.897327684	-3.776939675	Stable
WNT11	WNT11	0.405877872	3.731151804	2.589223541	0.01748923	0.897327684	-3.777490147	Stable
CDC20B	CDC20B	0.316692058	2.652967052	2.587119117	0.017568998	0.897327684	-3.778846299	Stable
TAC3	TAC3	0.307193679	5.805641495	2.585102526	0.017645759	0.897327684	-3.780145684	Stable
GIMAP1	GIMAP1	-0.417325367	7.782411772	-2.581401919	0.017787444	0.897327684	-3.782529738	Stable
TMEM63B	TMEM63B	0.313430714	7.025962163	2.581283058	0.017792012	0.897327684	-3.782606303	Stable
TRAPPC2L	TRAPPC2L	-0.380181206	7.560118488	-2.580471268	0.017823244	0.897327684	-3.783129208	Stable
COX7A2	COX7A2	-0.355489632	9.85453558	-2.57743129	0.017940658	0.897327684	-3.785087135	Stable
PPIE	PPIE	-0.251984082	6.722265972	-2.577396661	0.017942	0.897327684	-3.785109437	Stable
PROCR	PROCR	-0.278466275	3.641758095	-2.576321318	0.01798371	0.897327684	-3.78580193	Stable
ZBED6	ZBED6	0.227614938	3.343732537	2.575898543	0.018000134	0.897327684	-3.786074173	Stable
PDGFD	PDGFD	-0.436596781	6.494377078	-2.57376886	0.018083081	0.897327684	-3.787445458	Stable
EIF3G	EIF3G	-0.368387406	10.68408016	-2.573255808	0.018103117	0.897327684	-3.78777578	Stable
SLC8A1	SLC8A1	-0.359963218	2.769061657	-2.573230037	0.018104124	0.897327684	-3.787792372	Stable
DNLZ	DNLZ	-0.47223219	6.838520496	-2.571547459	0.018169984	0.897327684	-3.788875599	Stable
RAB3GAP2	RAB3GAP2	0.298454187	2.990439622	2.570191554	0.018223221	0.897327684	-3.789748431	Stable
FBXL8	FBXL8	0.240865201	3.423865249	2.570099718	0.018226832	0.897327684	-3.789807546	Stable
LOC100287015	LOC100287015	-0.273609156	3.245012435	-2.569955643	0.018232498	0.897327684	-3.789900285	Stable
FAM19A1	FAM19A1	-0.351114435	4.118956295	-2.569079886	0.018266977	0.897327684	-3.790463984	Stable
TRIML1	TRIML1	0.261451451	2.924269781	2.568834277	0.018276658	0.897327684	-3.79062207	Stable
GFER	GFER	-0.322648434	5.788586132	-2.567040583	0.018347505	0.897327684	-3.791776497	Stable
PCSK7	PCSK7	-0.310390361	8.114872609	-2.567008825	0.018348761	0.897327684	-3.791796936	Stable
ZFHX4	ZFHX4	0.35422223	2.736319596	2.56389939	0.018472197	0.897327684	-3.793797852	Stable
DOK2	DOK2	-0.256086847	8.803417385	-2.562068421	0.018545246	0.897327684	-3.794975885	Stable
KRT10	KRT10	-0.279920856	8.178770342	-2.561803551	0.018555836	0.897327684	-3.795146288	Stable
DUSP14	DUSP14	-0.335374387	5.530291841	-2.559418242	0.01865146	0.897327684	-3.796680735	Stable
UFD1	UFD1	-0.326335948	9.24641095	-2.559207961	0.018659912	0.897327684	-3.796815995	Stable
QSOX1	QSOX1	0.303037691	6.978252912	2.555473229	0.018810628	0.897327684	-3.799217982	Stable
FNDC7	FNDC7	0.47324417	4.226229757	2.553573806	0.018887719	0.897327684	-3.800439358	Stable
ZMYND12	ZMYND12	0.242317187	2.849904926	2.553042038	0.018909354	0.897327684	-3.80078127	Stable
PPP3CC	PPP3CC	-0.298560016	7.189529829	-2.552600652	0.01892733	0.897327684	-3.801065059	Stable
ATRAID	ATRAID	-0.343338331	9.392609629	-2.550695241	0.019005115	0.897327684	-3.802290042	Stable
PRELID1	PRELID1	-0.371781668	10.42470543	-2.54752663	0.019135132	0.897327684	-3.804326774	Stable
TATDN2	TATDN2	0.217460898	3.461701974	2.546853835	0.019162847	0.897327684	-3.804759178	Stable
CD2	CD2	-0.463207778	10.09147617	-2.544926797	0.019242435	0.897327684	-3.805997568	Stable
PPP2R5A	PPP2R5A	0.23657119	3.522857224	2.543661823	0.019294849	0.897327684	-3.806810397	Stable
DENND2D	DENND2D	-0.333951588	9.966385016	-2.540366547	0.019432017	0.897327684	-3.808927487	Stable
TAS2R9	TAS2R9	0.247011316	2.706213464	2.536169807	0.019608035	0.897327684	-3.811623007	Stable
ZNF83	ZNF83	-0.593179763	6.856966998	-2.531370587	0.019811157	0.897327684	-3.814704484	Stable
KIF2C	KIF2C	0.354781167	4.977645004	2.53015756	0.019862809	0.897327684	-3.815483171	Stable
SURF2	SURF2	-0.328896497	5.834610806	-2.526188587	0.020032696	0.897327684	-3.81803051	Stable
TPRKB	TPRKB	-0.538926678	5.971897602	-2.522224298	0.020203743	0.897327684	-3.820574085	Stable
GIP	GIP	0.245947148	2.723204148	2.521552974	0.020232844	0.897327684	-3.821004746	Stable
FASLG	FASLG	-0.485484332	5.866870455	-2.518414051	0.020369434	0.897327684	-3.823018102	Stable
SRF	SRF	0.181687955	4.792892597	2.517267713	0.020419532	0.897327684	-3.823753261	Stable
C5orf66-AS1	C5orf66-AS1	-0.229805619	2.716420022	-2.515545904	0.020494997	0.897327684	-3.824857354	Stable
PAXX	PAXX	-0.338146157	6.676364769	-2.514880049	0.02052425	0.897327684	-3.825284287	Stable
PTGER2	PTGER2	-0.342815955	8.098489026	-2.514730024	0.020530847	0.897327684	-3.825380477	Stable
GJB1	GJB1	0.375761171	4.936988663	2.514325444	0.020548646	0.897327684	-3.825639872	Stable
ATP8A1	ATP8A1	0.208078293	2.340496527	2.512600048	0.020624716	0.897327684	-3.826746012	Stable
STX1B	STX1B	0.264573661	4.899097287	2.511627335	0.020667718	0.897327684	-3.827369546	Stable
SPECC1L	SPECC1L	-0.30739659	6.795463236	-2.507689175	0.020842677	0.897327684	-3.829893521	Stable
C1orf174	C1orf174	-0.327411092	8.445254607	-2.506756146	0.020884331	0.897327684	-3.830491386	Stable
GZMA	GZMA	-0.760009824	9.628719413	-2.505824575	0.020925998	0.897327684	-3.831088272	Stable
LOC100130872	LOC100130872	-0.326307085	6.380256895	-2.504257914	0.020996246	0.897327684	-3.83209198	Stable
ID2	ID2	-0.403719077	10.56059058	-2.503674321	0.021022471	0.897327684	-3.832465837	Stable
UBTD1	UBTD1	0.262453155	4.569383442	2.50299357	0.0210531	0.897327684	-3.832901912	Stable
ZNF79	ZNF79	-0.315896615	5.276105383	-2.502299791	0.021084358	0.897327684	-3.833346308	Stable
C19orf24	C19orf24	-0.373856196	6.852494375	-2.496667654	0.021339729	0.897327684	-3.836953017	Stable
BNIP3	BNIP3	-0.389202114	5.327359094	-2.496503789	0.021347202	0.897327684	-3.837057927	Stable
CD3D	CD3D	-0.502829353	10.3453086	-2.496472421	0.021348633	0.897327684	-3.83707801	Stable
PSMA7	PSMA7	-0.247181754	10.02595979	-2.49572111	0.02138293	0.897327684	-3.837559002	Stable
LOC101928000	LOC101928000	-0.484860011	5.431207149	-2.495259601	0.021404023	0.897327684	-3.837854446	Stable
LSM10	LSM10	-0.390740202	8.213783534	-2.49078333	0.021609625	0.897327684	-3.840719443	Stable
STAC	STAC	0.28540968	5.355741381	2.489209063	0.021682372	0.897327684	-3.841726785	Stable
CDC123	CDC123	-0.285243274	8.733819475	-2.487865804	0.021744624	0.897327684	-3.842586204	Stable
SLC2A4RG	SLC2A4RG	-0.418517229	5.494243774	-2.486646237	0.02180129	0.897327684	-3.843366401	Stable
SDCCAG3	SDCCAG3	-0.343353521	6.776176133	-2.486548786	0.021805823	0.897327684	-3.84342874	Stable
EGR2	EGR2	0.413724883	3.458749861	2.48362914	0.021942068	0.897327684	-3.845296192	Stable
GPR15	GPR15	0.231146657	3.890293655	2.483227893	0.021960855	0.897327684	-3.845552801	Stable
PARK7	PARK7	-0.354427524	10.63770888	-2.481579675	0.022038181	0.897327684	-3.846606786	Stable
CLDND2	CLDND2	0.334142749	3.802781318	2.48053233	0.02208745	0.897327684	-3.847276455	Stable
CST7	CST7	-0.350686267	10.51975915	-2.479787816	0.022122536	0.897327684	-3.847752458	Stable
HIST2H2AA3	HIST2H2AA3	0.339474133	4.23774707	2.478818881	0.022168276	0.897327684	-3.848371898	Stable
LINC00589	LINC00589	0.397296385	4.096438009	2.477060016	0.022251532	0.897327684	-3.849496209	Stable
TCEAL1	TCEAL1	-0.422865007	5.271634343	-2.47679923	0.022263901	0.897327684	-3.849662896	Stable
TPH1	TPH1	-0.225623014	2.467288784	-2.475074902	0.022345848	0.897327684	-3.850764938	Stable
TMEM47	TMEM47	0.229303396	2.27191376	2.47181577	0.022501505	0.897327684	-3.852847443	Stable
TFPT	TFPT	-0.331682851	6.325965374	-2.470974134	0.022541866	0.897327684	-3.853385131	Stable
AUP1	AUP1	-0.32774903	8.365019768	-2.470217275	0.02257822	0.897327684	-3.853868625	Stable
NUDT16L1	NUDT16L1	-0.320457071	7.229421836	-2.468747235	0.022648985	0.897327684	-3.854807617	Stable
CTSG	CTSG	0.586996067	5.625421431	2.468588272	0.02265665	0.897327684	-3.854909148	Stable
SLC39A8	SLC39A8	0.3850049	3.727082658	2.468521306	0.02265988	0.897327684	-3.854951919	Stable
PDE4DIP	PDE4DIP	0.252791786	4.474900898	2.468045833	0.022682823	0.897327684	-3.855255597	Stable
FAM228A	FAM228A	-0.241254404	3.229796963	-2.466353276	0.02276467	0.897327684	-3.856336504	Stable
ORMDL1	ORMDL1	-0.364199263	8.328754924	-2.458895437	0.023128609	0.897327684	-3.861097304	Stable
COA4	COA4	-0.229179106	7.386052185	-2.457883193	0.023178422	0.897327684	-3.861743235	Stable
PIK3IP1	PIK3IP1	0.22479384	4.068072406	2.457061938	0.02321891	0.897327684	-3.862267249	Stable
PDRG1	PDRG1	-0.232747231	7.130467794	-2.454149166	0.023363044	0.897327684	-3.864125466	Stable
TPST2	TPST2	-0.247786425	9.695578011	-2.452968527	0.023421704	0.897327684	-3.864878519	Stable
TPGS1	TPGS1	-0.374796338	5.162418225	-2.452170067	0.023461453	0.897327684	-3.865387758	Stable
PCDHGC4	PCDHGC4	0.308407148	3.923512471	2.451531866	0.023493269	0.897327684	-3.865794761	Stable
PSMB7	PSMB7	-0.335057304	9.136802628	-2.451242588	0.023507704	0.897327684	-3.865979236	Stable
EGFLAM-AS4	EGFLAM-AS4	0.248375594	2.621817382	2.450841876	0.023527713	0.897327684	-3.866234764	Stable
SDF2L1	SDF2L1	-0.278354421	6.999059023	-2.450156014	0.023561997	0.897327684	-3.866672107	Stable
ZNF628	ZNF628	0.231157019	3.79913945	2.45010936	0.02356433	0.897327684	-3.866701855	Stable
KIR3DL1	KIR3DL1	-0.381386207	5.809998813	-2.449190147	0.023610356	0.897327684	-3.867287949	Stable
LINC00973	LINC00973	0.26194734	2.224732118	2.449158487	0.023611943	0.897327684	-3.867308135	Stable
SCAMP4	SCAMP4	0.292310675	5.806875243	2.448983127	0.023620734	0.897327684	-3.867419939	Stable
LEMD2	LEMD2	-0.279438972	6.424972586	-2.448805834	0.023629624	0.897327684	-3.867532974	Stable
BMP2K	BMP2K	0.30275684	2.734407235	2.448664967	0.02363669	0.897327684	-3.867622784	Stable
EIF3H	EIF3H	-0.242983819	10.61126204	-2.448633155	0.023638286	0.897327684	-3.867643065	Stable
NME9	NME9	-0.271192409	2.83181891	-2.44791916	0.023674134	0.897327684	-3.868098253	Stable
ADRB1	ADRB1	0.219424741	2.468482529	2.447124376	0.023714097	0.897327684	-3.868604909	Stable
FLJ37035	FLJ37035	0.291262065	2.541021511	2.447091958	0.023715729	0.897327684	-3.868625574	Stable
RPS18	RPS18	-0.269417748	13.05492503	-2.446140816	0.02376364	0.897327684	-3.869231855	Stable
SRGAP3	SRGAP3	0.214721237	2.345950936	2.446086191	0.023766394	0.897327684	-3.869266672	Stable
LINC01986	LINC01986	0.236322406	2.349279705	2.445787461	0.023781462	0.897327684	-3.869457077	Stable
RAB11B	RAB11B	0.275420892	5.454903618	2.445456059	0.023798189	0.897327684	-3.8696683	Stable
PIP5K1A	PIP5K1A	0.305104058	5.880329758	2.443815067	0.023881174	0.897327684	-3.870714112	Stable
ACTL6B	ACTL6B	0.245282969	2.922440594	2.443527286	0.023895755	0.897327684	-3.870897499	Stable
DCUN1D4	DCUN1D4	-0.278271588	5.483040725	-2.442916193	0.023926745	0.897327684	-3.871286899	Stable
DDX25	DDX25	0.246967803	2.554451928	2.441805887	0.023983146	0.897327684	-3.871994349	Stable
ARR3	ARR3	0.257735855	5.304956552	2.441716261	0.023987705	0.897327684	-3.872051453	Stable
KCTD17	KCTD17	0.382550907	4.69377015	2.440888796	0.024029826	0.897327684	-3.872578633	Stable
WASHC3	WASHC3	-0.440274592	7.027963389	-2.440431802	0.024053119	0.897327684	-3.872869768	Stable
KIR2DL5A	KIR2DL5A	-0.307775331	5.685506664	-2.439953838	0.024077503	0.897327684	-3.873174247	Stable
BRD7	BRD7	-0.388046403	7.68651131	-2.438126014	0.024170965	0.897327684	-3.874338508	Stable
CDK4	CDK4	-0.409577398	7.490596523	-2.438055998	0.024174551	0.897327684	-3.874383101	Stable
LINC00462	LINC00462	0.25995893	2.879959542	2.437840014	0.024185619	0.897327684	-3.874520661	Stable
BEND5	BEND5	0.319079107	4.261256189	2.434109183	0.024377545	0.897327684	-3.87689637	Stable
ZFP90	ZFP90	-0.305784492	7.271496382	-2.432122085	0.024480346	0.897327684	-3.878161358	Stable
RCN1	RCN1	-0.37241204	5.962525726	-2.43157725	0.024508604	0.897327684	-3.878508158	Stable
PRKACB	PRKACB	-0.344520377	10.03974903	-2.431485222	0.024513379	0.897327684	-3.878566734	Stable
MYORG	MYORG	0.287915487	4.918168338	2.431218387	0.024527232	0.897327684	-3.878736572	Stable
CBX1	CBX1	-0.312989369	8.410435722	-2.431024943	0.024537279	0.897327684	-3.878859696	Stable
FAM84A	FAM84A	0.194382086	2.596714221	2.428732842	0.024656619	0.897327684	-3.880318388	Stable
IZUMO1	IZUMO1	-0.24505019	2.328765843	-2.428402949	0.024673839	0.897327684	-3.880528305	Stable
CHRNB1	CHRNB1	-0.321730682	4.744191542	-2.427741986	0.024708375	0.897327684	-3.880948867	Stable
PLCG1-AS1	PLCG1-AS1	-0.244272252	3.02317571	-2.426768232	0.024759337	0.897327684	-3.881568404	Stable
ABHD15	ABHD15	-0.350403924	5.810797198	-2.426577975	0.024769306	0.897327684	-3.881689445	Stable
TIAF1	TIAF1	0.302240743	4.506002589	2.424915686	0.024856562	0.897327684	-3.882746895	Stable
OCRL	OCRL	0.301928974	4.640014139	2.423077076	0.024953406	0.897327684	-3.883916307	Stable
PSMD8	PSMD8	-0.283748607	9.384662368	-2.423059873	0.024954314	0.897327684	-3.883927247	Stable
RSAD1	RSAD1	-0.222059043	7.512244588	-2.422813855	0.024967299	0.897327684	-3.884083706	Stable
ZCCHC17	ZCCHC17	-0.364526111	7.054007349	-2.421497196	0.025036903	0.897327684	-3.884920987	Stable
S1PR5	S1PR5	-0.553442372	4.738035907	-2.420674833	0.025080468	0.897327684	-3.885443883	Stable
ARHGEF9	ARHGEF9	-0.453417842	5.247655046	-2.419976093	0.025117539	0.897327684	-3.885888139	Stable
PQBP1	PQBP1	-0.368183006	7.211379225	-2.419936253	0.025119654	0.897327684	-3.885913469	Stable
GABPB1-IT1	GABPB1-IT1	-0.293425155	5.877052989	-2.419606782	0.025137153	0.897327684	-3.886122934	Stable
AKIP1	AKIP1	-0.308536817	5.41710433	-2.419397072	0.025148297	0.897327684	-3.886256256	Stable
ZNF793	ZNF793	0.428863302	4.223837692	2.418784877	0.025180856	0.897327684	-3.886645439	Stable
NDUFA8	NDUFA8	-0.347032221	8.005862324	-2.41230558	0.025527859	0.897327684	-3.890762966	Stable
LINC02171	LINC02171	0.325403665	4.996149014	2.411415197	0.025575891	0.897327684	-3.891328583	Stable
COMMD4	COMMD4	-0.293646478	7.687790394	-2.41066723	0.025616304	0.897327684	-3.891803689	Stable
LOC100128108	LOC100128108	-0.455134282	4.752722471	-2.410452035	0.025627943	0.897327684	-3.891940374	Stable
FAM46D	FAM46D	0.253334529	2.315151244	2.409409922	0.025684372	0.897327684	-3.892602246	Stable
KRBOX1	KRBOX1	0.30389967	4.203976957	2.408078252	0.025756649	0.897327684	-3.893447919	Stable
CDRT1	CDRT1	0.239575495	3.835355499	2.407974286	0.0257623	0.897327684	-3.893513938	Stable
LOC100507389	LOC100507389	0.306876609	2.381740373	2.406724761	0.025830304	0.897327684	-3.894307331	Stable
SS18L2	SS18L2	-0.353466765	8.219264371	-2.406092979	0.025864752	0.897327684	-3.894708445	Stable
SUGP2	SUGP2	-0.425275529	5.187529309	-2.40535201	0.025905208	0.897327684	-3.895178849	Stable
RIOX1	RIOX1	-0.298340712	7.45428388	-2.405212075	0.025912854	0.897327684	-3.895267682	Stable
DEF8	DEF8	-0.301525249	6.236640399	-2.404026382	0.025977731	0.897327684	-3.896020331	Stable
EVA1C	EVA1C	-0.366414922	4.996226474	-2.402529501	0.02605985	0.897327684	-3.896970381	Stable
AKR1B1	AKR1B1	-0.300570274	9.163015337	-2.402099793	0.026083469	0.897327684	-3.897243083	Stable
DNPH1	DNPH1	-0.488587306	6.284296777	-2.401695283	0.026105721	0.897327684	-3.897499783	Stable
CR2	CR2	0.265846676	5.125980066	2.401368198	0.026123726	0.897327684	-3.897707341	Stable
NCKAP1	NCKAP1	-0.291523467	3.814702826	-2.400757842	0.026157356	0.897327684	-3.898094636	Stable
ARL3	ARL3	0.197763039	5.311231268	2.400653255	0.026163123	0.897327684	-3.898160998	Stable
PYHIN1	PYHIN1	-0.445743947	6.868631873	-2.398645951	0.02627403	0.897327684	-3.89943452	Stable
MCRIP1	MCRIP1	-0.25011059	7.420168019	-2.397482461	0.026338514	0.897327684	-3.900172566	Stable
TRPM3	TRPM3	0.275047124	2.478097822	2.395102614	0.026470872	0.897327684	-3.90168191	Stable
DDX39A	DDX39A	-0.33841492	8.826658066	-2.394652875	0.026495953	0.897327684	-3.901967099	Stable
BTBD6	BTBD6	-0.306044049	7.986518698	-2.394429223	0.026508435	0.897327684	-3.902108917	Stable
FAM216A	FAM216A	-0.456614087	5.484254886	-2.394104676	0.026526556	0.897327684	-3.902314706	Stable
MRPS11	MRPS11	-0.327859361	7.630104323	-2.3936096	0.026554222	0.897327684	-3.902628611	Stable
EIF3I	EIF3I	-0.35094087	8.626379058	-2.393547944	0.026557669	0.897327684	-3.902667703	Stable
FSIP1	FSIP1	0.18813731	2.607598846	2.393262264	0.026573648	0.897327684	-3.902848831	Stable
EPHX4	EPHX4	-0.292723375	2.853259172	-2.392509568	0.026615789	0.897327684	-3.90332603	Stable
CDK14	CDK14	0.306500772	6.501366623	2.391761064	0.026657758	0.897327684	-3.903800535	Stable
PPIA	PPIA	-0.256745737	11.78670205	-2.391617016	0.026665841	0.897327684	-3.903891847	Stable
TRNAU1AP	TRNAU1AP	-0.310301106	6.441573767	-2.390960194	0.02670273	0.897327684	-3.904308193	Stable
TAF1D	TAF1D	-0.3363676	7.390980303	-2.390925445	0.026704683	0.897327684	-3.904330219	Stable
CKS2	CKS2	-0.650897534	5.92237685	-2.390025242	0.026755322	0.897327684	-3.904900788	Stable
LINC01711	LINC01711	0.261682671	4.336438844	2.389941801	0.02676002	0.897327684	-3.904953672	Stable
CCNQ	CCNQ	-0.222076396	7.58232089	-2.387698842	0.026886599	0.897327684	-3.906375057	Stable
PSKH2	PSKH2	0.260453182	4.309051484	2.384589613	0.027062986	0.897327684	-3.908344833	Stable
HIRIP3	HIRIP3	-0.227066432	6.499163673	-2.384239755	0.0270829	0.897327684	-3.908566435	Stable
BCS1L	BCS1L	-0.250728174	6.481076442	-2.38325033	0.027139293	0.897327684	-3.909193096	Stable
ADAM32	ADAM32	0.180615574	2.278809054	2.382357698	0.027190263	0.897327684	-3.909758395	Stable
COL22A1	COL22A1	0.38114133	3.738583942	2.381882792	0.027217417	0.897327684	-3.910059127	Stable
ADCYAP1R1	ADCYAP1R1	0.258193852	3.200143766	2.380599019	0.027290945	0.897327684	-3.910871993	Stable
C8orf82	C8orf82	-0.383427624	6.856836033	-2.378750009	0.027397171	0.897327684	-3.912042555	Stable
S100A13	S100A13	-0.265161151	5.490784112	-2.37697136	0.027499717	0.897327684	-3.913168348	Stable
C19orf53	C19orf53	-0.331823231	8.676177659	-2.376685003	0.027516259	0.897327684	-3.913349575	Stable
GOLGA2P5	GOLGA2P5	0.408632716	4.617999024	2.376650029	0.02751828	0.897327684	-3.913371709	Stable
RPL27	RPL27	-0.323935688	12.25352471	-2.374694235	0.027631521	0.897327684	-3.914609323	Stable
SERTAD1	SERTAD1	-0.253130414	7.30747025	-2.374580252	0.027638134	0.897327684	-3.914681442	Stable
GZMH	GZMH	-0.620317217	10.31672508	-2.373237382	0.027716153	0.897327684	-3.915531034	Stable
TNFSF18	TNFSF18	0.374651892	3.417262677	2.372921209	0.027734552	0.897327684	-3.915731049	Stable
ZNF34	ZNF34	-0.270816186	4.67323663	-2.372904655	0.027735516	0.897327684	-3.91574152	Stable
MB	MB	0.278724513	3.132126878	2.369366172	0.02794221	0.897327684	-3.917979509	Stable
ZBTB1	ZBTB1	-0.558645608	5.379021375	-2.368867536	0.027971452	0.897327684	-3.918294809	Stable
ZNF521	ZNF521	0.343842124	2.676387772	2.36510465	0.028193035	0.897327684	-3.920673606	Stable
AMZ2	AMZ2	-0.294456573	8.583751507	-2.364958193	0.028201692	0.897327684	-3.920766172	Stable
IMPG1	IMPG1	0.22464827	2.262049466	2.364273454	0.0282422	0.897327684	-3.921198928	Stable
EMC4	EMC4	-0.393560608	9.105900221	-2.363494439	0.028288351	0.897327684	-3.921691226	Stable
APEX1	APEX1	-0.28067728	9.694074219	-2.362157332	0.028367727	0.897327684	-3.922536107	Stable
FAM213A	FAM213A	-0.361354376	4.629633155	-2.360058598	0.028492732	0.897327684	-3.923861977	Stable
TMEM243	TMEM243	-0.374770397	8.512140981	-2.359023588	0.028554567	0.897327684	-3.924515723	Stable
TPT1	TPT1	-0.207219736	13.28651132	-2.358803268	0.028567746	0.897327684	-3.924654875	Stable
C1orf122	C1orf122	-0.364243199	7.639224316	-2.358523719	0.028584476	0.897327684	-3.924831429	Stable
MYL10	MYL10	0.243506729	4.043516152	2.358522084	0.028584574	0.897327684	-3.924832461	Stable
HYAL3	HYAL3	0.306272251	4.630768824	2.358395316	0.028592163	0.897327684	-3.924912522	Stable
ATP6V0A1	ATP6V0A1	0.270894142	5.61519261	2.357805357	0.028627508	0.897327684	-3.925285098	Stable
SMARCB1	SMARCB1	-0.198018927	2.757396849	-2.357314262	0.028656961	0.897327684	-3.925595217	Stable
PSMC5	PSMC5	-0.225752499	8.425514687	-2.357180584	0.028664983	0.897327684	-3.925679631	Stable
LINC00165	LINC00165	0.253624081	3.1343269	2.356429796	0.028710076	0.897327684	-3.926153702	Stable
CHCHD2	CHCHD2	-0.30152735	10.84815379	-2.355878719	0.028743217	0.897327684	-3.926501643	Stable
SLC7A3	SLC7A3	0.207590988	3.174774395	2.355458096	0.028768535	0.897327684	-3.926767203	Stable
L3HYPDH	L3HYPDH	-0.233647932	4.257468973	-2.354565026	0.028822361	0.897327684	-3.927330997	Stable
GPAM	GPAM	-0.460959637	4.646427847	-2.354297915	0.028838478	0.897327684	-3.927499613	Stable
SIGIRR	SIGIRR	-0.377403938	7.929269618	-2.353884237	0.028863455	0.897327684	-3.92776074	Stable
SPACA9	SPACA9	0.25962717	4.609681382	2.352379697	0.028954466	0.897327684	-3.928710346	Stable
PHF10	PHF10	-0.235587341	7.893689259	-2.352232791	0.028963366	0.897327684	-3.928803058	Stable
MRPL14	MRPL14	-0.352047516	8.120505467	-2.351645383	0.028998981	0.897327684	-3.929173754	Stable
CCNYL2	CCNYL2	0.260533742	2.544450634	2.351532949	0.029005802	0.897327684	-3.929244706	Stable
RMND5A	RMND5A	0.333924995	5.345404889	2.351400967	0.029013812	0.897327684	-3.929327991	Stable
ARL5C	ARL5C	0.239275667	4.240025713	2.35092501	0.029042713	0.897327684	-3.929628327	Stable
MTFP1	MTFP1	-0.22010998	6.621968461	-2.350053167	0.029095721	0.897327684	-3.930178428	Stable
NPM1	NPM1	-0.249090641	11.41344787	-2.349323044	0.029140182	0.897327684	-3.930639065	Stable
WBP2NL	WBP2NL	0.211977692	2.440076174	2.348391188	0.029197019	0.897327684	-3.931226919	Stable
GPR171	GPR171	-0.53203128	8.587214542	-2.348389666	0.029197112	0.897327684	-3.931227878	Stable
SDR39U1	SDR39U1	-0.25801856	8.22106881	-2.347248558	0.029266851	0.897327684	-3.931947648	Stable
MMAB	MMAB	-0.345184928	5.664807705	-2.345485112	0.029374928	0.897327684	-3.933059774	Stable
ANAPC16	ANAPC16	-0.258980171	10.17254081	-2.34522792	0.029390722	0.897327684	-3.933221954	Stable
MCEE	MCEE	-0.341105941	5.656326198	-2.344783891	0.029418007	0.897327684	-3.933501937	Stable
MRPL58	MRPL58	-0.427831957	6.844413737	-2.344623516	0.029427867	0.897327684	-3.933603058	Stable
MLXIP	MLXIP	0.284718976	3.484424788	2.344396313	0.029441842	0.897327684	-3.933746313	Stable
ZNF540	ZNF540	-0.440579205	4.77766902	-2.343724856	0.029483178	0.897327684	-3.934169653	Stable
CEP295	CEP295	0.229583304	5.13311819	2.342306625	0.029570662	0.897327684	-3.935063709	Stable
UFC1	UFC1	-0.318114301	9.088228367	-2.34128794	0.029633649	0.897327684	-3.935705795	Stable
NME1	NME1	-0.425329264	7.25241495	-2.340908327	0.029657152	0.897327684	-3.935945048	Stable
CFB	CFB	0.202098164	3.03279926	2.339963722	0.029715712	0.897327684	-3.936540344	Stable
C3orf38	C3orf38	-0.25230837	2.040832303	-2.339798959	0.029725937	0.897327684	-3.936644171	Stable
RAI14	RAI14	0.372109295	2.768728613	2.339416784	0.029749667	0.897327684	-3.936884996	Stable
PPP1R26	PPP1R26	-0.201957276	4.800186685	-2.339137948	0.029766992	0.897327684	-3.937060695	Stable
DPF1	DPF1	0.240728813	4.680140328	2.337400058	0.029875182	0.897327684	-3.938155635	Stable
FDXACB1	FDXACB1	-0.315645471	4.660233541	-2.337337183	0.029879103	0.897327684	-3.938195245	Stable
SELENOS	SELENOS	-0.452398573	8.003037236	-2.336547849	0.029928368	0.897327684	-3.938692476	Stable
FKBP11	FKBP11	-0.386014328	9.512450198	-2.336493154	0.029931784	0.897327684	-3.938726929	Stable
SPOUT1	SPOUT1	-0.24601019	6.242301107	-2.335752975	0.029978054	0.897327684	-3.939193149	Stable
MRPS15	MRPS15	-0.555573393	6.419167914	-2.335690089	0.029981988	0.897327684	-3.939232758	Stable
ARL6IP4	ARL6IP4	-0.393474713	8.786524538	-2.334883579	0.030032486	0.897327684	-3.939740706	Stable
PIN1	PIN1	-0.385592456	7.588123317	-2.33319809	0.030138273	0.897327684	-3.940802084	Stable
LOC400794	LOC400794	0.283411032	4.305899691	2.332502578	0.030182026	0.897327684	-3.941239994	Stable
THRAP3	THRAP3	0.287083938	4.440057049	2.331390414	0.030252111	0.897327684	-3.94194016	Stable
DLG5	DLG5	-0.448683977	5.317914111	-2.331315534	0.030256835	0.897327684	-3.941987297	Stable
SLC25A24	SLC25A24	0.280216665	4.250674917	2.330719881	0.030294439	0.897327684	-3.94236225	Stable
IL13RA2	IL13RA2	0.215178847	2.453729548	2.32955237	0.030368269	0.897327684	-3.943097095	Stable
SKA3	SKA3	0.205833235	4.518306856	2.329170442	0.030392457	0.897327684	-3.943337462	Stable
MEIS3	MEIS3	0.286255408	4.255050331	2.328712133	0.030421506	0.897327684	-3.943625885	Stable
NODAL	NODAL	0.26625856	4.824479185	2.327430474	0.030502878	0.897327684	-3.94443237	Stable
WDR19	WDR19	0.365522458	2.689737616	2.326636193	0.030553407	0.897327684	-3.944932107	Stable
CHM	CHM	0.217854001	2.22728897	2.325299096	0.030638642	0.897327684	-3.945773257	Stable
COX4I1	COX4I1	-0.24313707	10.81685738	-2.325089521	0.030652022	0.897327684	-3.945905084	Stable
MAP10	MAP10	0.190853243	2.317399312	2.324847958	0.03066745	0.897327684	-3.94605703	Stable
SPIDR	SPIDR	-0.350352859	4.618492129	-2.324698356	0.030677009	0.897327684	-3.946151128	Stable
ZNF443	ZNF443	-0.335010203	6.560475491	-2.324038633	0.030719193	0.897327684	-3.946566068	Stable
PIGH	PIGH	-0.293361404	5.956087986	-2.323610912	0.030746572	0.897327684	-3.946835069	Stable
TCTN2	TCTN2	0.376645564	6.442908591	2.322967731	0.030787784	0.897327684	-3.94723955	Stable
S100A5	S100A5	0.246345611	3.600953635	2.321028608	0.030912344	0.897327684	-3.948458818	Stable
PTPN23	PTPN23	-0.195188217	3.03132148	-2.32026221	0.030961702	0.897327684	-3.948940627	Stable
CREB3	CREB3	-0.208659051	7.271892423	-2.319457118	0.03101363	0.897327684	-3.949446711	Stable
SLC25A15	SLC25A15	-0.244535227	6.755326927	-2.319178596	0.031031613	0.897327684	-3.949621779	Stable
BAK1	BAK1	-0.351423591	6.954258046	-2.318642417	0.03106626	0.897327684	-3.949958783	Stable
ADSL	ADSL	-0.243118105	8.959858488	-2.313681389	0.031388524	0.897327684	-3.95307584	Stable
DMC1	DMC1	-0.225393738	2.567709024	-2.312334945	0.031476519	0.897327684	-3.953921481	Stable
ZNF266	ZNF266	-0.378414635	9.086375375	-2.311393507	0.03153818	0.897327684	-3.95451267	Stable
EXOC6B	EXOC6B	0.201276037	2.662426204	2.310828693	0.031575227	0.897327684	-3.954867318	Stable
BIRC7	BIRC7	0.344746892	4.958781996	2.310119371	0.031621809	0.897327684	-3.955312666	Stable
CEBPE	CEBPE	0.27817169	5.845670254	2.308663867	0.031717593	0.897327684	-3.956226378	Stable
LCK	LCK	-0.43971371	8.926963323	-2.308294597	0.031741937	0.897327684	-3.956458165	Stable
PIGU	PIGU	-0.378789096	6.271583732	-2.307865832	0.031770224	0.897327684	-3.956727282	Stable
ILF2	ILF2	-0.494481754	8.304707365	-2.307601885	0.031787649	0.897327684	-3.956892942	Stable
B3GNT7	B3GNT7	0.249494811	2.981479367	2.307300291	0.03180757	0.897327684	-3.957082225	Stable
SLC35C1	SLC35C1	-0.212675445	5.379947829	-2.305129047	0.031951327	0.897327684	-3.95844469	Stable
PFKFB2	PFKFB2	0.214443756	4.730916057	2.30501016	0.031959216	0.897327684	-3.958519281	Stable
UBE2Q1	UBE2Q1	-0.281463187	9.330372152	-2.304874233	0.031968237	0.897327684	-3.958604562	Stable
MCUB	MCUB	-0.198838577	8.897609543	-2.304750607	0.031976444	0.897327684	-3.958682124	Stable
ATP1B2	ATP1B2	0.349569928	4.919822765	2.304515505	0.031992058	0.897327684	-3.95882962	Stable
H2AFZ	H2AFZ	-0.2899358	9.967428205	-2.304219291	0.032011739	0.897327684	-3.959015452	Stable
ILKAP	ILKAP	-0.313089213	6.887944672	-2.304170942	0.032014953	0.897327684	-3.959045783	Stable
CIB1	CIB1	-0.295607519	9.454210877	-2.303718476	0.032045041	0.897327684	-3.959329623	Stable
GNPTAB	GNPTAB	-0.393324749	8.629033762	-2.303176737	0.032081099	0.897327684	-3.959669444	Stable
WFDC8	WFDC8	0.207408465	2.36329023	2.302411039	0.032132129	0.897327684	-3.960149709	Stable
IFT81	IFT81	0.268447789	3.439666255	2.302054667	0.032155905	0.897327684	-3.960373217	Stable
LENG9	LENG9	0.212506646	3.954168183	2.301837814	0.03217038	0.897327684	-3.960509218	Stable
PLAT	PLAT	0.217749354	2.370593902	2.301573562	0.032188028	0.897327684	-3.960674939	Stable
MRPL43	MRPL43	-0.377649008	7.542553935	-2.30116794	0.032215134	0.897327684	-3.960929308	Stable
SATB2	SATB2	0.372612652	3.238532979	2.300931753	0.032230927	0.897327684	-3.961077416	Stable
NCK1-DT	NCK1-DT	-0.387091529	5.573988052	-2.29932478	0.03233857	0.897327684	-3.962084996	Stable
P4HTM	P4HTM	-0.290593583	6.827383752	-2.297581661	0.032455706	0.897327684	-3.963177698	Stable
ZNF32	ZNF32	-0.461407998	6.621427874	-2.29730259	0.032474496	0.897327684	-3.963352615	Stable
NKAIN4	NKAIN4	0.246655932	3.478461323	2.296425437	0.03253362	0.897327684	-3.963902356	Stable
ARL4C	ARL4C	-0.463143203	8.114822461	-2.295858782	0.032571867	0.897327684	-3.964257464	Stable
DDC	DDC	-0.19815264	3.718730712	-2.294939297	0.032634018	0.897327684	-3.964833625	Stable
ACOT4	ACOT4	-0.351361412	4.871783029	-2.294001233	0.032697536	0.897327684	-3.965421355	Stable
LINC01018	LINC01018	0.237267998	2.731324608	2.293171612	0.032753807	0.897327684	-3.965941079	Stable
LINC01520	LINC01520	0.35494927	3.434627074	2.292386155	0.032807164	0.897327684	-3.966433084	Stable
PAX6	PAX6	0.291264395	4.344068855	2.291518469	0.032866201	0.897327684	-3.966976537	Stable
CUTA	CUTA	-0.351820474	9.830746838	-2.290705193	0.032921624	0.897327684	-3.967485853	Stable
HYLS1	HYLS1	-0.534549781	6.240877977	-2.29057424	0.032930556	0.897327684	-3.967567858	Stable
MMP9	MMP9	0.522534344	9.682303468	2.289533888	0.033001597	0.897327684	-3.968219289	Stable
PSMA5	PSMA5	-0.288046909	8.865116551	-2.288490931	0.033072957	0.897327684	-3.96887226	Stable
RAB7B	RAB7B	0.163850778	3.490647761	2.287455544	0.03314394	0.897327684	-3.9695204	Stable
P2RY4	P2RY4	0.286702652	3.732392314	2.287149785	0.033164929	0.897327684	-3.969711785	Stable
GPS1	GPS1	-0.237149852	6.970055317	-2.284920984	0.033318293	0.897327684	-3.971106623	Stable
CACNA1G-AS1	CACNA1G-AS1	0.242358457	3.591963347	2.283512425	0.033415553	0.897327684	-3.971987915	Stable
NCBP2	NCBP2	-0.365780678	7.289029572	-2.280609865	0.033616796	0.897327684	-3.973803425	Stable
ERP44	ERP44	0.258673683	5.084665587	2.279369822	0.033703111	0.897327684	-3.974578834	Stable
MRPL11	MRPL11	-0.367454808	7.296405818	-2.279219046	0.03371362	0.897327684	-3.974673106	Stable
PRKCE	PRKCE	0.349628584	4.732846078	2.279033126	0.033726583	0.897327684	-3.97478935	Stable
MPC1	MPC1	-0.231931444	8.018542467	-2.278042408	0.033795734	0.897327684	-3.97540873	Stable
LIPT1	LIPT1	-0.46737816	6.339825815	-2.277244603	0.033851515	0.897327684	-3.975907443	Stable
CDHR2	CDHR2	0.173133451	5.692272454	2.277222006	0.033853096	0.897327684	-3.975921568	Stable
NSMCE3	NSMCE3	-0.265177724	6.190345826	-2.276886343	0.033876591	0.897327684	-3.976131376	Stable
LOC400622	LOC400622	0.183279252	2.789179826	2.27548908	0.033974555	0.897327684	-3.977004638	Stable
MLEC	MLEC	-0.377356784	7.987094399	-2.274883932	0.034017064	0.897327684	-3.977382791	Stable
SEPT7P2	SEPT7P2	-0.287129663	4.910325527	-2.274593185	0.034037505	0.897327684	-3.977564466	Stable
GAB3	GAB3	-0.282357177	8.121335093	-2.274339058	0.03405538	0.897327684	-3.977723253	Stable
C16orf91	C16orf91	-0.195898528	6.88060991	-2.273882613	0.034087509	0.897327684	-3.97800844	Stable
SSR4	SSR4	-0.393674005	10.25048284	-2.273880779	0.034087638	0.897327684	-3.978009585	Stable
MRPL34	MRPL34	-0.386725333	7.638171116	-2.271496723	0.034255902	0.897327684	-3.979498851	Stable
IMMP1L	IMMP1L	-0.434139024	5.50382075	-2.270748838	0.034308844	0.897327684	-3.979965935	Stable
LPL	LPL	-0.242269744	2.875321441	-2.26854236	0.034465476	0.897327684	-3.981343685	Stable
MPO	MPO	0.447991381	4.994304198	2.268421269	0.034474091	0.897327684	-3.981419283	Stable
FBXW5	FBXW5	-0.280634669	8.157429743	-2.26765604	0.034528578	0.897327684	-3.981896993	Stable
SNRPD3	SNRPD3	-0.319487649	8.944813864	-2.267280981	0.034555313	0.897327684	-3.982131113	Stable
SPTA1	SPTA1	0.265056859	3.692636537	2.266891051	0.034583128	0.897327684	-3.982374502	Stable
LINC00708	LINC00708	0.28746501	2.7555605	2.264577388	0.034748591	0.897327684	-3.983818384	Stable
TMEM52	TMEM52	0.212442885	2.880218019	2.264381247	0.034762651	0.897327684	-3.983940767	Stable
GGACT	GGACT	-0.222508767	4.892775087	-2.262460315	0.034900631	0.897327684	-3.985139166	Stable
ADAM2	ADAM2	-0.201110321	2.221419671	-2.26216734	0.03492172	0.897327684	-3.985321914	Stable
NEU2	NEU2	0.24401185	3.600438049	2.261277896	0.034985814	0.897327684	-3.985876671	Stable
PCK1	PCK1	0.183480764	2.412851261	2.261268272	0.034986508	0.897327684	-3.985882673	Stable
RPS29	RPS29	-0.252893456	12.31977768	-2.260898701	0.035013172	0.897327684	-3.986113159	Stable
ATP5MC1	ATP5MC1	-0.242214486	8.133280822	-2.260887122	0.035014008	0.897327684	-3.98612038	Stable
ADAMTS3	ADAMTS3	0.22977599	2.191224579	2.260241898	0.035060605	0.897327684	-3.986522748	Stable
MID1	MID1	0.243730863	3.427397428	2.259962273	0.035080817	0.897327684	-3.986697113	Stable
GPR18	GPR18	-0.470625427	8.146543807	-2.259706935	0.035099283	0.897327684	-3.986856328	Stable
CALHM2	CALHM2	-0.372403144	8.304413917	-2.259591048	0.035107667	0.897327684	-3.986928586	Stable
KLRC3	KLRC3	-0.855414391	5.550707329	-2.257077705	0.035289946	0.897327684	-3.988495432	Stable
DDX56	DDX56	-0.250902963	7.097000335	-2.257060777	0.035291176	0.897327684	-3.988505983	Stable
PPIC	PPIC	0.230721781	2.447902127	2.25546293	0.035407514	0.897327684	-3.989501801	Stable
SSUH2	SSUH2	0.289639455	4.193523131	2.255282685	0.035420659	0.897327684	-3.98961412	Stable
DENND2A	DENND2A	0.340194934	3.292746612	2.2535218	0.035549319	0.897327684	-3.990711254	Stable
RPL12	RPL12	-0.219459242	12.49564496	-2.252597513	0.035617024	0.897327684	-3.991287026	Stable
MPP2	MPP2	0.282207642	5.416242732	2.252519694	0.035622729	0.897327684	-3.991335499	Stable
EDA	EDA	0.382379027	5.008238353	2.252217794	0.035644873	0.897327684	-3.991523545	Stable
CNBD1	CNBD1	0.253037835	2.330134209	2.252140156	0.035650569	0.897327684	-3.991571902	Stable
ZNF467	ZNF467	0.298963092	4.755820716	2.251510374	0.035696809	0.897327684	-3.991964147	Stable
IFT46	IFT46	-0.208075324	5.607296996	-2.251402665	0.035704723	0.897327684	-3.992031227	Stable
PDE3B	PDE3B	0.229726899	5.896139427	2.250371148	0.035780593	0.897327684	-3.992673595	Stable
EIF4EBP1	EIF4EBP1	-0.346020471	7.151892768	-2.250034203	0.035805407	0.897327684	-3.992883403	Stable
SREBF1	SREBF1	0.222233484	4.662965404	2.248622422	0.035909552	0.897327684	-3.993762377	Stable
L1CAM	L1CAM	0.203403614	2.910771439	2.247204655	0.036014418	0.897327684	-3.994644895	Stable
SEC61B	SEC61B	-0.2269553	10.29320139	-2.246520858	0.036065096	0.897327684	-3.995070473	Stable
NUPL2	NUPL2	-0.47768921	6.495253922	-2.246013713	0.036102724	0.897327684	-3.995386079	Stable
ATXN7L1	ATXN7L1	0.199503922	3.65826615	2.245171186	0.036165315	0.897327684	-3.995910349	Stable
CCDC167	CCDC167	-0.321146763	7.315237111	-2.244585225	0.036208905	0.897327684	-3.99627493	Stable
COL4A1	COL4A1	0.297392619	2.553867631	2.243137533	0.036316805	0.897327684	-3.997175539	Stable
ZNF271P	ZNF271P	-0.433476204	7.176802462	-2.24170475	0.036423884	0.897327684	-3.998066684	Stable
HAX1	HAX1	-0.271491462	8.821399845	-2.241210438	0.036460893	0.897327684	-3.998374087	Stable
RAB6B	RAB6B	-0.246577263	2.918966558	-2.237690299	0.036725446	0.897327684	-4.000562535	Stable
DUSP15	DUSP15	0.352849046	4.402608061	2.237191113	0.036763104	0.897327684	-4.000872783	Stable
VEGFC	VEGFC	-0.28056769	3.120242924	-2.235337325	0.036903261	0.897327684	-4.002024724	Stable
ATP10A	ATP10A	0.27879276	5.399413125	2.234330055	0.036979621	0.897327684	-4.002650505	Stable
WDR74	WDR74	-0.197243347	7.127954581	-2.232697649	0.03710368	0.897327684	-4.003664461	Stable
HKDC1	HKDC1	0.188469012	3.141548937	2.232579199	0.037112697	0.897327684	-4.003738026	Stable
STAU2-AS1	STAU2-AS1	0.270808184	3.922291589	2.232179965	0.037143102	0.897327684	-4.003985964	Stable
CLDN23	CLDN23	0.221572923	2.873514903	2.231301446	0.03721009	0.897327684	-4.004531503	Stable
DERL2	DERL2	-0.293895065	8.467252536	-2.231216881	0.037216544	0.897327684	-4.004584012	Stable
PPP1CA	PPP1CA	-0.296386747	10.228372	-2.230461982	0.037274203	0.897327684	-4.005052723	Stable
LOC100506114	LOC100506114	0.371595285	3.228433534	2.230264234	0.037289321	0.897327684	-4.005175494	Stable
ZNF473	ZNF473	-0.356544158	4.591724651	-2.229811182	0.037323977	0.897327684	-4.005456756	Stable
TRIM56	TRIM56	-0.348478143	8.122039792	-2.229479591	0.037349361	0.897327684	-4.005662601	Stable
PLEKHF1	PLEKHF1	-0.406704003	7.740108529	-2.229368882	0.037357839	0.897327684	-4.005731324	Stable
ZNF232	ZNF232	-0.498562053	6.126327032	-2.229144607	0.03737502	0.897327684	-4.005870541	Stable
CYB5B	CYB5B	-0.252401625	6.533584441	-2.229123136	0.037376666	0.897327684	-4.005883869	Stable
MEP1A	MEP1A	0.273998033	2.56887489	2.228049187	0.037459041	0.897327684	-4.006550447	Stable
EIF6	EIF6	-0.263914778	8.39242184	-2.226491792	0.037578794	0.897327684	-4.007516897	Stable
FSD1L	FSD1L	0.214511607	2.089312156	2.225373979	0.037664962	0.897327684	-4.00821042	Stable
MRPS18B	MRPS18B	-0.283352052	7.674819425	-2.224989643	0.037694631	0.897327684	-4.008448846	Stable
TMTC4	TMTC4	-0.236156366	2.87203633	-2.223902624	0.037778659	0.897327684	-4.009123111	Stable
COBLL1	COBLL1	0.32731527	4.389731266	2.223597948	0.037802242	0.897327684	-4.009312078	Stable
BPIFB2	BPIFB2	0.286532221	4.424239502	2.223493507	0.037810329	0.897327684	-4.009376852	Stable
TADA2A	TADA2A	0.189105832	4.359920796	2.22252325	0.037885533	0.897327684	-4.009978558	Stable
RPS27	RPS27	-0.231719763	13.1380438	-2.222446468	0.03789149	0.897327684	-4.010026171	Stable
PLIN4	PLIN4	0.219574544	4.754428723	2.220966627	0.038006473	0.897327684	-4.010943712	Stable
LINC01588	LINC01588	-0.276139239	4.431541591	-2.220546953	0.038039139	0.897327684	-4.011203884	Stable
DNAJC4	DNAJC4	0.283271059	5.113782395	2.219405801	0.038128093	0.897327684	-4.01191124	Stable
LILRA4	LILRA4	-0.274868785	6.185783494	-2.219124546	0.038150046	0.897327684	-4.01208556	Stable
CLK1	CLK1	-0.332710766	8.843229649	-2.21907367	0.038154018	0.897327684	-4.012117092	Stable
IL1RL1	IL1RL1	0.285268864	3.020341132	2.218390886	0.038207366	0.897327684	-4.012540242	Stable
CCT4	CCT4	-0.241177433	9.934695995	-2.218239604	0.038219195	0.897327684	-4.012633992	Stable
ZMYND10	ZMYND10	0.271097501	4.424154096	2.217966482	0.03824056	0.897327684	-4.012803241	Stable
CD69	CD69	-0.657175946	6.451273507	-2.215481486	0.038435451	0.897327684	-4.01434282	Stable
POU3F3	POU3F3	0.208577824	3.42276374	2.215447602	0.038438114	0.897327684	-4.014363808	Stable
CNTNAP5	CNTNAP5	0.241103598	3.040918513	2.215296242	0.038450015	0.897327684	-4.014457564	Stable
PROK1	PROK1	0.257176041	3.529480395	2.214609455	0.038504056	0.897327684	-4.014882945	Stable
NDUFS6	NDUFS6	-0.273975191	9.733704738	-2.212363085	0.038681301	0.897327684	-4.016273981	Stable
WDR53	WDR53	-0.281406908	5.841530641	-2.212211254	0.038693308	0.897327684	-4.016367983	Stable
ZC2HC1C	ZC2HC1C	0.221416282	3.211163039	2.21121469	0.0387722	0.897327684	-4.016984921	Stable
PCSK2	PCSK2	0.200588971	2.332701845	2.210792107	0.038805698	0.897327684	-4.017246499	Stable
COA3	COA3	-0.34334411	8.466320808	-2.21031717	0.038843378	0.897327684	-4.017540463	Stable
VN1R5	VN1R5	0.275632867	2.976815367	2.209920634	0.038874863	0.897327684	-4.017785883	Stable
HACD3	HACD3	-0.483787757	4.402445842	-2.209917887	0.038875081	0.897327684	-4.017787583	Stable
SRSF3	SRSF3	-0.362053249	9.13844426	-2.208766823	0.038966609	0.897327684	-4.018499902	Stable
CISD3	CISD3	-0.277974103	6.622810565	-2.208649339	0.038975962	0.897327684	-4.018572597	Stable
GNLY	GNLY	-0.539772676	11.08028956	-2.208274843	0.039005789	0.897327684	-4.018804317	Stable
C14orf28	C14orf28	-0.322047021	6.301366571	-2.207874822	0.039037672	0.897327684	-4.019051814	Stable
POLR2H	POLR2H	-0.285724971	7.358766203	-2.206900906	0.039115396	0.897327684	-4.019654322	Stable
ATP6V1B1	ATP6V1B1	0.261769894	3.456465191	2.206463201	0.039150374	0.897327684	-4.019925075	Stable
LINC00324	LINC00324	-0.387926556	8.231191019	-2.206137512	0.039176419	0.897327684	-4.020126527	Stable
NDUFAB1	NDUFAB1	-0.317286927	9.825745193	-2.20544986	0.039231461	0.897327684	-4.020551831	Stable
A1BG-AS1	A1BG-AS1	0.319905758	4.367985612	2.205349015	0.039239539	0.897327684	-4.020614198	Stable
CCDC12	CCDC12	-0.274470522	8.417331455	-2.20509609	0.039259805	0.897327684	-4.020770616	Stable
SNF8	SNF8	-0.27320963	8.344223449	-2.202437	0.039473454	0.897327684	-4.022414702	Stable
NDUFA4	NDUFA4	-0.436535068	9.179870893	-2.202237893	0.039489495	0.897327684	-4.022537779	Stable
ZC3HAV1	ZC3HAV1	-0.291681383	10.0538182	-2.202194114	0.039493022	0.897327684	-4.022564841	Stable
RUNX3	RUNX3	-0.339367207	9.092595794	-2.201820136	0.039523169	0.897327684	-4.022796002	Stable
PUS3	PUS3	-0.387750317	6.501575807	-2.200752205	0.039609371	0.897327684	-4.023456032	Stable
MTG1	MTG1	-0.249854094	6.439609324	-2.199685378	0.039695655	0.897327684	-4.024115266	Stable
TEX264	TEX264	-0.257377466	7.383458385	-2.199314893	0.039725659	0.897327684	-4.024344176	Stable
STK25	STK25	-0.407301101	6.452793258	-2.199003078	0.039750929	0.897327684	-4.024536826	Stable
MRPL57	MRPL57	-0.274064887	9.281256706	-2.198662001	0.039778586	0.897327684	-4.024747544	Stable
RAVER2	RAVER2	0.213618217	2.298506718	2.197683491	0.039858029	0.897327684	-4.025352005	Stable
FAM50A	FAM50A	-0.345442376	7.510704621	-2.196817733	0.039928438	0.897327684	-4.025886736	Stable
THYN1	THYN1	-0.385963927	7.677102783	-2.19674509	0.039934351	0.897327684	-4.0259316	Stable
SLC13A1	SLC13A1	0.172789022	2.003569567	2.196420427	0.039960788	0.897327684	-4.026132105	Stable
PHF19	PHF19	-0.178907726	6.950339235	-2.192261417	0.040300863	0.897327684	-4.028699688	Stable
YPEL1	YPEL1	-0.473107488	6.168695585	-2.192021823	0.040320535	0.897327684	-4.02884755	Stable
EBI3	EBI3	0.286573065	3.8095697	2.189804772	0.040502977	0.897327684	-4.030215494	Stable
LINC01561	LINC01561	0.27487671	3.149788055	2.18966254	0.040514707	0.897327684	-4.030303236	Stable
ZBTB5	ZBTB5	-0.196873983	7.041826403	-2.188515236	0.040609439	0.897327684	-4.031010925	Stable
PLA2G16	PLA2G16	-0.532632397	6.821777898	-2.187314323	0.040708814	0.897327684	-4.031751538	Stable
LAX1	LAX1	-0.348543017	7.471929578	-2.185460052	0.04086269	0.897327684	-4.032894797	Stable
NEK2	NEK2	0.448664953	3.978789204	2.185087348	0.040893682	0.897327684	-4.033124547	Stable
RPS5	RPS5	-0.31993961	12.10932377	-2.181990771	0.04115201	0.897327684	-4.03503286	Stable
TUSC2	TUSC2	-0.362504547	7.382865092	-2.181944315	0.041155897	0.897327684	-4.035061482	Stable
TMEM8B	TMEM8B	-0.213177941	5.120732539	-2.181619162	0.041183111	0.897327684	-4.035261804	Stable
GLP1R	GLP1R	0.343619578	5.894603248	2.181132876	0.041223841	0.897327684	-4.035561378	Stable
IL23A	IL23A	-0.256728477	5.031448839	-2.180718112	0.04125861	0.897327684	-4.035816872	Stable
DNAJC8	DNAJC8	-0.242672194	8.732238591	-2.180471886	0.041279263	0.897327684	-4.035968538	Stable
RPS14	RPS14	-0.211881719	12.96105588	-2.179654625	0.041347883	0.897327684	-4.036471898	Stable
CITED4	CITED4	0.288095313	5.41019363	2.179359672	0.041372673	0.897327684	-4.036653546	Stable
LOC101929289	LOC101929289	0.290137236	4.548638925	2.179286923	0.041378789	0.897327684	-4.036698347	Stable
LOC100130357	LOC100130357	0.249149555	4.225078561	2.177619729	0.041519188	0.897327684	-4.037724915	Stable
DGCR12	DGCR12	0.316298	3.009481368	2.177479659	0.041531004	0.897327684	-4.037811149	Stable
NCAPH2	NCAPH2	-0.24170231	6.073405851	-2.176512374	0.041612681	0.897327684	-4.038406606	Stable
VASN	VASN	0.283988934	4.668450026	2.176283398	0.041632037	0.897327684	-4.038547548	Stable
IRF2BP1	IRF2BP1	0.244042116	6.507987811	2.176038339	0.041652762	0.897327684	-4.038698385	Stable
LRR1	LRR1	-0.491135039	6.518194851	-2.175901731	0.041664319	0.897327684	-4.038782466	Stable
AMPD3	AMPD3	0.307932215	7.237465173	2.175174872	0.041725861	0.897327684	-4.039229808	Stable
DGKI	DGKI	0.236528621	2.555114012	2.174554186	0.041778479	0.897327684	-4.039611763	Stable
RPS2P45	RPS2P45	0.373164955	3.488191248	2.17402923	0.041823028	0.897327684	-4.039934778	Stable
RBM48	RBM48	0.208869129	2.745955557	2.173755376	0.041846285	0.897327684	-4.040103273	Stable
KIF4A	KIF4A	0.406473096	3.869025894	2.173266554	0.041887828	0.897327684	-4.040404014	Stable
LOC100130964	LOC100130964	0.216367009	2.284926299	2.172257488	0.041973703	0.897327684	-4.041024751	Stable
TSNARE1	TSNARE1	-0.236099462	3.936569706	-2.171912286	0.042003118	0.897327684	-4.04123708	Stable
GLP2R	GLP2R	0.173395631	3.124318458	2.170732108	0.042103822	0.897327684	-4.041962901	Stable
TMEM80	TMEM80	-0.269745733	5.012513039	-2.170264001	0.042143826	0.897327684	-4.042250751	Stable
TBCB	TBCB	-0.285941359	9.317304046	-2.169479452	0.042210951	0.897327684	-4.042733138	Stable
IL17F	IL17F	0.22994512	3.129081658	2.169118633	0.042241855	0.897327684	-4.042954969	Stable
PABPC4L	PABPC4L	0.180530269	2.369156752	2.168311367	0.042311071	0.897327684	-4.043451227	Stable
LPO	LPO	0.257375841	3.473651213	2.167531628	0.042378025	0.897327684	-4.043930498	Stable
C18orf12	C18orf12	0.310980545	3.898496091	2.167393702	0.042389878	0.897327684	-4.044015268	Stable
ATP5MG	ATP5MG	-0.256877726	10.44957455	-2.166640038	0.042454701	0.897327684	-4.044478441	Stable
TMEM61	TMEM61	0.358057503	4.077931077	2.166539499	0.042463356	0.897327684	-4.044540224	Stable
PHB2	PHB2	-0.324944418	10.54564841	-2.166278074	0.042485866	0.897327684	-4.044700869	Stable
DTYMK	DTYMK	-0.215296921	4.874030545	-2.165407207	0.042560932	0.897327684	-4.045235963	Stable
PITX1	PITX1	0.221388535	2.819443668	2.165116054	0.042586055	0.897327684	-4.045414841	Stable
BRINP2	BRINP2	0.261656077	3.902986898	2.164997292	0.042596307	0.897327684	-4.045487803	Stable
ATP6V0E2	ATP6V0E2	-0.318546194	7.57716142	-2.164806724	0.042612762	0.897327684	-4.045604876	Stable
NAA20	NAA20	-0.244346477	7.727342246	-2.164716505	0.042620554	0.897327684	-4.0456603	Stable
GAS2	GAS2	0.219802096	2.680278863	2.164592426	0.042631273	0.897327684	-4.045736524	Stable
HEXIM2	HEXIM2	-0.268959057	5.213719383	-2.164348127	0.042652384	0.897327684	-4.045886595	Stable
ADARB1	ADARB1	-0.333509174	6.015569702	-2.163725996	0.042706188	0.897327684	-4.046268738	Stable
NRG3	NRG3	0.200915984	2.217370511	2.163533017	0.042722891	0.897327684	-4.046387268	Stable
GAR1	GAR1	-0.252473216	6.81708988	-2.163325984	0.042740816	0.897327684	-4.046514424	Stable
DPY19L2P3	DPY19L2P3	0.348295237	2.676632679	2.163225092	0.042749553	0.897327684	-4.046576389	Stable
ISG20	ISG20	-0.35073584	10.64681338	-2.162406977	0.042820467	0.897327684	-4.04707881	Stable
COL12A1	COL12A1	-0.183454113	2.756402949	-2.162320324	0.042827984	0.897327684	-4.047132021	Stable
EMC6	EMC6	-0.293372014	8.277003957	-2.161513188	0.042898061	0.897327684	-4.047627624	Stable
PPP1R16B	PPP1R16B	-0.239907522	7.865985336	-2.159118344	0.043106602	0.897327684	-4.049097716	Stable
LOC101929398	LOC101929398	0.345808322	4.09139635	2.159059607	0.043111728	0.897327684	-4.049133764	Stable
MAP3K10	MAP3K10	0.288298984	6.092957093	2.158636264	0.043148692	0.897327684	-4.04939357	Stable
EMP1	EMP1	0.232775562	2.28563836	2.157927513	0.04321064	0.897327684	-4.049828489	Stable
FLNB	FLNB	0.218931094	5.220282685	2.157858349	0.04321669	0.897327684	-4.049870929	Stable
FAM83F	FAM83F	0.191340228	3.8184433	2.157542106	0.043244361	0.897327684	-4.050064969	Stable
DIMT1	DIMT1	-0.280989686	8.229138	-2.157538193	0.043244703	0.897327684	-4.05006737	Stable
LINC01204	LINC01204	0.342014494	3.641702189	2.157137668	0.043279772	0.897327684	-4.050313108	Stable
C16orf86	C16orf86	0.246168661	5.214880847	2.155562965	0.043417899	0.897327684	-4.051279089	Stable
ENTPD6	ENTPD6	-0.19525705	7.364077054	-2.155250727	0.043445335	0.897327684	-4.051470596	Stable
SALL2	SALL2	0.279796001	5.218606666	2.154269203	0.043531683	0.897327684	-4.052072533	Stable
CCDC69	CCDC69	-0.386387071	8.433103028	-2.15294538	0.04364839	0.897327684	-4.052884227	Stable
METTL23	METTL23	-0.326738554	8.845279762	-2.152762375	0.043664546	0.897327684	-4.052996421	Stable
GRPR	GRPR	0.250683596	4.532841326	2.152215177	0.043712886	0.897327684	-4.053331867	Stable
SNRNP200	SNRNP200	-0.396380583	6.786772428	-2.152150762	0.04371858	0.897327684	-4.053371353	Stable
MTFMT	MTFMT	-0.373007022	5.108636938	-2.151481863	0.043777744	0.897327684	-4.053781356	Stable
METTL26	METTL26	-0.295629963	6.777496334	-2.151149667	0.043807153	0.897327684	-4.053984959	Stable
CEACAM3	CEACAM3	0.20797857	7.315260207	2.150730273	0.043844308	0.897327684	-4.054241988	Stable
SELENOT	SELENOT	-0.295807758	9.015252178	-2.150154417	0.043895371	0.897327684	-4.054594876	Stable
METTL4	METTL4	-0.365359189	6.62932676	-2.149779685	0.043928629	0.897327684	-4.054824494	Stable
HAMP	HAMP	-0.281579402	3.732088516	-2.148888509	0.044007813	0.897327684	-4.055370506	Stable
CELSR3	CELSR3	0.214171494	4.142436843	2.147612608	0.044121408	0.897327684	-4.056152085	Stable
FNDC4	FNDC4	0.351964164	5.794420996	2.146931588	0.044182148	0.897327684	-4.056569185	Stable
PCDHB6	PCDHB6	0.219075458	2.845400193	2.146923221	0.044182895	0.897327684	-4.056574309	Stable
SLC25A3P1	SLC25A3P1	-0.193973109	3.025043678	-2.146385515	0.044230907	0.897327684	-4.056903599	Stable
ARMC2	ARMC2	-0.218632924	3.388427648	-2.146071163	0.044258998	0.897327684	-4.057096093	Stable
ITM2A	ITM2A	-0.444224551	8.969904255	-2.146007005	0.044264733	0.897327684	-4.057135379	Stable
ZNF630	ZNF630	-0.229577611	4.464457677	-2.144657575	0.044385518	0.897327684	-4.057961574	Stable
PSMB6	PSMB6	-0.327134507	8.641444474	-2.144438331	0.044405171	0.897327684	-4.058095789	Stable
LINC00421	LINC00421	0.24751128	3.92402342	2.143978691	0.044446397	0.897327684	-4.05837715	Stable
GEMIN7	GEMIN7	-0.257655598	6.857663355	-2.143953503	0.044448657	0.897327684	-4.058392567	Stable
COMMD3	COMMD3	-0.37541562	8.126524264	-2.143482047	0.044490981	0.897327684	-4.058681136	Stable
FUT10	FUT10	0.260296827	3.358552223	2.142861155	0.044546776	0.897327684	-4.059061135	Stable
THEM6	THEM6	-0.207247389	5.757880255	-2.142688428	0.044562309	0.897327684	-4.05916684	Stable
NSMCE4A	NSMCE4A	-0.33653621	7.051023358	-2.141361843	0.044681771	0.897327684	-4.059978572	Stable
MAPKAPK5	MAPKAPK5	-0.310652274	5.99690094	-2.1412712	0.044689944	0.897327684	-4.060034029	Stable
LOC148709	LOC148709	0.247101399	2.535115773	2.140307784	0.044776898	0.897327684	-4.06062341	Stable
PPP1R35	PPP1R35	-0.346026018	7.824654876	-2.138677329	0.044924405	0.897327684	-4.061620629	Stable
C9orf43	C9orf43	-0.190398325	3.466360601	-2.137216021	0.045056985	0.897327684	-4.062514148	Stable
EFS	EFS	0.329452337	2.626169523	2.137139573	0.04506393	0.897327684	-4.062560885	Stable
FBXO24	FBXO24	0.362343901	3.779428985	2.136949379	0.045081214	0.897327684	-4.062677161	Stable
CLIC1	CLIC1	-0.214474329	11.33147134	-2.136703522	0.045103566	0.897327684	-4.062827461	Stable
BIN1	BIN1	-0.243716917	8.180059886	-2.136627002	0.045110524	0.897327684	-4.062874238	Stable
EIF2A	EIF2A	-0.29432737	8.967035932	-2.13620485	0.045148932	0.897327684	-4.063132292	Stable
NLRP14	NLRP14	0.237826164	3.374334002	2.136141195	0.045154726	0.897327684	-4.063171202	Stable
TTYH1	TTYH1	0.190570187	3.025938314	2.135045909	0.045254525	0.897327684	-4.063840633	Stable
TRA2B	TRA2B	-0.324297405	7.921350129	-2.134694855	0.045286555	0.897327684	-4.064055167	Stable
MYL3	MYL3	-0.213506749	5.503812305	-2.134604261	0.045294824	0.897327684	-4.064110528	Stable
HES6	HES6	-0.230382985	5.906312401	-2.134243512	0.045327765	0.897327684	-4.064330969	Stable
RCCD1	RCCD1	0.202638925	6.104553828	2.133589294	0.045387558	0.897327684	-4.064730702	Stable
LRTM1	LRTM1	0.334018964	4.020856892	2.133175713	0.045425395	0.897327684	-4.064983379	Stable
LINC01730	LINC01730	-0.249500135	3.808579347	-2.132821046	0.045457865	0.897327684	-4.065200048	Stable
DHPS	DHPS	-0.303157854	6.985900271	-2.132559787	0.045481797	0.897327684	-4.065359644	Stable
BOK	BOK	-0.23907476	5.044197886	-2.132446946	0.045492137	0.897327684	-4.065428573	Stable
C19orf66	C19orf66	-0.39388568	6.033294559	-2.132146741	0.045519656	0.897327684	-4.065611948	Stable
LRRC69	LRRC69	-0.214000905	5.891523939	-2.131241423	0.045602736	0.897327684	-4.066164883	Stable
UQCC3	UQCC3	-0.385794072	5.60586779	-2.131050762	0.04562025	0.897327684	-4.06628132	Stable
SLC5A4	SLC5A4	0.22564275	3.030355391	2.130991597	0.045625686	0.897327684	-4.066317451	Stable
LOC101928985	LOC101928985	0.424665868	4.904137076	2.129549354	0.045758383	0.897327684	-4.067198093	Stable
TEX14	TEX14	0.202233694	2.799407342	2.128789493	0.045828436	0.897327684	-4.067661976	Stable
ADA	ADA	-0.435714841	8.654405514	-2.128713785	0.045835421	0.897327684	-4.067708191	Stable
IMP3	IMP3	-0.350529519	8.199318786	-2.128420418	0.045862497	0.897327684	-4.067887268	Stable
MAPKAPK5-AS1	MAPKAPK5-AS1	-0.330123328	7.386184581	-2.128239436	0.045879207	0.897327684	-4.067997737	Stable
ZNF436-AS1	ZNF436-AS1	-0.176494437	5.084136043	-2.12814529	0.045887902	0.897327684	-4.068055202	Stable
PAX1	PAX1	0.208320163	2.948417282	2.127466382	0.045950648	0.897327684	-4.068469561	Stable
TEX38	TEX38	0.232183067	3.300111706	2.126804254	0.046011918	0.897327684	-4.06887363	Stable
TRBC1	TRBC1	-0.334482246	11.3170945	-2.126778458	0.046014307	0.897327684	-4.068889371	Stable
ECI1	ECI1	-0.354981219	6.998321764	-2.126608609	0.046030036	0.897327684	-4.068993015	Stable
ITGB3BP	ITGB3BP	-0.403904788	6.11099896	-2.126599844	0.046030848	0.897327684	-4.068998363	Stable
TIGIT	TIGIT	-0.432731751	6.563974159	-2.125914776	0.046094342	0.897327684	-4.069416364	Stable
RAD54L	RAD54L	0.260201861	4.351670377	2.125386496	0.046143359	0.897327684	-4.069738664	Stable
SPAG11A	SPAG11A	0.188631321	3.520853067	2.124557951	0.046220331	0.897327684	-4.07024409	Stable
SLC52A3	SLC52A3	0.338854429	3.913379662	2.12384395	0.046286755	0.897327684	-4.070679581	Stable
NIT2	NIT2	-0.514737754	6.990086015	-2.123816357	0.046289324	0.897327684	-4.07069641	Stable
RDH8	RDH8	0.31108379	3.820505741	2.123802334	0.046290629	0.897327684	-4.070704962	Stable
LSM2	LSM2	-0.440603275	6.88102892	-2.123632006	0.046306489	0.897327684	-4.070808841	Stable
HPGD	HPGD	-0.358640581	4.226474312	-2.123329966	0.046334625	0.897327684	-4.070993041	Stable
PDE6D	PDE6D	-0.271719297	7.358212713	-2.123012299	0.046364233	0.897327684	-4.071186759	Stable
ABT1	ABT1	-0.222914928	7.519825028	-2.122412591	0.046420175	0.897327684	-4.071552438	Stable
LIFR	LIFR	-0.21596615	2.33265306	-2.121743301	0.046482681	0.897327684	-4.0719605	Stable
TMPO-AS1	TMPO-AS1	-0.207186729	3.200646947	-2.120882956	0.046563141	0.897327684	-4.072484973	Stable
NAGK	NAGK	-0.347214621	10.09583015	-2.120743842	0.046576163	0.897327684	-4.07256977	Stable
LINC01082	LINC01082	0.18410218	3.234003673	2.120599893	0.046589641	0.897327684	-4.072657512	Stable
KDM5B	KDM5B	0.219612256	2.481833434	2.120203749	0.046626751	0.897327684	-4.072898963	Stable
CD47	CD47	-0.343426306	9.557565448	-2.119936718	0.04665178	0.897327684	-4.07306171	Stable
NME3	NME3	-0.310611241	7.349804822	-2.119901209	0.046655109	0.897327684	-4.073083351	Stable
PCID2	PCID2	-0.319224075	8.187467001	-2.119805628	0.046664072	0.897327684	-4.073141602	Stable
RASIP1	RASIP1	0.209804044	3.721027514	2.119762184	0.046668146	0.897327684	-4.073168078	Stable
NIF3L1	NIF3L1	-0.320920717	7.553736543	-2.119612609	0.046682176	0.897327684	-4.073259233	Stable
CRELD2	CRELD2	-0.275044254	8.606457791	-2.119545042	0.046688515	0.897327684	-4.073300409	Stable
KIR2DL2	KIR2DL2	-0.274010533	6.364246384	-2.119369226	0.046705013	0.897327684	-4.073407551	Stable
TMED2	TMED2	-0.223392734	10.00648929	-2.118982452	0.046741325	0.897327684	-4.073643238	Stable
ERVFH21-1	ERVFH21-1	0.197960772	2.425491273	2.118773495	0.046760954	0.897327684	-4.073770562	Stable
OR1E1	OR1E1	0.195480063	2.512873366	2.118656703	0.046771928	0.897327684	-4.073841726	Stable
HINFP	HINFP	-0.327868503	6.54512407	-2.118578251	0.046779301	0.897327684	-4.073889526	Stable
LAMB2P1	LAMB2P1	0.32181713	5.111494837	2.118415713	0.04679458	0.897327684	-4.073988559	Stable
CST11	CST11	0.289042845	3.085930202	2.118384487	0.046797516	0.897327684	-4.074007585	Stable
OSTC	OSTC	-0.437153786	8.316240459	-2.11818729	0.04681606	0.897327684	-4.07412773	Stable
OXA1L	OXA1L	-0.314261506	8.980393041	-2.118158629	0.046818755	0.897327684	-4.074145192	Stable
SLC25A5	SLC25A5	-0.227037563	10.67071705	-2.117563334	0.046874779	0.897327684	-4.074507857	Stable
AKAP11	AKAP11	-0.310083773	8.130315571	-2.116844756	0.046942485	0.897327684	-4.074945574	Stable
TMEM174	TMEM174	0.221786467	3.735983181	2.116383118	0.046986028	0.897327684	-4.075226747	Stable
KIF14	KIF14	0.394514333	3.717981816	2.116227069	0.047000755	0.897327684	-4.075321788	Stable
MAP7D2	MAP7D2	0.235205655	2.763773355	2.116043669	0.047018069	0.897327684	-4.075433483	Stable
SAYSD1	SAYSD1	-0.298355515	5.711647785	-2.115960887	0.047025886	0.897327684	-4.075483898	Stable
ADH5	ADH5	-0.262502611	8.467475597	-2.114271999	0.047185622	0.897327684	-4.076512275	Stable
LINC01697	LINC01697	0.272742415	3.018340074	2.114034614	0.047208113	0.897327684	-4.076656795	Stable
MBD1	MBD1	0.267312034	4.152644066	2.113958227	0.047215353	0.897327684	-4.076703297	Stable
LOC643201	LOC643201	-0.224360851	2.342902354	-2.112672541	0.047337352	0.897327684	-4.077485899	Stable
RNF150	RNF150	-0.224826492	3.384472607	-2.112492747	0.047354435	0.897327684	-4.077595325	Stable
SLC6A4	SLC6A4	0.215140218	4.262831837	2.112401034	0.047363152	0.897327684	-4.077651142	Stable
ITPA	ITPA	-0.179907916	8.25592158	-2.111199109	0.047477516	0.897327684	-4.078382551	Stable
ICAM2	ICAM2	-0.346118124	8.64317892	-2.110713255	0.047523817	0.897327684	-4.078678161	Stable
FUT8-AS1	FUT8-AS1	-0.214548988	3.136072133	-2.110520737	0.047542175	0.897327684	-4.078795289	Stable
TSSK6	TSSK6	0.282056683	4.121235874	2.110423017	0.047551495	0.897327684	-4.078854739	Stable
SNRNP25	SNRNP25	-0.381924672	7.342739717	-2.110278504	0.047565282	0.897327684	-4.078942656	Stable
COL6A5	COL6A5	0.16226528	2.272391177	2.109762286	0.04761456	0.897327684	-4.079256686	Stable
URB1	URB1	0.255092888	4.227109595	2.109150763	0.047672995	0.897327684	-4.079628653	Stable
DDX50	DDX50	-0.22956563	4.224962589	-2.108748075	0.04771151	0.897327684	-4.07987357	Stable
FSHB	FSHB	0.330950868	4.347659225	2.10785518	0.047797011	0.897327684	-4.080416568	Stable
DFFB	DFFB	-0.343066431	5.989528172	-2.107209498	0.047858926	0.897327684	-4.08080917	Stable
SOCS2-AS1	SOCS2-AS1	0.299293367	2.996190469	2.106765495	0.047901543	0.897327684	-4.081079115	Stable
RPS11	RPS11	0.591617831	9.078440247	2.106656685	0.047911993	0.897327684	-4.081145266	Stable
DTNBP1	DTNBP1	-0.237386581	7.656601973	-2.10651498	0.047925604	0.897327684	-4.081231414	Stable
EID2B	EID2B	-0.317875993	4.337754844	-2.106216965	0.047954242	0.897327684	-4.08141258	Stable
MYF6	MYF6	0.222049875	3.166615126	2.1057103	0.048002964	0.897327684	-4.081720563	Stable
MIF4GD	MIF4GD	-0.346087826	8.978455205	-2.105664888	0.048007333	0.897327684	-4.081748166	Stable
RNF227	RNF227	-0.333326414	5.814531039	-2.105110644	0.048060687	0.897327684	-4.082085034	Stable
RNF141	RNF141	0.239788493	4.485861172	2.105022842	0.048069144	0.897327684	-4.082138396	Stable
NAA10	NAA10	-0.296093043	7.33262834	-2.10443903	0.048125411	0.897327684	-4.082493191	Stable
YAF2	YAF2	-0.312311584	5.561870119	-2.103950752	0.048172516	0.897327684	-4.082789898	Stable
TEX30	TEX30	-0.372944203	5.122405442	-2.103578929	0.048208414	0.897327684	-4.083015821	Stable
DLEU7	DLEU7	0.236797015	2.455141478	2.102976058	0.048266671	0.897327684	-4.083382098	Stable
NMRAL1	NMRAL1	-0.298377309	7.578168082	-2.102780884	0.048285545	0.897327684	-4.083500668	Stable
MTCP1	MTCP1	-0.253319492	3.543293657	-2.102532108	0.048309612	0.897327684	-4.083651795	Stable
NCAM1	NCAM1	0.290401161	4.942268707	2.102464217	0.048316181	0.897327684	-4.083693036	Stable
KIAA1522	KIAA1522	0.2291457	5.16283164	2.101989736	0.048362119	0.897327684	-4.083981252	Stable
TSEN54	TSEN54	-0.276110134	7.586249928	-2.101050997	0.04845312	0.897327684	-4.084551396	Stable
GSTO1	GSTO1	-0.339574581	9.388509128	-2.10090192	0.048467586	0.897327684	-4.084641928	Stable
OGG1	OGG1	-0.204227539	5.13529337	-2.100854477	0.04847219	0.897327684	-4.084670739	Stable
RPUSD4	RPUSD4	-0.18024439	7.669368325	-2.100448344	0.048511623	0.897327684	-4.084917363	Stable
SLC30A7	SLC30A7	-0.269351681	8.326410558	-2.099799437	0.048574687	0.897327684	-4.085311373	Stable
DGUOK	DGUOK	-0.343989659	6.820529712	-2.097424742	0.048806103	0.897327684	-4.086752845	Stable
BMP5	BMP5	0.184211316	2.054196157	2.097345457	0.048813846	0.897327684	-4.086800961	Stable
LINC00269	LINC00269	0.272486326	5.05237621	2.097289187	0.048819343	0.897327684	-4.086835109	Stable
ADRB3	ADRB3	0.252366041	4.008591686	2.096753098	0.048871736	0.897327684	-4.087160423	Stable
RANGRF	RANGRF	-0.379579203	7.936518686	-2.095150819	0.049028631	0.897327684	-4.088132532	Stable
CTSD	CTSD	0.257443077	6.945848341	2.094686221	0.04907421	0.897327684	-4.088414349	Stable
MPRIP	MPRIP	-0.198680866	8.208686724	-2.094544361	0.049088134	0.897327684	-4.088500394	Stable
GPN1	GPN1	-0.349998586	8.007593454	-2.094425279	0.049099826	0.897327684	-4.088572621	Stable
STRAP	STRAP	-0.530498095	5.052527418	-2.09392771	0.049148704	0.897327684	-4.088874395	Stable
NUP210L	NUP210L	0.246120076	2.535472371	2.09337396	0.049203153	0.897327684	-4.089210209	Stable
TMEM256	TMEM256	-0.418378866	7.056530309	-2.09333933	0.04920656	0.897327684	-4.089231208	Stable
LOC100506585	LOC100506585	0.259081473	5.563537595	2.092848349	0.049254886	0.897327684	-4.089528924	Stable
FAM162A	FAM162A	-0.339450934	8.415423003	-2.092631614	0.049276232	0.897327684	-4.089660337	Stable
JCAD	JCAD	0.180912938	2.387704226	2.09262028	0.049277348	0.897327684	-4.089667209	Stable
XRCC3	XRCC3	0.260357342	4.603161079	2.092504838	0.049288722	0.897327684	-4.089737203	Stable
SFRP1	SFRP1	-0.168351831	2.567840474	-2.092401001	0.049298954	0.897327684	-4.089800158	Stable
THOC6	THOC6	-0.354120838	6.218990795	-2.090606782	0.04947606	0.897327684	-4.090887784	Stable
ZNF276	ZNF276	-0.275239741	7.099797802	-2.090406578	0.049495858	0.897327684	-4.091009121	Stable
FAM24B	FAM24B	-0.324322033	5.186275212	-2.090055114	0.04953063	0.897327684	-4.09122212	Stable
RNF113A	RNF113A	-0.258153434	7.958244732	-2.08849407	0.04968534	0.897327684	-4.092167989	Stable
HSH2D	HSH2D	-0.461874448	7.461078604	-2.088018426	0.049732566	0.897327684	-4.092456135	Stable
DMBT1	DMBT1	0.270222589	5.608262649	2.087928887	0.049741461	0.897327684	-4.092510375	Stable
CEP250	CEP250	-0.23021874	6.307387329	-2.086737748	0.049859924	0.897327684	-4.093231839	Stable
CSPG5	CSPG5	0.286390968	4.408393079	2.086587052	0.04987493	0.897327684	-4.093323102	Stable
CYP2S1	CYP2S1	0.243125656	4.233683793	2.086548455	0.049878774	0.897327684	-4.093346477	Stable
DNAH8	DNAH8	0.283041057	3.313351766	2.085699003	0.049963439	0.897327684	-4.093860862	Stable
MTMR2	MTMR2	-0.481946839	6.058241246	-2.085567679	0.04997654	0.897327684	-4.093940377	Stable
SLC7A6OS	SLC7A6OS	-0.347727951	6.832613436	-2.08458541	0.050074628	0.897327684	-4.094535068	Stable
ENTHD1	ENTHD1	0.194212958	2.089674849	2.084227631	0.050110399	0.897327684	-4.094751647	Stable
SUMF2	SUMF2	-0.330496644	6.84103496	-2.084125933	0.05012057	0.897327684	-4.094813207	Stable
RAMP2	RAMP2	0.32367047	4.203635581	2.08394101	0.050139071	0.897327684	-4.094925141	Stable
C10orf143	C10orf143	-0.392775408	5.729350445	-2.083762176	0.050156969	0.897327684	-4.095033386	Stable
MCC	MCC	0.235670863	3.522629578	2.083552199	0.050177991	0.897327684	-4.095160476	Stable
A2M-AS1	A2M-AS1	-0.704673461	6.460606699	-2.082845298	0.05024882	0.897327684	-4.095588294	Stable
CTSE	CTSE	0.28772738	5.553221134	2.082831236	0.05025023	0.897327684	-4.095596804	Stable
EMG1	EMG1	-0.422830675	7.60277064	-2.082758238	0.050257549	0.897327684	-4.095640979	Stable
ZNF385A	ZNF385A	0.256287898	6.207150457	2.081639223	0.050369872	0.897327684	-4.096318076	Stable
ENDOG	ENDOG	-0.357477719	6.37660685	-2.081299797	0.050403988	0.897327684	-4.096523428	Stable
RAB3A	RAB3A	0.237527714	4.441326782	2.080938687	0.050440305	0.897327684	-4.096741883	Stable
OGFOD3	OGFOD3	-0.277617273	5.231459766	-2.080078973	0.050526863	0.897327684	-4.097261909	Stable
ATP5PD	ATP5PD	0.191885881	5.13911043	2.079885231	0.050546388	0.897327684	-4.097379087	Stable
BLNK	BLNK	-0.408402833	6.995088049	-2.07985347	0.050549589	0.897327684	-4.097398296	Stable
SYDE2	SYDE2	0.167074277	2.004308542	2.079563458	0.050578831	0.897327684	-4.097573692	Stable
NUDT1	NUDT1	-0.385400252	6.851403237	-2.078396805	0.050696615	0.897327684	-4.098279166	Stable
SLC14A1	SLC14A1	0.489537082	6.442766261	2.078383486	0.050697961	0.897327684	-4.098287219	Stable
GTPBP6	GTPBP6	-0.245665702	7.549910795	-2.077169819	0.050820757	0.897327684	-4.099020948	Stable
PFDN5	PFDN5	-0.517977424	9.918265941	-2.077023073	0.050835623	0.897327684	-4.099109652	Stable
PPIH	PPIH	-0.363355667	7.856244924	-2.076930143	0.050845039	0.897327684	-4.099165825	Stable
SCRN3	SCRN3	0.201382007	2.364167075	2.07647838	0.050890835	0.897327684	-4.099438882	Stable
SLC11A1	SLC11A1	-0.204591347	3.239064538	-2.075947114	0.050944738	0.897327684	-4.099759962	Stable
MRPL20	MRPL20	-0.292284367	9.356796268	-2.074429451	0.051099007	0.897327684	-4.100677002	Stable
C14orf119	C14orf119	-0.278952015	9.004545836	-2.073695647	0.051173748	0.897327684	-4.101120299	Stable
CNTROB	CNTROB	0.159960431	5.461621774	2.073039577	0.051240655	0.897327684	-4.101516583	Stable
SLC8B1	SLC8B1	0.206517962	6.924548876	2.07291292	0.051253581	0.897327684	-4.101593081	Stable
NOP14-AS1	NOP14-AS1	-0.320243132	4.263711128	-2.072105805	0.051336018	0.897327684	-4.102080515	Stable
COPS4	COPS4	-0.432809365	8.085695525	-2.072066424	0.051340043	0.897327684	-4.102104296	Stable
FAM95B1	FAM95B1	0.310396825	4.680966291	2.071996076	0.051347235	0.897327684	-4.102146777	Stable
TMED10	TMED10	-0.33845244	8.36492696	-2.071615955	0.051386109	0.897327684	-4.102376308	Stable
COMMD6	COMMD6	-0.636104463	8.622862605	-2.071293774	0.051419078	0.897327684	-4.102570839	Stable
ATXN2L	ATXN2L	0.264696697	5.400214052	2.07064212	0.051485821	0.897327684	-4.102964266	Stable
ZNRD1	ZNRD1	-0.332278844	8.052041403	-2.068584276	0.051697099	0.897327684	-4.104206322	Stable
MIR181A2HG	MIR181A2HG	-0.389824233	6.498715203	-2.068074309	0.051749578	0.897327684	-4.104514044	Stable
C6orf48	C6orf48	-0.317864938	9.136125089	-2.067322712	0.051827009	0.897327684	-4.104967512	Stable
MARF1	MARF1	0.245551386	3.221379099	2.067272221	0.051832214	0.897327684	-4.104997973	Stable
CRB3	CRB3	0.262109073	4.998829685	2.067014434	0.051858798	0.897327684	-4.105153489	Stable
ZNF511	ZNF511	-0.222740323	7.502426535	-2.066812951	0.051879585	0.897327684	-4.105275032	Stable
MAGEB1	MAGEB1	0.241115349	2.563803857	2.066540211	0.051907734	0.897327684	-4.105439553	Stable
CELA2B	CELA2B	0.306911457	3.169744061	2.066424737	0.051919657	0.897327684	-4.105509206	Stable
SLC2A5	SLC2A5	0.253477135	4.912243743	2.066194173	0.051943469	0.897327684	-4.105648275	Stable
EIF3F	EIF3F	-0.249430297	11.74303739	-2.065784434	0.051985811	0.897327684	-4.105895401	Stable
UNC79	UNC79	0.268117709	4.39383197	2.064935402	0.052073646	0.897327684	-4.106407414	Stable
EMC8	EMC8	-0.273339562	8.288444479	-2.064552625	0.05211329	0.897327684	-4.106638221	Stable
POLR3K	POLR3K	-0.345329539	7.173945408	-2.064461166	0.052122766	0.897327684	-4.106693366	Stable
POP4	POP4	-0.288968954	8.285946681	-2.064263849	0.052143216	0.897327684	-4.106812334	Stable
TPTEP1	TPTEP1	0.271310206	3.877933007	2.063938869	0.052176912	0.897327684	-4.107008266	Stable
SNCG	SNCG	0.322888586	4.168311284	2.063710742	0.052200578	0.897327684	-4.107145796	Stable
A4GALT	A4GALT	0.258491572	4.58920399	2.063532653	0.052219059	0.897327684	-4.107253155	Stable
TP53I11	TP53I11	0.231664086	5.7373591	2.063249892	0.052248415	0.897327684	-4.107423608	Stable
GTSF1	GTSF1	-0.384078092	6.055340647	-2.063170338	0.052256677	0.897327684	-4.107471562	Stable
LPAR5	LPAR5	-0.329805579	7.327991592	-2.063081585	0.052265896	0.897327684	-4.107525061	Stable
LINC01049	LINC01049	0.229691678	3.450697885	2.063003517	0.052274006	0.897327684	-4.107572118	Stable
LOC101928551	LOC101928551	0.216704262	2.729618692	2.062639553	0.05231183	0.897327684	-4.107791495	Stable
NDUFB10	NDUFB10	-0.332782179	9.328553189	-2.062544361	0.052321727	0.897327684	-4.107848869	Stable
DLG2	DLG2	0.213789963	2.783901831	2.061678917	0.052411782	0.897327684	-4.108370435	Stable
TBRG4	TBRG4	-0.266672663	4.615460048	-2.061348538	0.052446197	0.897327684	-4.108569517	Stable
BUB1B	BUB1B	0.414599993	4.74507465	2.061274356	0.052453927	0.897327684	-4.108614216	Stable
CCDC196	CCDC196	0.168950356	1.951790611	2.060024959	0.052584275	0.897327684	-4.10936695	Stable
NEBL-AS1	NEBL-AS1	-0.260786299	3.587215116	-2.059300253	0.052660016	0.897327684	-4.109803481	Stable
WNK3	WNK3	0.353040636	3.312240621	2.058608161	0.05273244	0.897327684	-4.110220308	Stable
LOC283856	LOC283856	0.338464254	3.297260306	2.058325872	0.052762006	0.897327684	-4.110390305	Stable
WDR54	WDR54	-0.306640899	7.277537619	-2.058071172	0.052788695	0.897327684	-4.110543679	Stable
CAMLG	CAMLG	-0.344399472	8.737646531	-2.057791365	0.052818029	0.897327684	-4.110712163	Stable
ADAMTS8	ADAMTS8	-0.176841223	3.258189769	-2.056985236	0.052902623	0.897327684	-4.111197515	Stable
KCNJ1	KCNJ1	0.21820719	2.707762393	2.056687847	0.052933861	0.897327684	-4.111376545	Stable
LINC01842	LINC01842	0.231883246	2.734443802	2.056056827	0.053000199	0.897327684	-4.111756389	Stable
LINC00636	LINC00636	0.209941405	2.986743487	2.055760348	0.053031393	0.897327684	-4.111934838	Stable
PIK3IP1-AS1	PIK3IP1-AS1	0.234003917	4.081148447	2.055726424	0.053034963	0.897327684	-4.111955256	Stable
PDE2A	PDE2A	0.241558922	4.906089566	2.054980479	0.053113525	0.897327684	-4.112404184	Stable
SLC25A17	SLC25A17	-0.297580196	5.307588779	-2.053947128	0.05322253	0.897327684	-4.113025968	Stable
BANK1	BANK1	-0.277328605	7.387046306	-2.051919949	0.053436954	0.897327684	-4.114245368	Stable
UQCRC2	UQCRC2	-0.513617385	8.470660925	-2.051869662	0.053442283	0.897327684	-4.11427561	Stable
TARBP2	TARBP2	-0.221695151	6.279529015	-2.051227151	0.053510412	0.897327684	-4.114661987	Stable
CEP57L1	CEP57L1	-0.241693326	3.200449681	-2.051197045	0.053513606	0.897327684	-4.11468009	Stable
BBIP1	BBIP1	-0.56362566	6.868924193	-2.050891665	0.053546016	0.897327684	-4.114863712	Stable
ZNF500	ZNF500	-0.253171987	6.634579564	-2.050858627	0.053549524	0.897327684	-4.114883577	Stable
AZGP1	AZGP1	0.231000057	2.316661981	2.050665258	0.053570057	0.897327684	-4.114999841	Stable
SCIN	SCIN	0.201289989	2.361520156	2.050391409	0.053599147	0.897327684	-4.115164486	Stable
CHN1	CHN1	0.200955804	5.150203394	2.050076507	0.053632616	0.897327684	-4.115353802	Stable
C6	C6	0.319914013	4.003843783	2.049610018	0.053682231	0.897327684	-4.115634228	Stable
LGALS1	LGALS1	-0.304347153	10.85232188	-2.049522305	0.053691565	0.897327684	-4.115686952	Stable
TP73	TP73	0.32695429	4.694028436	2.049067055	0.053740032	0.897327684	-4.115960591	Stable
ZNF600	ZNF600	-0.665159998	7.332012022	-2.048701491	0.053778979	0.897327684	-4.116180303	Stable
CPA1	CPA1	0.158013012	2.237726566	2.048381351	0.053813107	0.897327684	-4.1163727	Stable
STK35	STK35	0.23550347	3.2153452	2.048204703	0.053831947	0.897327684	-4.116478857	Stable
LINC01877	LINC01877	0.30149496	3.170267654	2.048014599	0.053852229	0.897327684	-4.116593095	Stable
MED11	MED11	-0.26024033	7.429122816	-2.047963037	0.053857731	0.897327684	-4.116624079	Stable
HLA-DPB1	HLA-DPB1	-0.301844192	11.41982963	-2.047866782	0.053868003	0.897327684	-4.116681919	Stable
SUCLG1	SUCLG1	-0.266180791	9.201579467	-2.046811654	0.053980726	0.897327684	-4.117315869	Stable
OR8G1	OR8G1	0.178991398	2.142129249	2.046484829	0.054015684	0.897327684	-4.117512207	Stable
ERVK13-1	ERVK13-1	-0.329699291	4.987034768	-2.045858099	0.054082779	0.897327684	-4.117888673	Stable
CACYBP	CACYBP	-0.249616559	8.369820502	-2.045816412	0.054087244	0.897327684	-4.117913712	Stable
TMEM56	TMEM56	0.23890985	3.558374147	2.044194011	0.054261291	0.897327684	-4.118888022	Stable
UBL5	UBL5	-0.249660514	9.687485585	-2.04409677	0.054271739	0.897327684	-4.118946408	Stable
FBXO27	FBXO27	0.190401252	4.162471456	2.044056267	0.054276091	0.897327684	-4.118970727	Stable
FAM166A	FAM166A	0.270494182	4.292545318	2.043912135	0.054291581	0.897327684	-4.119057265	Stable
PRSS12	PRSS12	0.214969948	2.175853057	2.043645136	0.054320286	0.897327684	-4.119217567	Stable
CCDC130	CCDC130	-0.288971768	6.950769241	-2.043401968	0.054346441	0.897327684	-4.119363552	Stable
CYBA	CYBA	-0.273455773	11.50719978	-2.043386289	0.054348128	0.897327684	-4.119372965	Stable
DYDC2	DYDC2	0.181898606	3.278718104	2.041959156	0.054501863	0.897327684	-4.120229591	Stable
ARL6IP5	ARL6IP5	-0.384077815	10.6324478	-2.041816937	0.054517204	0.897327684	-4.120314943	Stable
C1QBP	C1QBP	-0.347226602	8.584937903	-2.041590391	0.05454165	0.897327684	-4.120450898	Stable
LINC00824	LINC00824	0.164537075	3.420938551	2.041197328	0.054584088	0.897327684	-4.120686768	Stable
VGLL2	VGLL2	0.244184013	3.57765612	2.040399325	0.054670338	0.897327684	-4.121165575	Stable
CADM3	CADM3	0.217800675	4.963506009	2.040340689	0.05467668	0.897327684	-4.121200754	Stable
PLGLB2	PLGLB2	0.213325505	2.534745798	2.039958555	0.054718029	0.897327684	-4.121430006	Stable
TXK	TXK	-0.510769445	7.144113837	-2.039228619	0.054797091	0.897327684	-4.121867861	Stable
CDRT15	CDRT15	0.264017283	4.231028922	2.039161724	0.054804341	0.897327684	-4.121907985	Stable
ERBB2	ERBB2	0.209499637	3.314675567	2.038483409	0.054877912	0.897327684	-4.122314809	Stable
DEFB119	DEFB119	0.198351091	2.773485305	2.038451935	0.054881328	0.897327684	-4.122333684	Stable
TGFBR3	TGFBR3	-0.487093966	8.074305406	-2.037263359	0.055010463	0.897327684	-4.123046395	Stable
STATH	STATH	0.227685316	2.415717622	2.036919133	0.055047913	0.897327684	-4.123252772	Stable
COX7B2	COX7B2	0.157525994	2.685482253	2.036161456	0.055130424	0.897327684	-4.123706975	Stable
LINC02314	LINC02314	0.19004542	2.583116851	2.036062893	0.055141166	0.897327684	-4.123766054	Stable
POP5	POP5	-0.403460066	7.74546282	-2.035892029	0.055159792	0.897327684	-4.12386847	Stable
RASSF1	RASSF1	-0.35739176	7.680922566	-2.035771949	0.055172885	0.897327684	-4.123940443	Stable
HIST1H3A	HIST1H3A	0.225939704	2.835672714	2.035069327	0.055249553	0.897327684	-4.124361542	Stable
KIR2DS2	KIR2DS2	-0.436275091	5.763257196	-2.034974613	0.055259895	0.897327684	-4.124418302	Stable
HIPK4	HIPK4	0.215035116	5.666188246	2.034945885	0.055263033	0.897327684	-4.124435518	Stable
GLRA1	GLRA1	-0.206786801	2.525417969	-2.034190867	0.055345542	0.897327684	-4.124887937	Stable
LOC644656	LOC644656	-0.395429978	5.708093613	-2.033531876	0.055417648	0.897327684	-4.125282756	Stable
DBIL5P	DBIL5P	0.265008114	3.719007165	2.032510252	0.0555296	0.897327684	-4.125894729	Stable
KIAA1614-AS1	KIAA1614-AS1	0.338379309	4.337677324	2.032021956	0.055583179	0.897327684	-4.12618718	Stable
BTLA	BTLA	-0.334306873	6.186461455	-2.031521424	0.05563815	0.897327684	-4.126486929	Stable
MAP3K14-AS1	MAP3K14-AS1	0.237609763	3.705457113	2.031221948	0.055671063	0.897327684	-4.126666258	Stable
BST2	BST2	-0.467863062	8.410001449	-2.030722234	0.055726021	0.897327684	-4.126965465	Stable
PHLDA1	PHLDA1	-0.279187685	3.268752475	-2.030562672	0.05574358	0.897327684	-4.127060998	Stable
TNFRSF11A	TNFRSF11A	-0.225261233	3.10924402	-2.029803403	0.055827201	0.897327684	-4.127515539	Stable
AADAC	AADAC	0.27411235	3.271270366	2.029790903	0.055828578	0.897327684	-4.127523021	Stable
NAT16	NAT16	0.28489171	4.586398555	2.029578669	0.055851973	0.897327684	-4.127650063	Stable
ATP4A	ATP4A	-0.219525422	3.90852077	-2.028945527	0.055921817	0.897327684	-4.128029023	Stable
FDCSP	FDCSP	-0.161424719	3.418839513	-2.027625773	0.056067654	0.897327684	-4.128818782	Stable
LOC100506725	LOC100506725	0.192771371	3.140747339	2.027609738	0.056069428	0.897327684	-4.128828376	Stable
HMGCS2	HMGCS2	0.270358612	3.408640127	2.027167357	0.05611839	0.897327684	-4.129093051	Stable
MRC2	MRC2	0.307878268	5.773798368	2.027109675	0.056124777	0.897327684	-4.129127561	Stable
EGFLAM-AS2	EGFLAM-AS2	0.189610114	3.061161672	2.026871195	0.05615119	0.897327684	-4.12927023	Stable
COA5	COA5	-0.273921086	7.200903334	-2.026265705	0.056218302	0.897327684	-4.12963243	Stable
LOC646522	LOC646522	0.277668588	2.778447715	2.025405649	0.056313754	0.897327684	-4.130146827	Stable
MRPS12	MRPS12	-0.24861114	4.271276664	-2.025072169	0.056350803	0.897327684	-4.130346255	Stable
GPATCH1	GPATCH1	-0.287905568	6.263600229	-2.024883787	0.056371742	0.897327684	-4.130458906	Stable
MUC8	MUC8	0.178870172	6.340244197	2.024839258	0.056376692	0.897327684	-4.130485533	Stable
LOC101929473	LOC101929473	-0.24341504	2.452035309	-2.024645266	0.056398264	0.897327684	-4.130601532	Stable
COA6	COA6	-0.366917679	7.029923996	-2.024084102	0.056460705	0.897327684	-4.130937056	Stable
OR51I1	OR51I1	0.333847095	4.385518307	2.023906541	0.056480476	0.897327684	-4.131043213	Stable
RPL24	RPL24	-0.25984945	11.72498107	-2.023446661	0.056531709	0.897327684	-4.131318138	Stable
EPHA6	EPHA6	0.156585407	2.182144511	2.023112623	0.056568949	0.897327684	-4.131517816	Stable
FUT5	FUT5	0.244197747	5.006914625	2.022604464	0.056625643	0.897327684	-4.131821549	Stable
RPL19	RPL19	-0.200294012	12.98105803	-2.021450759	0.056754548	0.897327684	-4.13251101	Stable
NDNF	NDNF	0.286713462	3.784026058	2.020527535	0.05685789	0.897327684	-4.13306261	Stable
MRPL10	MRPL10	-0.301476775	8.408085277	-2.02035021	0.056877758	0.897327684	-4.133168544	Stable
ZKSCAN4	ZKSCAN4	-0.218149125	6.630200412	-2.020340507	0.056878845	0.897327684	-4.13317434	Stable
GCHFR	GCHFR	-0.394072093	6.738628287	-2.019279537	0.056997853	0.897327684	-4.133808077	Stable
TMEM147	TMEM147	-0.26867423	8.302644859	-2.019164363	0.057010785	0.897327684	-4.133876864	Stable
SPR	SPR	0.237269426	6.560954212	2.018509931	0.057084318	0.897327684	-4.134267685	Stable
LOC440570	LOC440570	0.287474927	3.606641197	2.018349236	0.057102387	0.897327684	-4.134363642	Stable
UBE2S	UBE2S	-0.460817602	6.86195769	-2.01801379	0.057140122	0.897327684	-4.13456394	Stable
HEATR4	HEATR4	0.207877451	3.048302731	2.017944623	0.057147905	0.897327684	-4.134605238	Stable
DNPEP	DNPEP	-0.383234454	6.585849459	-2.01751211	0.057196598	0.897327684	-4.134863469	Stable
ATP2A1	ATP2A1	0.380434919	3.391593854	2.017238711	0.057227397	0.897327684	-4.135026688	Stable
COQ4	COQ4	-0.33226861	6.347948343	-2.01668328	0.057290012	0.897327684	-4.135358251	Stable
RNF181	RNF181	-0.287543818	9.377929831	-2.016639563	0.057294943	0.897327684	-4.135384347	Stable
FRG1EP	FRG1EP	0.186410309	2.104653977	2.016528415	0.057307481	0.897327684	-4.135450691	Stable
M6PR	M6PR	-0.661815464	7.695504476	-2.015684447	0.057402768	0.897327684	-4.135954401	Stable
TEAD4	TEAD4	0.226917302	4.827006963	2.014565949	0.057529268	0.897327684	-4.136621817	Stable
ASB7	ASB7	0.206907635	4.758448705	2.013894584	0.057605318	0.897327684	-4.137022347	Stable
FAM98A	FAM98A	-0.342252721	6.840641181	-2.013333194	0.057668979	0.897327684	-4.137357222	Stable
CENPE	CENPE	0.318737483	3.340677195	2.012692802	0.057741676	0.897327684	-4.137739172	Stable
GNPAT	GNPAT	-0.26583862	8.078053244	-2.012439469	0.057770456	0.897327684	-4.137890253	Stable
RPUSD3	RPUSD3	0.248904028	7.401272137	2.012376572	0.057777604	0.897327684	-4.137927761	Stable
SLAIN1	SLAIN1	-0.34463399	5.727585039	-2.012024851	0.057817588	0.897327684	-4.138137501	Stable
TCHH	TCHH	0.152680575	2.322241394	2.011584753	0.057867654	0.897327684	-4.13839992	Stable
NTRK1	NTRK1	0.235030461	2.583242894	2.011142076	0.057918052	0.897327684	-4.13866385	Stable
CRBN	CRBN	-0.431456669	8.285711986	-2.010044608	0.058043167	0.897327684	-4.139318065	Stable
DPY30	DPY30	-0.493992017	7.645911555	-2.009725525	0.058079588	0.897327684	-4.139508245	Stable
CLTRN	CLTRN	-0.164155759	2.133877292	-2.009515336	0.058103591	0.897327684	-4.139633515	Stable
ZSCAN9	ZSCAN9	-0.275104819	5.652034975	-2.009505935	0.058104665	0.897327684	-4.139639118	Stable
NOXA1	NOXA1	0.247503097	5.901859628	2.0093098	0.058127072	0.897327684	-4.139756006	Stable
SCGB1D1	SCGB1D1	0.162568732	2.362501838	2.009135242	0.05814702	0.897327684	-4.139860031	Stable
ZAP70	ZAP70	-0.508895118	8.201559808	-2.009134688	0.058147083	0.897327684	-4.13986036	Stable
RPP14	RPP14	-0.25363097	6.42469046	-2.00899033	0.058163585	0.897327684	-4.139946385	Stable
GINS4	GINS4	-0.203897895	3.534728166	-2.008411273	0.058229819	0.897327684	-4.140291424	Stable
SNX15	SNX15	0.217905488	7.650740576	2.007881154	0.058290514	0.897327684	-4.140607264	Stable
OTX2	OTX2	-0.25531571	2.579785614	-2.007722754	0.058308661	0.897327684	-4.140701631	Stable
FNDC3B	FNDC3B	0.207406838	2.59802672	2.006758	0.058419295	0.897327684	-4.141276306	Stable
ANKRD24	ANKRD24	0.193806728	4.313883442	2.006374568	0.058463318	0.897327684	-4.141504672	Stable
DRAP1	DRAP1	-0.422710957	7.044421184	-2.005853146	0.058523231	0.897327684	-4.14181519	Stable
SYNGR4	SYNGR4	0.182749263	3.700775696	2.005108662	0.05860887	0.897327684	-4.142258485	Stable
SLC27A3	SLC27A3	-0.516741522	7.667300423	-2.004648744	0.05866183	0.897327684	-4.142532301	Stable
PTGDR	PTGDR	-0.913062524	7.050417066	-2.003712479	0.058769776	0.897327684	-4.143089628	Stable
VPS52	VPS52	0.193692835	8.215102982	2.003343576	0.058812356	0.897327684	-4.143309191	Stable
MPC2	MPC2	-0.26835568	8.083418032	-2.002905876	0.058862914	0.897327684	-4.143569677	Stable
C9orf50	C9orf50	0.216577288	3.910755849	2.00288184	0.058865691	0.897327684	-4.143583981	Stable
GBA2	GBA2	-0.388183031	6.462532251	-2.002494773	0.058910435	0.897327684	-4.143814312	Stable
LINC00641	LINC00641	0.229446704	3.074978667	2.002461811	0.058914246	0.897327684	-4.143833926	Stable
OR51B4	OR51B4	0.273247232	3.155501218	2.0020987	0.05895625	0.897327684	-4.144049982	Stable
HSD17B10	HSD17B10	-0.233642499	8.949937551	-2.001374043	0.059040157	0.897327684	-4.144481111	Stable
NDUFA12	NDUFA12	-0.299787866	9.842632239	-2.001274684	0.05905167	0.897327684	-4.144540218	Stable
FAM9C	FAM9C	0.17797661	2.642976258	2.001206098	0.059059618	0.897327684	-4.144581018	Stable
NDUFA9	NDUFA9	-0.295297125	8.433555153	-2.001060942	0.059076444	0.897327684	-4.144667365	Stable
PLK1	PLK1	0.280141885	4.162730133	2.000288846	0.05916601	0.897327684	-4.145126608	Stable
WASL	WASL	-0.552301777	4.376011667	-2.000040042	0.059194898	0.897327684	-4.145274579	Stable
GP5	GP5	0.312189263	4.548063322	1.999807105	0.059221955	0.897327684	-4.145413107	Stable
C12orf40	C12orf40	0.210129123	2.553391921	1.999794373	0.059223434	0.897327684	-4.145420678	Stable
ECHDC2	ECHDC2	-0.248505731	8.054705789	-1.999207054	0.059291706	0.897327684	-4.145769923	Stable
MIR100HG	MIR100HG	0.147789692	2.00925092	1.999018254	0.059313667	0.897327684	-4.145882182	Stable
NTMT1	NTMT1	-0.252081368	6.762923718	-1.998922431	0.059324816	0.897327684	-4.145939156	Stable
TSKS	TSKS	0.23110317	3.840806287	1.998838432	0.059334591	0.897327684	-4.145989099	Stable
NDUFA13	NDUFA13	-0.360916261	9.582819811	-1.998781961	0.059341163	0.897327684	-4.146022673	Stable
MRPL17	MRPL17	-0.350010044	6.543919686	-1.998626598	0.059359249	0.897327684	-4.146115043	Stable
PRR5L	PRR5L	-0.430031312	7.454759775	-1.99649358	0.05960804	0.897327684	-4.147382874	Stable
CACNA2D1	CACNA2D1	0.197142235	4.579016472	1.996477331	0.059609939	0.897327684	-4.147392529	Stable
NOCT	NOCT	0.221352703	2.865853851	1.996449777	0.059613159	0.897327684	-4.147408903	Stable
NDUFB9	NDUFB9	-0.23377019	10.19075282	-1.995765233	0.059693206	0.897327684	-4.147815651	Stable
ZNHIT3	ZNHIT3	-0.447721672	7.015267089	-1.995674318	0.059703844	0.897327684	-4.147869667	Stable
POLR2A	POLR2A	0.242169369	6.951096757	1.995352967	0.05974146	0.897327684	-4.148060585	Stable
LOC100505918	LOC100505918	0.279814293	4.611336191	1.995190711	0.059760461	0.897327684	-4.148156978	Stable
MRPS6	MRPS6	-0.273057897	8.471070013	-1.995028998	0.059779404	0.897327684	-4.148253044	Stable
ARID1A	ARID1A	0.310780835	4.668992936	1.99388833	0.059913173	0.897327684	-4.148930564	Stable
SYNCRIP	SYNCRIP	-0.293238413	5.144528957	-1.99374153	0.059930408	0.897327684	-4.149017746	Stable
MGST3	MGST3	-0.294423545	9.01417178	-1.993441113	0.059965692	0.897327684	-4.149196149	Stable
VPS45	VPS45	0.197780412	4.371499393	1.993021547	0.060015001	0.897327684	-4.149445288	Stable
LINC01268	LINC01268	0.179489851	2.468895889	1.992594462	0.060065231	0.897327684	-4.149698868	Stable
NDRG2	NDRG2	0.29721024	5.910143962	1.992544187	0.060071147	0.897327684	-4.149728717	Stable
ANKIB1	ANKIB1	-0.298802831	7.803641199	-1.992154032	0.06011707	0.897327684	-4.149960345	Stable
ASIP	ASIP	0.172084287	3.185434934	1.99190141	0.060146822	0.897327684	-4.150110312	Stable
DUSP12	DUSP12	-0.39109154	7.291623551	-1.991889715	0.0601482	0.897327684	-4.150117254	Stable
FCN2	FCN2	0.3647937	2.747952487	1.991825796	0.06015573	0.897327684	-4.150155198	Stable
AHSA2P	AHSA2P	-0.385182153	7.327944426	-1.990884786	0.060266684	0.897327684	-4.150713734	Stable
CYP4F30P	CYP4F30P	0.253815622	2.278074034	1.990310526	0.060334485	0.897327684	-4.151054527	Stable
BOD1	BOD1	-0.327131991	6.790897907	-1.990014811	0.060369425	0.897327684	-4.151230001	Stable
SLC25A33	SLC25A33	-0.282862791	6.2474525	-1.988572091	0.060540149	0.897327684	-4.152085925	Stable
MFAP5	MFAP5	0.177545337	2.593469602	1.987993373	0.060608753	0.897327684	-4.152429183	Stable
C22orf42	C22orf42	0.393648116	3.361948232	1.987943403	0.06061468	0.897327684	-4.152458819	Stable
RNASEH2A	RNASEH2A	-0.336096833	6.539292776	-1.98784502	0.06062635	0.897327684	-4.152517168	Stable
LINC01843	LINC01843	0.194418118	4.058839659	1.98662521	0.060771215	0.897327684	-4.153240506	Stable
CXorf40A	CXorf40A	-0.360794784	7.807078111	-1.986392368	0.060798903	0.897327684	-4.153378556	Stable
LOC101927164	LOC101927164	0.170531239	4.037278862	1.986309378	0.060808774	0.897327684	-4.153427759	Stable
DSTN	DSTN	-0.403292677	8.298446008	-1.986213383	0.060820194	0.897327684	-4.153484671	Stable
RPS17	RPS17	-0.294756744	11.77979791	-1.986024281	0.060842695	0.897327684	-4.153596778	Stable
TRAF4	TRAF4	0.25591001	5.202365644	1.985563311	0.060897578	0.897327684	-4.153870039	Stable
COMMD7	COMMD7	-0.274532426	9.225574578	-1.985551021	0.060899042	0.897327684	-4.153877324	Stable
HSPE1	HSPE1	-0.489350979	6.687844964	-1.985492004	0.060906072	0.897327684	-4.153912307	Stable
TRIM9	TRIM9	0.274393122	3.126350405	1.98518703	0.060942411	0.897327684	-4.154093076	Stable
BCAS1	BCAS1	0.293575632	3.964162669	1.984854581	0.060982045	0.897327684	-4.154290116	Stable
KRT8	KRT8	-0.238990807	4.837617965	-1.984305032	0.061047613	0.897327684	-4.154615795	Stable
TONSL-AS1	TONSL-AS1	0.294955473	4.949749498	1.984134272	0.061067999	0.897327684	-4.154716985	Stable
GPX7	GPX7	-0.462226617	5.950620676	-1.983342553	0.061162599	0.897327684	-4.155186091	Stable
VGLL1	VGLL1	0.209118451	4.011584509	1.982495976	0.061263897	0.897327684	-4.155687607	Stable
KCNT2	KCNT2	0.259866981	2.311110288	1.981847309	0.061341616	0.897327684	-4.156071814	Stable
BECN1	BECN1	0.199857953	3.226985975	1.981044514	0.061437923	0.897327684	-4.156547233	Stable
TMEM208	TMEM208	-0.295431156	8.204746647	-1.981026383	0.061440099	0.897327684	-4.156557969	Stable
SCARA3	SCARA3	0.278285856	4.666981654	1.980922567	0.061452564	0.897327684	-4.156619442	Stable
OR2B6	OR2B6	0.177064628	2.559774226	1.980879982	0.061457677	0.897327684	-4.156644658	Stable
ZNF610	ZNF610	0.243961477	2.979391085	1.980591951	0.061492273	0.897327684	-4.156815203	Stable
COQ10A	COQ10A	-0.265209343	6.483062273	-1.980180489	0.061541725	0.897327684	-4.157058813	Stable
LOC100128164	LOC100128164	0.23558761	3.029585802	1.98005024	0.061557386	0.897327684	-4.157135923	Stable
MPLKIP	MPLKIP	-0.268739998	8.129857407	-1.979742792	0.061594369	0.897327684	-4.157317929	Stable
SLC38A5	SLC38A5	0.380395979	6.273181125	1.979274723	0.06165071	0.897327684	-4.157594997	Stable
KIF15	KIF15	-0.344821495	3.423278277	-1.979131848	0.061667917	0.897327684	-4.157679565	Stable
C4orf3	C4orf3	-0.290246338	8.551670194	-1.978609723	0.061730834	0.897327684	-4.157988585	Stable
MESP2	MESP2	0.26993538	5.221458607	1.977582515	0.061854782	0.897327684	-4.15859643	Stable
MED14OS	MED14OS	0.206973158	4.388605952	1.976495165	0.061986229	0.897327684	-4.159239705	Stable
IFI6	IFI6	-0.768901003	9.41754386	-1.976369058	0.062001489	0.897327684	-4.1593143	Stable
NHP2	NHP2	-0.261355039	9.42971148	-1.976353756	0.062003341	0.897327684	-4.159323351	Stable
SLIT2-IT1	SLIT2-IT1	0.202633596	2.345772228	1.975840355	0.062065506	0.897327684	-4.159627012	Stable
ZNF385D	ZNF385D	-0.21021829	2.943159891	-1.975645909	0.062089065	0.897327684	-4.159742011	Stable
SF3B5	SF3B5	-0.27534392	9.550110217	-1.975288047	0.062132444	0.897327684	-4.159953644	Stable
LOC101929988	LOC101929988	0.185074751	3.288760769	1.974792936	0.062192505	0.897327684	-4.160246415	Stable
LINC00221	LINC00221	-0.20228207	2.387700387	-1.974775721	0.062194594	0.897327684	-4.160256595	Stable
ARHGAP32	ARHGAP32	0.275727688	4.543115512	1.973999559	0.062288855	0.897327684	-4.160715488	Stable
ANXA10	ANXA10	0.158753384	2.43614602	1.973538685	0.062344886	0.897327684	-4.160987933	Stable
MRPL40	MRPL40	-0.368661283	7.028969731	-1.972587004	0.062460729	0.897327684	-4.161550425	Stable
LOC100505824	LOC100505824	0.346360083	3.248137449	1.972454035	0.06247693	0.897327684	-4.161629007	Stable
GIMAP6	GIMAP6	-0.290985454	10.15870196	-1.972365777	0.062487685	0.897327684	-4.161681164	Stable
ZDHHC16	ZDHHC16	-0.236563052	7.056333178	-1.972232873	0.062503884	0.897327684	-4.161759703	Stable
PDZD11	PDZD11	-0.384734178	7.344555405	-1.972028623	0.062528787	0.897327684	-4.161880399	Stable
PATJ	PATJ	0.17818607	3.323178228	1.971813969	0.062554967	0.897327684	-4.162007236	Stable
ANP32D	ANP32D	0.215703954	2.528954833	1.971809077	0.062555564	0.897327684	-4.162010127	Stable
GAL3ST3	GAL3ST3	0.238912448	5.177645478	1.971359719	0.062610402	0.897327684	-4.162275628	Stable
HNRNPA2B1	HNRNPA2B1	-0.29235042	9.772370783	-1.9712945	0.062618365	0.897327684	-4.162314161	Stable
UQCR11	UQCR11	-0.262872342	10.20243612	-1.971045245	0.062648805	0.897327684	-4.162461417	Stable
H2AFV	H2AFV	-0.203247755	9.553955348	-1.969899015	0.062788957	0.897327684	-4.163138487	Stable
ACKR1	ACKR1	0.396661226	5.484944738	1.969710281	0.062812061	0.897327684	-4.163249953	Stable
CT62	CT62	0.432057745	2.721814618	1.969688889	0.06281468	0.897327684	-4.163262587	Stable
SPAG7	SPAG7	-0.213323446	8.334122072	-1.969087312	0.062888375	0.897327684	-4.163617843	Stable
UTP4	UTP4	-0.377992996	7.360366974	-1.969052484	0.062892644	0.897327684	-4.163638409	Stable
HSD11B1	HSD11B1	0.262151663	4.198618932	1.968585533	0.062949903	0.897327684	-4.163914126	Stable
SLC25A47	SLC25A47	0.208751622	4.071672548	1.968536309	0.062955941	0.897327684	-4.16394319	Stable
CAGE1	CAGE1	-0.15458896	1.977517166	-1.968181557	0.062999477	0.897327684	-4.164152635	Stable
JTB	JTB	-0.205476349	10.85545146	-1.967679522	0.063061133	0.897327684	-4.164449006	Stable
FYTTD1	FYTTD1	-0.30939067	8.822821	-1.967626297	0.063067673	0.897327684	-4.164480425	Stable
NCK1	NCK1	-0.327148438	6.33966172	-1.967457011	0.063088477	0.897327684	-4.164580352	Stable
SSTR1	SSTR1	0.206817789	3.354746004	1.96726029	0.063112661	0.897327684	-4.164696468	Stable
LRP3	LRP3	0.178315694	6.275211453	1.966816254	0.063167278	0.897327684	-4.164958545	Stable
YDJC	YDJC	-0.282064131	6.681511742	-1.966394751	0.063219163	0.897327684	-4.165207297	Stable
MIR663AHG	MIR663AHG	0.177980626	2.228600007	1.965515012	0.063327576	0.897327684	-4.1657264	Stable
LINC02042	LINC02042	0.175706267	2.194281202	1.965506535	0.063328621	0.897327684	-4.165731401	Stable
GDF11	GDF11	0.215944303	4.414335843	1.964943146	0.063398137	0.897327684	-4.166063779	Stable
LNX1	LNX1	-0.245623799	3.386153398	-1.964461827	0.06345758	0.897327684	-4.166347704	Stable
LINC00692	LINC00692	0.226482719	2.043004496	1.964189037	0.063491292	0.897327684	-4.166508606	Stable
SMARCD1	SMARCD1	0.221266171	4.32541612	1.964108344	0.063501267	0.897327684	-4.166556199	Stable
PRSS3	PRSS3	0.24859148	4.508795255	1.963131024	0.063622193	0.897327684	-4.167132562	Stable
RP9	RP9	-0.27416193	4.707210432	-1.962269175	0.063729001	0.897327684	-4.167640716	Stable
RPL34	RPL34	-0.404995872	10.65113514	-1.961552276	0.063817967	0.897327684	-4.168063327	Stable
STAMBPL1	STAMBPL1	0.190450476	2.516612849	1.960960557	0.063891481	0.897327684	-4.16841209	Stable
CCDC185	CCDC185	-0.21703657	2.806099728	-1.960513667	0.063947052	0.897327684	-4.168675458	Stable
EPHA3	EPHA3	0.175655037	1.986918327	1.960401738	0.063960977	0.897327684	-4.168741417	Stable
FZD6	FZD6	0.294121812	3.450305852	1.960250793	0.06397976	0.897327684	-4.168830365	Stable
SLC41A2	SLC41A2	0.167363097	3.051830058	1.95810946	0.064246752	0.897327684	-4.170091857	Stable
DMAP1	DMAP1	-0.25802197	7.033576825	-1.957948064	0.064266916	0.897327684	-4.170186911	Stable
TCEAL8	TCEAL8	-0.425708804	5.99509167	-1.957584233	0.064312391	0.897327684	-4.170401177	Stable
AGAP1	AGAP1	-0.325009938	4.519811292	-1.956565934	0.06443982	0.897327684	-4.17100077	Stable
TMEM115	TMEM115	-0.274623913	5.911922453	-1.956293114	0.064473998	0.897327684	-4.171161387	Stable
SURF1	SURF1	-0.295698222	9.955759156	-1.956209841	0.064484434	0.897327684	-4.17121041	Stable
LSM1	LSM1	-0.316326205	8.620885901	-1.955087342	0.064625248	0.897327684	-4.171871132	Stable
HADHA	HADHA	-0.420505422	7.697254829	-1.954615436	0.064684529	0.897327684	-4.172148851	Stable
BUD31	BUD31	-0.267211723	8.437308525	-1.953741404	0.064794452	0.897327684	-4.172663139	Stable
FRMD8P1	FRMD8P1	0.193289935	5.548482068	1.953713052	0.06479802	0.897327684	-4.17267982	Stable
FXYD2	FXYD2	0.280708946	3.088886522	1.953664251	0.064804163	0.897327684	-4.172708531	Stable
CILP2	CILP2	0.148609752	3.088031074	1.953199426	0.064862697	0.897327684	-4.172981989	Stable
KRT85	KRT85	0.290522826	4.698658538	1.952793524	0.06491385	0.897327684	-4.173220758	Stable
PBXIP1	PBXIP1	0.37938826	5.62412392	1.952568054	0.064942279	0.897327684	-4.173353379	Stable
BLVRA	BLVRA	-0.605354292	6.101267635	-1.951669076	0.065055742	0.897327684	-4.173882083	Stable
R3HCC1	R3HCC1	-0.348209979	6.288075645	-1.951083002	0.065129807	0.897327684	-4.174226701	Stable
MAMLD1	MAMLD1	0.155889816	3.726487893	1.950504744	0.065202957	0.897327684	-4.174566676	Stable
QPCT	QPCT	0.366088925	9.644133324	1.950478199	0.065206317	0.897327684	-4.174582281	Stable
NAV2-AS5	NAV2-AS5	0.300510834	2.541425278	1.950451855	0.065209651	0.897327684	-4.174597768	Stable
TULP1	TULP1	0.17430017	3.648775641	1.950381548	0.065218551	0.897327684	-4.1746391	Stable
PNPLA4	PNPLA4	-0.294638518	5.358105107	-1.949927073	0.065276106	0.897327684	-4.174906258	Stable
EEF1AKMT2	EEF1AKMT2	0.211377242	3.51479848	1.949513855	0.065328475	0.897327684	-4.175149137	Stable
PTPRCAP	PTPRCAP	-0.461037528	9.455753069	-1.948849303	0.065412775	0.897327684	-4.175539694	Stable
SMIM26	SMIM26	-0.300586437	8.548359485	-1.947902133	0.065533093	0.897327684	-4.176096236	Stable
SAMMSON	SAMMSON	0.152060902	2.262309936	1.947154276	0.06562823	0.897327684	-4.176535575	Stable
LINC02035	LINC02035	0.221935924	7.224317308	1.94676986	0.065677181	0.897327684	-4.176761374	Stable
CEPT1	CEPT1	-0.191463705	3.06200591	-1.946071611	0.065766177	0.897327684	-4.17717146	Stable
TMEM14A	TMEM14A	-0.394162442	6.790043448	-1.945878513	0.065790808	0.897327684	-4.177284855	Stable
MRPL32	MRPL32	-0.433448622	7.887188652	-1.945543963	0.0658335	0.897327684	-4.177481304	Stable
ERCC6L	ERCC6L	-0.240542443	3.449155077	-1.945533675	0.065834814	0.897327684	-4.177487344	Stable
FASTKD1	FASTKD1	-0.322829957	6.965963702	-1.945507517	0.065838153	0.897327684	-4.177502704	Stable
SCART1	SCART1	0.263429056	4.791282815	1.945388894	0.065853297	0.897327684	-4.177572355	Stable
PKHD1L1	PKHD1L1	-0.244436298	2.7447833	-1.944587481	0.065955694	0.897327684	-4.178042865	Stable
MCHR2-AS1	MCHR2-AS1	0.151010732	2.148954941	1.94438149	0.065982037	0.897327684	-4.178163788	Stable
LOC101927479	LOC101927479	0.162056031	3.32719353	1.944375019	0.065982864	0.897327684	-4.178167586	Stable
NAA30	NAA30	-0.318431195	6.930048539	-1.943803197	0.066056039	0.897327684	-4.178503229	Stable
COMMD9	COMMD9	-0.336846669	7.708133658	-1.94360665	0.066081208	0.897327684	-4.178618586	Stable
BTAF1	BTAF1	-0.317179133	8.158644526	-1.943399384	0.066107758	0.897327684	-4.178740227	Stable
ZNF576	ZNF576	-0.320712886	5.974553042	-1.943190093	0.066134577	0.897327684	-4.178863052	Stable
TP53TG1	TP53TG1	-0.370485691	5.503515195	-1.943050463	0.066152475	0.897327684	-4.178944991	Stable
IFFO2	IFFO2	-0.206731291	6.265196285	-1.942797828	0.066184869	0.897327684	-4.179093238	Stable
DRG1	DRG1	-0.303051069	8.001505311	-1.942706238	0.066196617	0.897327684	-4.179146982	Stable
LINC00895	LINC00895	0.226671536	2.274682265	1.942585398	0.066212119	0.897327684	-4.179217886	Stable
DOPEY1	DOPEY1	0.175248005	2.153036767	1.942584096	0.066212286	0.897327684	-4.17921865	Stable
PYROXD1	PYROXD1	-0.307613463	7.688114626	-1.941571715	0.066342286	0.897327684	-4.179812596	Stable
EFCAB7	EFCAB7	-0.348379015	3.62426929	-1.940369072	0.066497012	0.897327684	-4.180517974	Stable
RBFADN	RBFADN	0.156093564	2.754381182	1.940096474	0.066532128	0.897327684	-4.180677831	Stable
BAD	BAD	-0.323037721	5.721073538	-1.939850008	0.066563891	0.897327684	-4.180822353	Stable
ECM1	ECM1	0.210153893	4.486905208	1.939360759	0.066626983	0.897327684	-4.181109213	Stable
LOC646762	LOC646762	0.24155455	3.404636894	1.939237614	0.066642872	0.897327684	-4.18118141	Stable
MRPL21	MRPL21	-0.365078341	6.880438916	-1.938971923	0.066677164	0.897327684	-4.181337173	Stable
APOA5	APOA5	0.261844307	5.803514862	1.938909514	0.066685221	0.897327684	-4.181373759	Stable
HRK	HRK	0.240301659	4.181122288	1.938667253	0.066716506	0.897327684	-4.181515775	Stable
DCTN3	DCTN3	-0.250661847	9.268065526	-1.938664306	0.066716887	0.897327684	-4.181517502	Stable
GIMAP2	GIMAP2	-0.452300262	9.502054822	-1.936013277	0.067060086	0.897327684	-4.183071003	Stable
MDH1	MDH1	-0.350025572	8.920380971	-1.936002679	0.067061461	0.897327684	-4.183077211	Stable
SH3BP5L	SH3BP5L	0.28032074	6.379478323	1.93584344	0.067082126	0.897327684	-4.183170493	Stable
DDN	DDN	0.243235395	4.974282456	1.935714252	0.067098896	0.897327684	-4.183246168	Stable
TMEM186	TMEM186	-0.214303101	6.409716748	-1.935621983	0.067110875	0.897327684	-4.183300215	Stable
PMS2P3	PMS2P3	-0.249234288	7.085883773	-1.935581526	0.067116128	0.897327684	-4.183323912	Stable
TRIM25	TRIM25	0.24533046	6.195080383	1.935548834	0.067120373	0.897327684	-4.183343062	Stable
SMYD3	SMYD3	-0.325993937	5.887937453	-1.9351868	0.0671674	0.897327684	-4.18355511	Stable
GJA4	GJA4	0.256464841	4.285993808	1.934521371	0.067253913	0.897327684	-4.183944811	Stable
CCSER1	CCSER1	0.238545369	2.719599316	1.934222068	0.067292858	0.897327684	-4.184120074	Stable
MED10	MED10	-0.191720269	7.220714695	-1.934153857	0.067301736	0.897327684	-4.184160015	Stable
FOLH1B	FOLH1B	0.244801383	2.532869696	1.934040291	0.06731652	0.897327684	-4.18422651	Stable
RTP1	RTP1	0.170456862	2.165752495	1.933774665	0.067351111	0.897327684	-4.184382035	Stable
MRPS23	MRPS23	-0.504949182	7.128183554	-1.933575806	0.067377017	0.897327684	-4.184498461	Stable
VKORC1	VKORC1	-0.26720309	8.062440748	-1.933482946	0.067389117	0.897327684	-4.184552825	Stable
C17orf98	C17orf98	0.147396578	2.384175941	1.93235851	0.067535791	0.897327684	-4.185211024	Stable
CNKSR3	CNKSR3	0.238684475	2.216135522	1.932216572	0.067554325	0.897327684	-4.185294095	Stable
GSTM5	GSTM5	0.184912756	4.243468618	1.931694727	0.067622508	0.897327684	-4.185599488	Stable
CTSC	CTSC	-0.244782357	9.607537972	-1.931680277	0.067624397	0.897327684	-4.185607945	Stable
LINC00358	LINC00358	0.203292879	2.180305663	1.931614442	0.067633003	0.897327684	-4.185646469	Stable
NIPAL4	NIPAL4	0.240780115	4.745109653	1.931253083	0.06768026	0.897327684	-4.185857916	Stable
RTRAF	RTRAF	-0.280772584	9.746620765	-1.931082936	0.067702521	0.897327684	-4.185957469	Stable
FUT11	FUT11	-0.389625641	7.289798988	-1.930849663	0.067733051	0.897327684	-4.186093951	Stable
DAD1	DAD1	-0.513540014	9.616122208	-1.930528507	0.067775104	0.897327684	-4.186281838	Stable
CNTN2	CNTN2	0.248644333	6.145794506	1.930136665	0.067826443	0.897327684	-4.186511059	Stable
ARHGAP25	ARHGAP25	0.161205325	2.892107207	1.92998973	0.067845703	0.897327684	-4.186597007	Stable
KRBOX4	KRBOX4	-0.292041333	6.37018513	-1.929095965	0.067962963	0.897327684	-4.18711974	Stable
CFAP99	CFAP99	0.204611704	2.757599407	1.928853995	0.06799474	0.897327684	-4.187261241	Stable
YWHAEP7	YWHAEP7	0.249779873	5.068445497	1.928604093	0.068027572	0.897327684	-4.18740737	Stable
C9orf16	C9orf16	-0.436630941	7.651645693	-1.928506806	0.068040357	0.897327684	-4.187464256	Stable
TRAV12-2	TRAV12-2	-0.26134024	3.806769756	-1.928375111	0.068057668	0.897327684	-4.187541259	Stable
NOC4L	NOC4L	-0.196469067	6.358681464	-1.928340604	0.068062204	0.897327684	-4.187561434	Stable
MED25	MED25	0.226754726	6.914730442	1.927789256	0.068134723	0.897327684	-4.18788378	Stable
LIN7B	LIN7B	-0.232056567	4.383061424	-1.927491582	0.068173904	0.897327684	-4.188057797	Stable
RASGEF1B	RASGEF1B	0.175843606	3.165659189	1.927406862	0.068185059	0.897327684	-4.188107321	Stable
FLNC	FLNC	0.22770093	5.08715165	1.926905543	0.068251099	0.897327684	-4.18840035	Stable
MRPL9	MRPL9	-0.453602031	8.492115346	-1.926718113	0.068275805	0.897327684	-4.188509897	Stable
PPWD1	PPWD1	-0.385902688	6.930306471	-1.926686558	0.068279965	0.897327684	-4.188528339	Stable
TBL1Y	TBL1Y	0.217473095	3.909898208	1.925800987	0.068396806	0.897327684	-4.189045853	Stable
RPL7	RPL7	-0.334722412	11.93087828	-1.925575927	0.068426528	0.897327684	-4.189177356	Stable
GNG11	GNG11	-0.403461397	8.011305673	-1.925366962	0.068454135	0.897327684	-4.189299448	Stable
PPP1CC	PPP1CC	-0.150524487	10.53860549	-1.924979206	0.068505389	0.897327684	-4.189525986	Stable
MS4A12	MS4A12	-0.166681193	2.442070791	-1.92461713	0.068553279	0.897327684	-4.1897375	Stable
TNRC18	TNRC18	-0.176344052	3.173154963	-1.924569168	0.068559625	0.897327684	-4.189765516	Stable
TSHR	TSHR	0.148604615	2.39680519	1.924167635	0.068612772	0.897327684	-4.190000055	Stable
PDCD6	PDCD6	-0.284915538	8.969368387	-1.923928632	0.068644424	0.897327684	-4.190139647	Stable
YWHAQ	YWHAQ	-0.227099003	10.3189289	-1.923527429	0.068697586	0.897327684	-4.190373956	Stable
LACRT	LACRT	0.23691829	3.558463953	1.923499764	0.068701253	0.897327684	-4.190390112	Stable
PID1	PID1	-0.283317734	6.725520484	-1.923332426	0.068723439	0.897327684	-4.190487832	Stable
DRD2	DRD2	0.207126195	4.999039111	1.922747156	0.068801082	0.897327684	-4.190829579	Stable
WNT5B	WNT5B	0.19729166	3.661170099	1.922042304	0.068894692	0.897327684	-4.191241084	Stable
AHDC1	AHDC1	-0.255156979	4.542943476	-1.921820007	0.068924238	0.897327684	-4.19137085	Stable
GCLC	GCLC	0.246992115	4.120739747	1.920551279	0.069093082	0.897327684	-4.19211133	Stable
TSFM	TSFM	-0.22924107	6.92173911	-1.920512781	0.069098212	0.897327684	-4.192133795	Stable
LOC100147773	LOC100147773	-0.227009499	3.462841817	-1.920083764	0.069155392	0.897327684	-4.192384131	Stable
TEX28	TEX28	0.176103669	3.592782152	1.919997281	0.069166924	0.897327684	-4.19243459	Stable
LGALSL	LGALSL	0.276036751	4.538545323	1.919910165	0.069178542	0.897327684	-4.192485419	Stable
TIMM23	TIMM23	0.204195008	2.955518814	1.919636052	0.069215109	0.897327684	-4.192645345	Stable
EIF3E	EIF3E	-0.249836477	10.74988544	-1.919190889	0.069274532	0.897327684	-4.192905044	Stable
LRRC37A5P	LRRC37A5P	0.240797402	2.453181034	1.919138755	0.069281494	0.897327684	-4.192935455	Stable
GPR37L1	GPR37L1	-0.269465016	5.140519673	-1.919006169	0.069299202	0.897327684	-4.193012796	Stable
TMEM65	TMEM65	0.2124951	3.216312738	1.918949099	0.069306826	0.897327684	-4.193046086	Stable
C11orf40	C11orf40	0.182827454	2.469146601	1.918250618	0.069400191	0.897327684	-4.193453481	Stable
IL1RL2	IL1RL2	0.153820215	3.417711056	1.917681622	0.06947633	0.897327684	-4.193785299	Stable
GPANK1	GPANK1	-0.339078259	8.603008113	-1.916485787	0.06963659	0.897327684	-4.19448251	Stable
MLLT6	MLLT6	0.220489809	3.4359469	1.916406438	0.069647235	0.897327684	-4.194528766	Stable
SOHLH1	SOHLH1	0.270854047	5.222212546	1.91640223	0.0696478	0.897327684	-4.194531218	Stable
FOXP1	FOXP1	-0.216279714	6.299443148	-1.9163641	0.069652916	0.897327684	-4.194553446	Stable
MYADM	MYADM	0.275599628	7.108633553	1.916290354	0.069662812	0.897327684	-4.194596434	Stable
TMEM54	TMEM54	0.190092573	3.713969611	1.91598351	0.069703999	0.897327684	-4.194775291	Stable
FAAP100	FAAP100	-0.17753903	7.176272418	-1.915873802	0.069718731	0.897327684	-4.194839235	Stable
IGSF6	IGSF6	-0.366309374	8.995816201	-1.915702286	0.069741767	0.897327684	-4.194939202	Stable
IL25	IL25	0.300535692	3.749448303	1.915586835	0.069757277	0.897327684	-4.195006489	Stable
KCNJ16	KCNJ16	0.163633466	2.261560522	1.915000633	0.069836076	0.897327684	-4.195348109	Stable
EIF2B3	EIF2B3	-0.284235836	6.270521316	-1.914677296	0.069879574	0.897327684	-4.195536517	Stable
RPS10	RPS10	-0.204962061	12.5936947	-1.91362106	0.070021833	0.897327684	-4.196151877	Stable
CYC1	CYC1	-0.281930926	8.450266942	-1.913618803	0.070022137	0.897327684	-4.196153192	Stable
P3H4	P3H4	-0.323434274	4.157516524	-1.912582505	0.07016196	0.897327684	-4.196756775	Stable
ISY1	ISY1	-0.301885183	5.998089373	-1.912335742	0.070195291	0.897327684	-4.196900476	Stable
SLC35D2	SLC35D2	-0.289926835	6.247195939	-1.912128893	0.070223241	0.897327684	-4.197020927	Stable
HARBI1	HARBI1	-0.157813269	5.019078072	-1.911837889	0.070262579	0.897327684	-4.197190371	Stable
APOC2	APOC2	0.318663004	4.28102381	1.910991764	0.07037707	0.897327684	-4.197682976	Stable
ACADVL	ACADVL	-0.240455466	8.742997744	-1.910798011	0.070403311	0.897327684	-4.197795762	Stable
NAA38	NAA38	-0.362759354	8.103147679	-1.910451027	0.070450325	0.897327684	-4.197997731	Stable
NKX6-1	NKX6-1	0.198364379	3.571488495	1.909992548	0.070512488	0.897327684	-4.198264571	Stable
ETHE1	ETHE1	-0.302142902	7.7799987	-1.909875765	0.07052833	0.897327684	-4.198332536	Stable
QPCTL	QPCTL	0.221710218	2.943973933	1.90963869	0.0705605	0.897327684	-4.1984705	Stable
TRMT12	TRMT12	-0.225316404	6.456491503	-1.909223135	0.070616919	0.897327684	-4.198712308	Stable
PROCA1	PROCA1	0.225805386	5.225992924	1.908979982	0.07064995	0.897327684	-4.198853785	Stable
HNRNPF	HNRNPF	-0.226702614	8.535230277	-1.908944732	0.070654739	0.897327684	-4.198874294	Stable
GABARAPL1	GABARAPL1	0.197966634	6.479085775	1.908323588	0.070739185	0.897327684	-4.19923566	Stable
CASP6	CASP6	-0.396443276	6.338558638	-1.90830695	0.070741448	0.897327684	-4.199245339	Stable
PRR22	PRR22	0.204075713	4.585444343	1.908100406	0.070769549	0.897327684	-4.199365487	Stable
ST8SIA2	ST8SIA2	0.192291391	3.156731202	1.907009024	0.070918196	0.897327684	-4.200000248	Stable
RNPS1	RNPS1	-0.161615779	10.01015196	-1.90648365	0.070989851	0.897327684	-4.200305749	Stable
CATSPERE	CATSPERE	0.156129661	2.50840476	1.906377648	0.071004316	0.897327684	-4.200367383	Stable
LINC00309	LINC00309	0.242990583	2.451399553	1.906110575	0.071040773	0.897327684	-4.200522663	Stable
SFXN3	SFXN3	-0.570729693	6.143976701	-1.905448716	0.07113119	0.897327684	-4.200907431	Stable
ZNF639	ZNF639	-0.202400648	4.348303002	-1.904971099	0.071196501	0.897327684	-4.201185052	Stable
EPN1	EPN1	0.362012157	5.7341874	1.904785615	0.071221879	0.897327684	-4.201292857	Stable
LOC101928748	LOC101928748	0.204063452	3.101822145	1.904761612	0.071225164	0.897327684	-4.201306807	Stable
SDHAF2	SDHAF2	-0.230504031	8.195404698	-1.904743634	0.071227624	0.897327684	-4.201317256	Stable
ECH1	ECH1	-0.184063428	8.764700652	-1.904621818	0.071244297	0.897327684	-4.201388053	Stable
COX7A2L	COX7A2L	-0.229791335	9.034791499	-1.904418135	0.071272181	0.897327684	-4.201506424	Stable
SLC38A2	SLC38A2	-0.244529532	9.56479048	-1.903988762	0.071330996	0.897327684	-4.201755937	Stable
PRKRA	PRKRA	-0.316134688	6.837365865	-1.903772976	0.071360569	0.897327684	-4.201881321	Stable
LYAR	LYAR	-0.471307772	7.296684564	-1.903293144	0.07142637	0.897327684	-4.202160107	Stable
MAJIN	MAJIN	0.212235029	4.3883114	1.903208265	0.071438015	0.897327684	-4.202209419	Stable
RALY	RALY	-0.237008016	8.388026263	-1.90282188	0.071491047	0.897327684	-4.202433881	Stable
CCDC177	CCDC177	0.395271428	3.68700295	1.902262385	0.071567901	0.897327684	-4.202758868	Stable
CHML	CHML	0.239546781	2.609692447	1.9001064	0.071864734	0.897327684	-4.204010748	Stable
ZNF470	ZNF470	-0.191312611	3.318583053	-1.899185905	0.071991796	0.897327684	-4.204545021	Stable
RSU1P2	RSU1P2	0.282011768	2.63901777	1.898982745	0.072019866	0.897327684	-4.204662922	Stable
DNAJC24	DNAJC24	0.327445946	3.994571066	1.898923678	0.072028029	0.897327684	-4.2046972	Stable
C2orf73	C2orf73	0.359122747	3.544901631	1.898920345	0.07202849	0.897327684	-4.204699134	Stable
LINC01193	LINC01193	0.361420351	4.67909658	1.898720333	0.072056138	0.897327684	-4.2048152	Stable
SMIM20	SMIM20	-0.49673487	6.595772359	-1.898704794	0.072058286	0.897327684	-4.204824217	Stable
ATCAY	ATCAY	0.267919	4.402054527	1.898645598	0.072066471	0.897327684	-4.204858567	Stable
MPDU1	MPDU1	0.279378623	4.941635121	1.897792605	0.0721845	0.897327684	-4.205353477	Stable
AKAP17A	AKAP17A	-0.182708694	9.444759983	-1.897745869	0.072190971	0.897327684	-4.20538059	Stable
TMEM223	TMEM223	-0.343132154	7.640635005	-1.896817337	0.072319656	0.897327684	-4.205919196	Stable
ACHE	ACHE	0.187254496	4.63003276	1.89671925	0.072333262	0.897327684	-4.205976085	Stable
SUMO1	SUMO1	-0.253569113	8.425815878	-1.896284328	0.072393617	0.897327684	-4.206228315	Stable
GRASP-AS1	GRASP-AS1	-0.193246011	3.20101104	-1.896182383	0.072407771	0.897327684	-4.206287433	Stable
PLEC	PLEC	0.215910884	7.343567035	1.895695078	0.072475459	0.897327684	-4.20657	Stable
ZNF573	ZNF573	-0.314318779	6.741287479	-1.895194832	0.072545004	0.897327684	-4.206860035	Stable
LINC01424	LINC01424	0.252747734	2.708900442	1.895169946	0.072548465	0.897327684	-4.206874462	Stable
LOC102724156	LOC102724156	0.219980074	3.103889826	1.89489116	0.072587249	0.897327684	-4.207036079	Stable
ZSWIM2	ZSWIM2	0.15510234	2.174328106	1.894372401	0.072659466	0.897327684	-4.207336783	Stable
C9orf40	C9orf40	0.188515935	4.98304338	1.894280329	0.07267229	0.897327684	-4.207390149	Stable
EIF2S1	EIF2S1	-0.165811459	7.541362643	-1.894143505	0.072691351	0.897327684	-4.207469451	Stable
ERVK3-2	ERVK3-2	-0.171263	2.610146329	-1.89394831	0.072718551	0.897327684	-4.20758258	Stable
LOC100288175	LOC100288175	0.246780779	4.388155125	1.893391029	0.072796257	0.897327684	-4.207905531	Stable
SCAND1	SCAND1	-0.293570908	8.565708688	-1.893003178	0.072850381	0.897327684	-4.208130268	Stable
CSMD3	CSMD3	0.161234734	2.260391677	1.891884862	0.073006638	0.897327684	-4.208778136	Stable
LYRM4	LYRM4	-0.366012094	7.10520804	-1.891650559	0.073039414	0.897327684	-4.20891385	Stable
HDDC2	HDDC2	-0.599296602	6.728134759	-1.89137862	0.07307747	0.897327684	-4.209071352	Stable
MYH13	MYH13	0.209387138	4.017773349	1.890996781	0.073130936	0.897327684	-4.209292488	Stable
TOE1	TOE1	-0.185712242	6.904998655	-1.890416063	0.073212315	0.897327684	-4.209628758	Stable
TMEM160	TMEM160	-0.393260013	7.025835189	-1.889884835	0.073286829	0.897327684	-4.209936326	Stable
EXOSC7	EXOSC7	-0.336586847	7.125181856	-1.88987477	0.073288242	0.897327684	-4.209942153	Stable
CADM3-AS1	CADM3-AS1	0.185229206	3.024324882	1.888934898	0.07342024	0.897327684	-4.210486207	Stable
CCDC141	CCDC141	0.182808552	2.4376552	1.888664646	0.073458234	0.897327684	-4.21064262	Stable
SPCS2	SPCS2	-0.310211564	9.203884948	-1.888009146	0.07355046	0.897327684	-4.211021955	Stable
HNRNPH3	HNRNPH3	-0.239723809	6.697953792	-1.88736249	0.073641542	0.897327684	-4.211396108	Stable
ATP11B	ATP11B	-0.338975787	4.472311655	-1.886959725	0.073698321	0.897327684	-4.211629114	Stable
CAD	CAD	0.224950988	3.072059677	1.886541076	0.073757381	0.897327684	-4.211871282	Stable
HSCB	HSCB	-0.248995002	6.797409154	-1.885903055	0.073847468	0.897327684	-4.212240295	Stable
DOCK4	DOCK4	-0.173741195	2.562304765	-1.885474555	0.073908026	0.897327684	-4.212488093	Stable
BAALC	BAALC	0.274594639	2.961767982	1.884399732	0.074060117	0.897327684	-4.213109527	Stable
RAPGEF1	RAPGEF1	0.242856749	4.392265461	1.884127149	0.074098732	0.897327684	-4.213267099	Stable
ROMO1	ROMO1	-0.341195682	7.767079578	-1.884119713	0.074099785	0.897327684	-4.213271397	Stable
HLTF	HLTF	-0.380128672	6.493514625	-1.884034844	0.074111812	0.897327684	-4.213320455	Stable
PRADC1	PRADC1	-0.258815925	6.506125314	-1.883404474	0.074201194	0.897327684	-4.213684799	Stable
COX20	COX20	-0.315336388	7.869363653	-1.883010832	0.074257058	0.897327684	-4.213912288	Stable
GYPE	GYPE	-0.147264592	2.083234548	-1.882980544	0.074261357	0.897327684	-4.21392979	Stable
PHACTR4	PHACTR4	-0.263424102	5.844469256	-1.881745025	0.074436945	0.897327684	-4.214643644	Stable
KIFAP3	KIFAP3	-0.295038787	6.742045825	-1.88174054	0.074437583	0.897327684	-4.214646235	Stable
ZNF33B	ZNF33B	-0.257778488	5.033869211	-1.881161137	0.074520052	0.897327684	-4.214980919	Stable
ZNF596	ZNF596	-0.307564569	3.058828742	-1.881028645	0.074538922	0.897327684	-4.215057443	Stable
PAIP1	PAIP1	-0.348214166	6.0922006	-1.880862054	0.074562654	0.897327684	-4.215153659	Stable
ZNF692	ZNF692	-0.167976988	6.635537463	-1.88040286	0.074628103	0.897327684	-4.215418848	Stable
NAXE	NAXE	-0.263718899	8.185124625	-1.880362737	0.074633824	0.897327684	-4.215442017	Stable
MGMT	MGMT	-0.240816	7.043660195	-1.879882078	0.074702391	0.897327684	-4.215719564	Stable
SMIM32	SMIM32	0.269045285	3.589223784	1.879130535	0.074809711	0.897327684	-4.216153455	Stable
CEP126	CEP126	-0.293610783	3.947356812	-1.878000903	0.074971277	0.897327684	-4.216805466	Stable
IDH2	IDH2	-0.334747927	5.670521163	-1.877954466	0.074977925	0.897327684	-4.216832264	Stable
CORO6	CORO6	-0.212095198	4.281966281	-1.877861967	0.07499117	0.897327684	-4.216885644	Stable
TNMD	TNMD	0.143134683	2.811739987	1.877734844	0.075009375	0.897327684	-4.216959003	Stable
NVL	NVL	-0.219819236	6.433117317	-1.877444871	0.075050916	0.897327684	-4.217126327	Stable
MORN2	MORN2	0.308714968	3.906207939	1.877348135	0.075064779	0.897327684	-4.217182145	Stable
SMURF2	SMURF2	-0.349625955	7.690312099	-1.87723435	0.075081088	0.897327684	-4.217247798	Stable
MMP19	MMP19	0.353240185	5.689252374	1.876719448	0.075154929	0.897327684	-4.217544866	Stable
CRAT37	CRAT37	-0.191704289	2.231329786	-1.876067358	0.075248534	0.897327684	-4.217921024	Stable
DGAT1	DGAT1	-0.238980781	7.623638295	-1.875465394	0.075335036	0.897327684	-4.218268209	Stable
KRT20	KRT20	0.177937985	2.398459811	1.875379216	0.075347426	0.897327684	-4.218317907	Stable
DCSTAMP	DCSTAMP	0.297800994	3.270495714	1.875347229	0.075352026	0.897327684	-4.218336354	Stable
LINC00298	LINC00298	0.204508175	2.320317	1.875237349	0.075367828	0.897327684	-4.218399719	Stable
SDK2	SDK2	0.33056159	4.19481877	1.874978575	0.075405054	0.897327684	-4.218548941	Stable
DDX41	DDX41	-0.332549282	7.99331304	-1.874885662	0.075418424	0.897327684	-4.218602517	Stable
SLC22A5	SLC22A5	0.277446542	5.357444733	1.874763418	0.075436018	0.897327684	-4.218673004	Stable
COX7C	COX7C	-0.383918766	9.973766037	-1.874758387	0.075436743	0.897327684	-4.218675905	Stable
ARV1	ARV1	-0.505011748	6.403068498	-1.874152652	0.075523977	0.897327684	-4.21902514	Stable
BHLHE40	BHLHE40	0.235143387	4.439265805	1.874130487	0.075527171	0.897327684	-4.219037919	Stable
PARP6	PARP6	-0.16672955	8.467514391	-1.873972303	0.075549967	0.897327684	-4.219129109	Stable
PHF2	PHF2	0.148469262	3.269860925	1.873769092	0.075579261	0.897327684	-4.219246252	Stable
DNAJC22	DNAJC22	0.196954741	3.769607005	1.873277705	0.075650138	0.897327684	-4.219529489	Stable
LRRC27	LRRC27	0.25332989	3.221389145	1.873205873	0.075660504	0.897327684	-4.21957089	Stable
UBE2D4	UBE2D4	-0.202435171	5.412858422	-1.872779669	0.075722034	0.897327684	-4.21981652	Stable
FXN	FXN	-0.452676943	6.107891618	-1.872043085	0.075828476	0.897327684	-4.220240961	Stable
XPNPEP3	XPNPEP3	0.233061525	4.565711317	1.871593166	0.075893558	0.897327684	-4.220500175	Stable
C12orf57	C12orf57	-0.448154097	9.443592842	-1.871462573	0.075912457	0.897327684	-4.220575409	Stable
FAHD2A	FAHD2A	-0.27498387	6.36778924	-1.870855345	0.07600039	0.897327684	-4.220925193	Stable
SLAMF6	SLAMF6	-0.31903196	7.55973347	-1.870526153	0.076048098	0.897327684	-4.221114794	Stable
PPP2R1B	PPP2R1B	-0.293857622	6.916123841	-1.869696264	0.076168486	0.897327684	-4.221592701	Stable
UQCRQ	UQCRQ	-0.432591073	8.093986054	-1.869646788	0.076175669	0.897327684	-4.22162119	Stable
COPS2	COPS2	-0.537661636	8.154586952	-1.869577515	0.076185726	0.897327684	-4.221661076	Stable
LOC100506022	LOC100506022	0.224332585	3.560390377	1.869461825	0.076202525	0.897327684	-4.221727688	Stable
TMEM109	TMEM109	-0.250078412	7.970765401	-1.868981635	0.076272288	0.897327684	-4.222004147	Stable
ACTG1P17	ACTG1P17	0.243039075	4.236519777	1.868156099	0.076392353	0.897327684	-4.222479348	Stable
CPLANE2	CPLANE2	0.222076023	4.217989262	1.867706686	0.076457785	0.897327684	-4.222737997	Stable
CENPT	CENPT	-0.310712032	4.878136765	-1.867422017	0.076499257	0.897327684	-4.222901816	Stable
ZNF708	ZNF708	-0.304891183	5.554345432	-1.866996369	0.076561304	0.897327684	-4.223146739	Stable
LOC221946	LOC221946	0.265123948	3.263333524	1.866832768	0.076585164	0.897327684	-4.22324087	Stable
STAP2	STAP2	-0.20918546	4.985309757	-1.86655158	0.076626188	0.897327684	-4.223402646	Stable
RPAIN	RPAIN	-0.365842991	5.553623519	-1.866215402	0.07667526	0.897327684	-4.223596044	Stable
LAGE3	LAGE3	-0.292937893	7.547406318	-1.865807222	0.07673488	0.897327684	-4.223830839	Stable
TTC30B	TTC30B	-0.18619133	3.695266252	-1.865223067	0.076820274	0.897327684	-4.224166814	Stable
ZC3H13	ZC3H13	0.273989732	3.189718267	1.865079768	0.076841234	0.897327684	-4.224249223	Stable
ICAM1	ICAM1	0.256079633	6.94732616	1.864948772	0.0768604	0.897327684	-4.224324555	Stable
IL17RB	IL17RB	0.246872266	3.585253513	1.864606151	0.076910547	0.897327684	-4.224521572	Stable
MEAF6	MEAF6	-0.212336951	7.964486348	-1.864405353	0.07693995	0.897327684	-4.224637029	Stable
LINC00293	LINC00293	0.303358087	3.580733284	1.864188477	0.076971718	0.897327684	-4.224761723	Stable
PRPF39	PRPF39	-0.461584542	6.158861071	-1.864058471	0.076990767	0.897327684	-4.224836466	Stable
LGALS3	LGALS3	0.244797111	2.83719932	1.863682309	0.077045906	0.897327684	-4.225052717	Stable
HIST1H2BM	HIST1H2BM	-0.154445816	2.9630697	-1.863327338	0.077097971	0.897327684	-4.225256765	Stable
VCL	VCL	0.201233284	2.91010082	1.863251203	0.077109143	0.897327684	-4.225300527	Stable
LAMTOR2	LAMTOR2	-0.258612098	8.269268993	-1.863184775	0.07711889	0.897327684	-4.225338709	Stable
TYRO3	TYRO3	0.161562256	2.725409684	1.863041032	0.077139988	0.897327684	-4.225421327	Stable
GFM2	GFM2	-0.414895513	6.826043406	-1.862513894	0.077217399	0.897327684	-4.225724281	Stable
MED28	MED28	-0.384820512	7.636332415	-1.862393161	0.077235139	0.897327684	-4.225793662	Stable
SEC11C	SEC11C	-0.36028349	7.190394404	-1.86216096	0.077269266	0.897327684	-4.225927093	Stable
PPBP	PPBP	-0.255869466	10.63357409	-1.86172141	0.077333905	0.897327684	-4.226179651	Stable
NKAPD1	NKAPD1	-0.367201398	5.168744384	-1.861703151	0.077336591	0.897327684	-4.226190141	Stable
FAM173A	FAM173A	-0.32192807	6.8558465	-1.861513355	0.077364518	0.897327684	-4.226299184	Stable
HAUS1	HAUS1	-0.499602701	6.1334678	-1.861140724	0.077419372	0.897327684	-4.226513255	Stable
HAGHL	HAGHL	0.240205581	6.115048616	1.860670706	0.077488611	0.897327684	-4.226783242	Stable
CCDC137	CCDC137	-0.23584717	6.425252105	-1.860579306	0.077502082	0.897327684	-4.22683574	Stable
LINC00523	LINC00523	0.280046941	6.24944883	1.86054388	0.077507303	0.897327684	-4.226856087	Stable
TMEM255B	TMEM255B	0.241062215	3.555692368	1.859832736	0.077612188	0.897327684	-4.2272645	Stable
WEE2-AS1	WEE2-AS1	0.231673621	3.195453744	1.858872776	0.077753967	0.897327684	-4.227815682	Stable
RAB27B	RAB27B	-0.196493936	3.719660293	-1.858800655	0.077764628	0.897327684	-4.227857086	Stable
E2F8	E2F8	0.386624757	2.812608587	1.85878746	0.077766579	0.897327684	-4.227864661	Stable
DSG3	DSG3	0.207410918	3.583925922	1.85863436	0.077789215	0.897327684	-4.227952551	Stable
HOXA11-AS	HOXA11-AS	0.208134235	3.306320048	1.858547214	0.077802102	0.897327684	-4.228002578	Stable
MIR3976HG	MIR3976HG	0.350947368	3.13184262	1.858316325	0.077836255	0.897327684	-4.228135113	Stable
HJURP	HJURP	0.250229037	4.311646679	1.857927405	0.077893814	0.897327684	-4.228358345	Stable
IQCB1	IQCB1	-0.202008963	6.890407243	-1.857916321	0.077895455	0.897327684	-4.228364706	Stable
RASAL1	RASAL1	0.231405817	4.966997317	1.857662797	0.077932996	0.897327684	-4.22851021	Stable
NFYC-AS1	NFYC-AS1	0.189408175	5.083011886	1.857269059	0.077991331	0.897327684	-4.228736165	Stable
FTSJ3	FTSJ3	-0.20878815	7.006058306	-1.857099869	0.07801641	0.897327684	-4.22883325	Stable
ZHX1	ZHX1	-0.227359071	6.437138516	-1.856853091	0.078053001	0.897327684	-4.228974851	Stable
SLC16A1	SLC16A1	0.194729548	4.100613191	1.856363413	0.078125655	0.897327684	-4.229255796	Stable
SARM1	SARM1	-0.180559416	6.297772589	-1.856360091	0.078126148	0.897327684	-4.229257702	Stable
LOC100130744	LOC100130744	-0.260879544	4.934351303	-1.856197788	0.078150242	0.897327684	-4.229350812	Stable
LOC441204	LOC441204	0.24574359	2.718088848	1.85596975	0.078184105	0.897327684	-4.229481627	Stable
PRTG	PRTG	0.256555754	3.289544016	1.855902944	0.078194028	0.897327684	-4.229519949	Stable
IL10	IL10	0.152466787	2.912555319	1.855632044	0.078234277	0.897327684	-4.229675337	Stable
PSORS1C2	PSORS1C2	0.202766272	4.653092686	1.855379571	0.078271805	0.897327684	-4.229820145	Stable
LOC100507480	LOC100507480	0.296494559	3.646268409	1.855275372	0.078287298	0.897327684	-4.229879907	Stable
CEP85	CEP85	0.232718502	6.160202269	1.85521367	0.078296474	0.897327684	-4.229915294	Stable
ATP6V1H	ATP6V1H	-0.311810832	4.197719674	-1.855021322	0.078325083	0.897327684	-4.230025605	Stable
STX6	STX6	-0.263151274	6.805446218	-1.854646487	0.078380861	0.897327684	-4.230240555	Stable
PLK2	PLK2	0.146006092	2.614917141	1.854526446	0.078398732	0.897327684	-4.230309388	Stable
LINC01537	LINC01537	0.187125523	2.106428945	1.854412427	0.078415709	0.897327684	-4.230374766	Stable
PDIA2	PDIA2	0.311916352	4.394506436	1.854406005	0.078416665	0.897327684	-4.230378449	Stable
FLAD1	FLAD1	-0.46646144	5.744439451	-1.854360966	0.078423372	0.897327684	-4.230404273	Stable
ENTPD3	ENTPD3	0.269570605	2.439309261	1.853832277	0.078502142	0.897327684	-4.230707389	Stable
CCDC30	CCDC30	0.243468893	4.432749245	1.853743217	0.078515418	0.897327684	-4.230758446	Stable
SNU13	SNU13	-0.220045362	8.11152165	-1.853732765	0.078516976	0.897327684	-4.230764438	Stable
RAP2C-AS1	RAP2C-AS1	0.21108466	3.919904593	1.853277295	0.078584903	0.897327684	-4.231025532	Stable
MPG	MPG	-0.251816013	7.113680764	-1.852925516	0.078637401	0.897327684	-4.231227163	Stable
XBP1	XBP1	-0.296777267	8.764437239	-1.852262834	0.078736381	0.897327684	-4.231606942	Stable
LINC00965	LINC00965	-0.280903834	3.853827628	-1.852255877	0.078737421	0.897327684	-4.231610929	Stable
TMEM51-AS1	TMEM51-AS1	0.242630907	4.21573103	1.851696291	0.078821088	0.897327684	-4.231931569	Stable
INTS6	INTS6	0.202513388	2.49524358	1.851610255	0.078833958	0.897327684	-4.231980863	Stable
POU5F1B	POU5F1B	0.324361337	6.556309255	1.851610178	0.07883397	0.897327684	-4.231980907	Stable
POC5	POC5	-0.223421555	6.557619238	-1.851512146	0.078848637	0.897327684	-4.232037072	Stable
CHEK1	CHEK1	0.203118514	2.786823711	1.851449495	0.078858013	0.897327684	-4.232072967	Stable
ADPRHL2	ADPRHL2	-0.184331951	8.392234684	-1.851179721	0.078898392	0.897327684	-4.232227517	Stable
ECI2	ECI2	-0.310631197	7.110326162	-1.850932325	0.078935438	0.897327684	-4.232369237	Stable
SERBP1	SERBP1	-0.391886994	8.734662661	-1.850865829	0.078945399	0.897327684	-4.232407328	Stable
TRIP13	TRIP13	0.271596445	4.783508632	1.850750589	0.078962662	0.897327684	-4.232473338	Stable
ZNF547	ZNF547	-0.147428005	2.62241607	-1.850712892	0.07896831	0.897327684	-4.232494931	Stable
MRPL45	MRPL45	-0.20831841	6.669238677	-1.850652147	0.078977412	0.897327684	-4.232529726	Stable
C16orf95	C16orf95	0.196664586	4.170789492	1.850514777	0.078997999	0.897327684	-4.232608407	Stable
RPS4X	RPS4X	-0.147967193	12.99378612	-1.850275868	0.079033813	0.897327684	-4.23274524	Stable
PER3	PER3	0.139225691	2.204376775	1.849182622	0.079197881	0.897327684	-4.233371272	Stable
LOC554206	LOC554206	-0.25967585	3.653618722	-1.848991708	0.079226563	0.897327684	-4.233480576	Stable
CSNK2B	CSNK2B	-0.266086423	9.794630694	-1.848887485	0.079242225	0.897327684	-4.233540245	Stable
LINC01521	LINC01521	0.169639821	3.181991286	1.848847401	0.079248249	0.897327684	-4.233563193	Stable
ACBD6	ACBD6	-0.284718131	6.789736569	-1.848637288	0.079279834	0.897327684	-4.233683478	Stable
GOLGA8N	GOLGA8N	-0.198334243	9.685954813	-1.848594991	0.079286193	0.897327684	-4.233707691	Stable
CCDC127	CCDC127	-0.331286803	6.937209729	-1.848442326	0.07930915	0.897327684	-4.233795083	Stable
SIDT1	SIDT1	-0.446182123	7.463584577	-1.848025213	0.079371904	0.897327684	-4.234033836	Stable
TRPC7	TRPC7	-0.1622218	3.189487918	-1.847945878	0.079383844	0.897327684	-4.234079244	Stable
ATP6V0E1	ATP6V0E1	-0.226170378	11.3835355	-1.847637776	0.079430231	0.897327684	-4.234255578	Stable
TSPAN12	TSPAN12	-0.13523167	2.048889347	-1.847391432	0.079467338	0.897327684	-4.234396557	Stable
ERCC6L2	ERCC6L2	-0.161287151	6.037892835	-1.847277812	0.079484457	0.897327684	-4.234461576	Stable
TMEM138	TMEM138	-0.266796529	7.844103708	-1.84679689	0.079556954	0.897327684	-4.234736761	Stable
PLCE1-AS2	PLCE1-AS2	0.345900835	3.8615814	1.846212902	0.079645066	0.897327684	-4.23507087	Stable
EIF1AD	EIF1AD	-0.19611375	5.541281284	-1.846198132	0.079647295	0.897327684	-4.235079319	Stable
IL22RA2	IL22RA2	0.194477941	2.558095069	1.845999043	0.079677354	0.897327684	-4.235193209	Stable
ATP6V1F	ATP6V1F	-0.235766207	9.991489451	-1.845652786	0.079729655	0.897327684	-4.23539127	Stable
PDE6A	PDE6A	0.209037942	3.349699297	1.845429844	0.079763347	0.897327684	-4.235518785	Stable
PGAP1	PGAP1	-0.317842423	2.466276986	-1.84537902	0.079771029	0.897327684	-4.235547853	Stable
NAAA	NAAA	-0.368390581	7.771580151	-1.84516559	0.079803297	0.897327684	-4.235669918	Stable
UBE2N	UBE2N	-0.30419968	7.93708736	-1.845155219	0.079804865	0.897327684	-4.235675849	Stable
OVOL3	OVOL3	0.201725465	4.668865747	1.844597932	0.079889175	0.897327684	-4.235994536	Stable
FAM228B	FAM228B	-0.253631342	6.424727785	-1.844556633	0.079895426	0.897327684	-4.236018151	Stable
GSAP	GSAP	-0.359199742	8.72630788	-1.844261235	0.079940151	0.897327684	-4.236187053	Stable
DNAH3	DNAH3	0.135354461	2.270989211	1.843967282	0.079984678	0.897327684	-4.236355116	Stable
ITGA9	ITGA9	0.178637097	2.679943919	1.842712996	0.080174918	0.897327684	-4.237072074	Stable
EPB41L4A-DT	EPB41L4A-DT	0.385536548	2.575562534	1.842373582	0.080226466	0.897327684	-4.237266041	Stable
TNNI3	TNNI3	0.183058543	3.093156603	1.84208884	0.080269732	0.897327684	-4.23742875	Stable
POMC	POMC	-0.228216478	5.059533438	-1.842088132	0.08026984	0.897327684	-4.237429155	Stable
FRS2	FRS2	-0.184662248	3.289990028	-1.841976535	0.080286803	0.897327684	-4.237492921	Stable
TSPAN10	TSPAN10	0.241630225	2.523894636	1.841593093	0.08034511	0.897327684	-4.237712002	Stable
SLC35A1	SLC35A1	-0.35905068	8.61883772	-1.841510974	0.080357602	0.897327684	-4.237758918	Stable
SNTN	SNTN	0.160368955	2.323192998	1.841116898	0.080417573	0.897327684	-4.237984045	Stable
MRPS7	MRPS7	-0.346030964	7.174552491	-1.841060781	0.080426116	0.897327684	-4.238016102	Stable
RPL32	RPL32	-0.181385652	13.13787366	-1.840303952	0.080541412	0.897327684	-4.238448385	Stable
RBMX2	RBMX2	-0.308117939	5.734813703	-1.839437005	0.08067366	0.897327684	-4.23894345	Stable
OR1F2P	OR1F2P	-0.160781657	3.366805166	-1.839182703	0.080712489	0.897327684	-4.239088645	Stable
SENP5	SENP5	-0.171228755	7.413080474	-1.838548643	0.080809372	0.897327684	-4.239450618	Stable
ZKSCAN3	ZKSCAN3	-0.198214437	2.88185539	-1.838299159	0.080847521	0.897327684	-4.239593025	Stable
TIAL1	TIAL1	-0.365577293	5.673156024	-1.837959814	0.080899436	0.897327684	-4.23978671	Stable
CRYGC	CRYGC	0.307328785	3.625462108	1.837895998	0.080909202	0.897327684	-4.239823132	Stable
LOC105375875	LOC105375875	0.305380477	3.143974786	1.837451717	0.080977221	0.897327684	-4.240076677	Stable
TRMT10C	TRMT10C	-0.411249862	6.907674478	-1.837128664	0.081026711	0.897327684	-4.24026102	Stable
LRRC4B	LRRC4B	0.171604461	2.505683539	1.836907464	0.081060614	0.897327684	-4.240387232	Stable
TMEM132D-AS2	TMEM132D-AS2	0.183679889	2.825277324	1.836811368	0.081075346	0.897327684	-4.24044206	Stable
ZNF221	ZNF221	0.263870639	4.308607114	1.836588187	0.08110957	0.897327684	-4.240569392	Stable
ZNF175	ZNF175	-0.185883916	6.113528503	-1.836473363	0.081127183	0.897327684	-4.240634899	Stable
TCTEX1D2	TCTEX1D2	-0.322239814	4.964008468	-1.836386718	0.081140475	0.897327684	-4.240684328	Stable
STYXL1	STYXL1	-0.195285703	7.135363039	-1.836213762	0.081167015	0.897327684	-4.240782994	Stable
CKS1B	CKS1B	-0.412270129	6.134073306	-1.83575028	0.081238172	0.897327684	-4.241047369	Stable
ABHD16B	ABHD16B	0.232879343	3.101482046	1.83544235	0.081285478	0.897327684	-4.241222997	Stable
CDC25B	CDC25B	-0.224203471	9.288968568	-1.835348585	0.081299888	0.897327684	-4.241276472	Stable
INTS12	INTS12	-0.334535652	6.836848697	-1.835031587	0.081348619	0.897327684	-4.241457251	Stable
GTF2A2	GTF2A2	-0.253996294	8.589106811	-1.834906014	0.081367931	0.897327684	-4.241528858	Stable
ZBED6CL	ZBED6CL	-0.215335954	6.375007524	-1.83446913	0.081435148	0.897327684	-4.24177797	Stable
KXD1	KXD1	-0.214050829	8.028122292	-1.834446719	0.081438597	0.897327684	-4.241790748	Stable
SLC17A9	SLC17A9	0.185458366	6.248690246	1.834368575	0.081450626	0.897327684	-4.241835302	Stable
TFB1M	TFB1M	-0.193251004	6.85201625	-1.833652518	0.081560919	0.897327684	-4.242243519	Stable
ARL5B	ARL5B	-0.292319977	7.268336856	-1.833098623	0.081646323	0.897327684	-4.242559232	Stable
JAG1	JAG1	0.24200368	3.549453549	1.833071725	0.081650473	0.897327684	-4.242574562	Stable
RPS27A	RPS27A	-0.206892551	11.8129392	-1.832757936	0.081698892	0.897327684	-4.242753394	Stable
SLC1A1	SLC1A1	0.200602145	3.586210879	1.83258164	0.081726107	0.897327684	-4.24285386	Stable
SACS-AS1	SACS-AS1	0.137959331	2.326215986	1.832505518	0.08173786	0.897327684	-4.242897238	Stable
ATP5F1D	ATP5F1D	-0.25294799	7.310406336	-1.832357238	0.081760759	0.897327684	-4.242981733	Stable
TRIAP1	TRIAP1	-0.336048977	7.390858858	-1.832104983	0.081799728	0.897327684	-4.243125467	Stable
UNG	UNG	-0.283415044	6.167404722	-1.831688803	0.081864055	0.897327684	-4.243362584	Stable
POLR2K	POLR2K	-0.591226986	5.887437758	-1.831402692	0.081908303	0.897327684	-4.243525578	Stable
IFNA14	IFNA14	0.341204587	3.093299554	1.830757523	0.082008159	0.897327684	-4.243893072	Stable
TRIB1	TRIB1	0.282638997	8.229932552	1.830615151	0.082030209	0.897327684	-4.24397416	Stable
PTK6	PTK6	0.191560221	5.162466562	1.829846374	0.082149362	0.897327684	-4.244411957	Stable
GIPR	GIPR	0.16620329	4.550804789	1.829845854	0.082149442	0.897327684	-4.244412253	Stable
MRPS22	MRPS22	-0.470320142	7.396567265	-1.82978162	0.082159405	0.897327684	-4.244448828	Stable
KRT7	KRT7	0.21988155	5.298080196	1.829492899	0.082204198	0.897327684	-4.244613218	Stable
KCNC1	KCNC1	0.275980473	3.640127936	1.829363907	0.082224217	0.897327684	-4.244686658	Stable
KRT83	KRT83	0.295216935	4.622390537	1.829223436	0.082246022	0.897327684	-4.244766631	Stable
AKR1E2	AKR1E2	0.134419227	2.694695376	1.828399763	0.082373982	0.897327684	-4.245235497	Stable
DHRS11	DHRS11	0.215438833	3.395193055	1.828189629	0.082406655	0.897327684	-4.245355095	Stable
CBR1	CBR1	-0.335133473	6.611467296	-1.827994613	0.082436987	0.897327684	-4.245466083	Stable
FAM96A	FAM96A	-0.360837593	9.16846382	-1.827693731	0.082483804	0.897327684	-4.245637309	Stable
PRO1804	PRO1804	0.380814563	2.350449315	1.826193768	0.082717546	0.897327684	-4.246490684	Stable
PRAC1	PRAC1	0.222810635	2.471118881	1.825782919	0.082781669	0.897327684	-4.246724365	Stable
WNT7A	WNT7A	0.224476471	4.105290982	1.825539137	0.082819738	0.897327684	-4.246863008	Stable
TPRG1	TPRG1	-0.31141789	3.509004337	-1.825495776	0.082826511	0.897327684	-4.246887667	Stable
CYB5R1	CYB5R1	0.242886264	3.245123681	1.825450664	0.082833558	0.897327684	-4.246913322	Stable
FAM53A	FAM53A	-0.230082077	4.510855203	-1.825323947	0.082853355	0.897327684	-4.246985383	Stable
LOC93622	LOC93622	-0.310049609	7.353659523	-1.824946367	0.082912369	0.897327684	-4.247200087	Stable
TNFRSF9	TNFRSF9	-0.28755664	5.271056691	-1.824920883	0.082916354	0.897327684	-4.247214577	Stable
UTP18	UTP18	-0.297296934	8.915709817	-1.824918563	0.082916716	0.897327684	-4.247215896	Stable
PHPT1	PHPT1	-0.290359914	8.231788083	-1.824909648	0.08291811	0.897327684	-4.247220965	Stable
PLOD2	PLOD2	0.146548404	2.978808349	1.824808854	0.082933871	0.897327684	-4.247278276	Stable
PENK	PENK	0.180269324	2.811452717	1.824760382	0.082941451	0.897327684	-4.247305836	Stable
SYNGAP1	SYNGAP1	0.210986768	4.938688299	1.824581007	0.082969508	0.897327684	-4.24740782	Stable
ZNF37BP	ZNF37BP	-0.37208868	5.060637533	-1.822695157	0.083264984	0.897327684	-4.248479711	Stable
AKNA	AKNA	0.277260908	3.711631231	1.82232315	0.083323378	0.897327684	-4.248691085	Stable
TBCCD1	TBCCD1	-0.377127211	5.778951823	-1.822037778	0.083368197	0.897327684	-4.248853217	Stable
MAP1LC3B2	MAP1LC3B2	0.203895958	3.515952286	1.821470801	0.083457306	0.897327684	-4.249175302	Stable
FAM66C	FAM66C	-0.132849653	2.06830416	-1.820734377	0.083573171	0.897327684	-4.249593566	Stable
CRACR2B	CRACR2B	-0.193191827	4.767391541	-1.820382246	0.083628622	0.897327684	-4.249793533	Stable
DANCR	DANCR	-0.406813835	8.043772043	-1.819914671	0.083702303	0.897327684	-4.250059026	Stable
RGS6	RGS6	0.32791799	5.438327749	1.819845656	0.083713183	0.897327684	-4.25009821	Stable
C6orf226	C6orf226	-0.196995219	6.780250065	-1.819839889	0.083714092	0.897327684	-4.250101484	Stable
TRPV5	TRPV5	0.232547805	4.354000327	1.819630283	0.083747145	0.897327684	-4.250220486	Stable
KAZN	KAZN	0.280018026	6.340601968	1.819405005	0.083782681	0.897327684	-4.250348377	Stable
SET	SET	-0.217191305	10.06197242	-1.819027439	0.083842269	0.897327684	-4.250562703	Stable
EXOSC8	EXOSC8	-0.315654242	7.253460215	-1.818996764	0.083847112	0.897327684	-4.250580115	Stable
CXXC1P1	CXXC1P1	0.267069518	2.990093009	1.818743554	0.083887096	0.897327684	-4.250723836	Stable
IFT20	IFT20	-0.373603547	7.603453196	-1.818112949	0.083986748	0.897327684	-4.251081718	Stable
LMX1A	LMX1A	0.244121498	2.955299416	1.817559852	0.084074236	0.897327684	-4.251395559	Stable
SNAP91	SNAP91	0.199599301	2.528757178	1.817436976	0.084093683	0.897327684	-4.251465274	Stable
NPC1	NPC1	-0.354878412	7.388768225	-1.817234633	0.084125716	0.897327684	-4.251580072	Stable
ZNF44	ZNF44	0.279848145	3.694640875	1.817196353	0.084131777	0.897327684	-4.251601789	Stable
AMELY	AMELY	0.196126254	3.967214968	1.817091198	0.084148429	0.897327684	-4.251661444	Stable
TNFAIP8L3	TNFAIP8L3	0.404256353	3.126654309	1.817072181	0.084151441	0.897327684	-4.251672233	Stable
AATK	AATK	0.169461507	7.849775785	1.81652484	0.084238166	0.897327684	-4.251982712	Stable
ITPK1-AS1	ITPK1-AS1	-0.304217491	2.560972106	-1.816474386	0.084246164	0.897327684	-4.25201133	Stable
DUSP10	DUSP10	-0.177095269	4.886890174	-1.816421984	0.084254472	0.897327684	-4.252041052	Stable
CGNL1	CGNL1	0.198473116	3.746316429	1.816178522	0.08429308	0.897327684	-4.252179136	Stable
IRF8	IRF8	-0.187323636	9.5676432	-1.816059412	0.084311973	0.897327684	-4.252246688	Stable
MAN2C1	MAN2C1	-0.311852707	6.214059604	-1.815987626	0.084323362	0.897327684	-4.252287399	Stable
ETFA	ETFA	-0.330166984	8.62850296	-1.815691738	0.084370319	0.897327684	-4.252455195	Stable
PCGF6	PCGF6	-0.211246844	5.341184622	-1.815670657	0.084373665	0.897327684	-4.252467149	Stable
PRSS30P	PRSS30P	-0.227378171	5.81264059	-1.815669469	0.084373853	0.897327684	-4.252467822	Stable
PAFAH1B3	PAFAH1B3	-0.190001275	6.765419579	-1.815489534	0.084402421	0.897327684	-4.252569854	Stable
INSC	INSC	0.16244927	2.590663102	1.81534367	0.084425585	0.897327684	-4.252652562	Stable
RRS1-AS1	RRS1-AS1	0.13475942	2.025076777	1.815285506	0.084434823	0.897327684	-4.252685541	Stable
WDR75	WDR75	-0.293968225	5.918455238	-1.81528165	0.084435436	0.897327684	-4.252687728	Stable
TRIM27	TRIM27	-0.350986248	7.316713684	-1.8143632	0.084581434	0.897327684	-4.253208417	Stable
EIF3D	EIF3D	-0.202156145	10.12312155	-1.81425894	0.084598021	0.897327684	-4.253267515	Stable
TCL6	TCL6	0.188752967	3.805966512	1.814111782	0.084621438	0.897327684	-4.253350926	Stable
OXR1	OXR1	-0.610803286	7.152755927	-1.814075178	0.084627264	0.897327684	-4.253371674	Stable
CRYZ	CRYZ	-0.541429495	6.303239724	-1.813925511	0.084651087	0.897327684	-4.253456503	Stable
POLRMT	POLRMT	-0.342394744	6.946277735	-1.813880463	0.084658259	0.897327684	-4.253482034	Stable
SLC20A1	SLC20A1	-0.255502474	9.489344711	-1.813845784	0.08466378	0.897327684	-4.253501689	Stable
KAT5	KAT5	-0.210031212	7.137243792	-1.813827324	0.084666719	0.897327684	-4.253512152	Stable
MTCH1	MTCH1	-0.158142059	10.51346204	-1.81359147	0.084704279	0.897327684	-4.253645818	Stable
GMFG	GMFG	-0.245435828	10.26024221	-1.813383004	0.08473749	0.897327684	-4.253763956	Stable
RNF25	RNF25	-0.188078271	5.597196212	-1.813299727	0.08475076	0.897327684	-4.253811147	Stable
AP4B1	AP4B1	-0.184779251	7.619962986	-1.813197271	0.084767088	0.897327684	-4.253869204	Stable
SLC7A8	SLC7A8	0.207476472	6.404025198	1.812996006	0.084799172	0.897327684	-4.253983247	Stable
COLCA1	COLCA1	0.217406666	3.616611341	1.812907227	0.084813328	0.897327684	-4.254033551	Stable
STUB1	STUB1	-0.273924671	8.552290607	-1.812732974	0.084841118	0.897327684	-4.25413228	Stable
ACP1	ACP1	0.203052374	3.165109716	1.812124014	0.084938299	0.897327684	-4.254477269	Stable
NONO	NONO	-0.20260416	10.73974019	-1.812102318	0.084941763	0.897327684	-4.254489559	Stable
FREM1	FREM1	0.191475684	3.185126295	1.812015739	0.084955588	0.897327684	-4.254538603	Stable
POLDIP3	POLDIP3	0.214247314	4.902440461	1.811753876	0.084997415	0.897327684	-4.25468693	Stable
PXDN	PXDN	0.290034438	3.64242859	1.811486861	0.085040083	0.897327684	-4.254838164	Stable
CPT1C	CPT1C	0.226174652	3.247693209	1.811295102	0.085070737	0.897327684	-4.254946766	Stable
SGIP1	SGIP1	0.140055873	2.097206524	1.811159647	0.085092396	0.897327684	-4.255023477	Stable
SLC25A20	SLC25A20	-0.180104833	7.920164114	-1.811054825	0.085109161	0.897327684	-4.255082838	Stable
MRPL16	MRPL16	-0.216472498	7.891192774	-1.811012022	0.085116007	0.897327684	-4.255107076	Stable
SERPINA4	SERPINA4	0.291360382	3.989985381	1.810809245	0.085148447	0.897327684	-4.255221903	Stable
CALHM5	CALHM5	0.284307563	4.628842446	1.810681468	0.085168895	0.897327684	-4.255294255	Stable
TTC16	TTC16	-0.427646945	5.944333694	-1.810647731	0.085174294	0.897327684	-4.255313357	Stable
H2BFM	H2BFM	0.169482872	3.272156852	1.810528948	0.085193308	0.897327684	-4.255380614	Stable
CNKSR1	CNKSR1	0.265286652	4.543510768	1.810349071	0.085222107	0.897327684	-4.255482458	Stable
NR4A1	NR4A1	0.293429878	5.813466743	1.810062953	0.085267933	0.897327684	-4.255644444	Stable
NDUFS7	NDUFS7	-0.345231628	8.445108977	-1.809714352	0.085323796	0.897327684	-4.255841785	Stable
AICDA	AICDA	0.225425282	2.639727676	1.809613387	0.085339982	0.897327684	-4.255898937	Stable
MGAT4B	MGAT4B	-0.346132945	6.667015443	-1.809486521	0.085360323	0.897327684	-4.255970748	Stable
RPL41	RPL41	-0.234474553	13.29622646	-1.809405895	0.085373253	0.897327684	-4.256016385	Stable
POLG	POLG	-0.255110297	6.889541985	-1.80842353	0.085530926	0.897327684	-4.256572337	Stable
FLJ38576	FLJ38576	0.270120684	2.534472539	1.808375517	0.085538639	0.897327684	-4.256599505	Stable
ZBTB20	ZBTB20	-0.239983687	7.713223075	-1.808327293	0.085546387	0.897327684	-4.256626792	Stable
USP30-AS1	USP30-AS1	-0.212111685	5.635570592	-1.808296619	0.085551315	0.897327684	-4.256644148	Stable
XYLT2	XYLT2	0.175635422	2.529445366	1.808229018	0.085562176	0.897327684	-4.256682398	Stable
TAF4B	TAF4B	0.310760648	4.091686796	1.807952336	0.085606645	0.897327684	-4.256838943	Stable
AAK1	AAK1	-0.23882623	9.479595398	-1.807929601	0.0856103	0.897327684	-4.256851806	Stable
ARRDC3-AS1	ARRDC3-AS1	0.244119156	4.645889135	1.807843533	0.085624137	0.897327684	-4.2569005	Stable
PTPN4	PTPN4	-0.606031579	8.202988624	-1.807818261	0.085628201	0.897327684	-4.256914798	Stable
CD320	CD320	-0.248275593	6.407924537	-1.807712834	0.085645154	0.897327684	-4.256974442	Stable
CA6	CA6	-0.128830885	2.191102007	-1.807662613	0.085653231	0.897327684	-4.257002853	Stable
PROK2	PROK2	0.390625444	10.22530274	1.807630967	0.085658321	0.897327684	-4.257020756	Stable
ARMH1	ARMH1	-0.290442769	6.399257498	-1.807503608	0.085678807	0.897327684	-4.257092803	Stable
LINC01616	LINC01616	0.317916699	2.87993151	1.807452818	0.085686979	0.897327684	-4.257121535	Stable
B3GALT2	B3GALT2	-0.183275939	2.691894855	-1.807170615	0.085732392	0.897327684	-4.257281167	Stable
TRPT1	TRPT1	-0.288489064	6.385702746	-1.806943521	0.085768952	0.897327684	-4.257409615	Stable
C16orf82	C16orf82	-0.169819042	3.987270706	-1.806740958	0.085801575	0.897327684	-4.257524182	Stable
FLVCR1	FLVCR1	-0.509653239	5.751906621	-1.806601307	0.085824072	0.897327684	-4.257603162	Stable
PPHLN1	PPHLN1	-0.18859049	4.086841219	-1.806473336	0.085844691	0.897327684	-4.257675534	Stable
PCP4	PCP4	0.212186895	3.163059396	1.806381102	0.085859555	0.897327684	-4.257727694	Stable
SRP9	SRP9	-0.239578191	10.70705601	-1.806379465	0.085859819	0.897327684	-4.257728619	Stable
GINM1	GINM1	-0.399396576	7.144060855	-1.806165101	0.085894374	0.897327684	-4.25784984	Stable
ANKRD39	ANKRD39	-0.345405517	5.399612299	-1.806135531	0.085899142	0.897327684	-4.25786656	Stable
DPPA4	DPPA4	0.297539333	2.769997167	1.805996237	0.085921603	0.897327684	-4.257945324	Stable
SNRPA	SNRPA	-0.312370264	8.267679245	-1.805879946	0.085940359	0.897327684	-4.258011079	Stable
ZNF432	ZNF432	-0.297741709	6.603139377	-1.805683014	0.08597213	0.897327684	-4.258122426	Stable
MYDGF	MYDGF	-0.319281271	7.392029393	-1.805595885	0.085986189	0.897327684	-4.258171687	Stable
ZNF286A	ZNF286A	-0.230240487	5.027176172	-1.805567806	0.085990721	0.897327684	-4.258187562	Stable
ENKD1	ENKD1	-0.224049208	5.364755414	-1.805489498	0.086003359	0.897327684	-4.258231834	Stable
MRPS21	MRPS21	-0.360959367	7.974040195	-1.805125288	0.086062162	0.897327684	-4.258437732	Stable
HAS3	HAS3	0.189876918	3.716950204	1.804783018	0.086117454	0.897327684	-4.258631205	Stable
PSMB9	PSMB9	-0.256517886	11.01537775	-1.804476968	0.086166921	0.897327684	-4.258804188	Stable
MRPS26	MRPS26	-0.304687825	7.495073139	-1.804453785	0.086170669	0.897327684	-4.25881729	Stable
DUS1L	DUS1L	-0.266546028	8.39869933	-1.803659844	0.086299114	0.897327684	-4.259265958	Stable
OPRD1	OPRD1	0.250197611	4.340395065	1.803453299	0.086332556	0.897327684	-4.259382662	Stable
GCDH	GCDH	-0.269462569	6.319378709	-1.80344316	0.086334198	0.897327684	-4.259388391	Stable
DMRTB1	DMRTB1	0.262050969	3.957347557	1.803162134	0.086379719	0.897327684	-4.259547166	Stable
LINC01118	LINC01118	0.302886793	4.021039607	1.803042292	0.086399137	0.897327684	-4.259614871	Stable
ZNF331	ZNF331	-0.493053939	6.375596847	-1.802423789	0.086499415	0.897327684	-4.259964258	Stable
ULK3	ULK3	-0.220313392	7.221398754	-1.802303963	0.086518855	0.897327684	-4.260031939	Stable
CPSF6	CPSF6	-0.351818763	7.587104302	-1.802203822	0.086535103	0.897327684	-4.2600885	Stable
TPSG1	TPSG1	0.219646623	5.873903066	1.802165243	0.086541364	0.897327684	-4.260110289	Stable
ACOT11	ACOT11	0.204269413	3.925535371	1.801991378	0.086569582	0.897327684	-4.260208484	Stable
MSMB	MSMB	0.130827508	2.121640193	1.801560101	0.086639615	0.897327684	-4.260452039	Stable
ARHGEF38	ARHGEF38	0.223731888	3.93335886	1.801489079	0.086651152	0.897327684	-4.260492144	Stable
ERMARD	ERMARD	-0.270840291	6.552014405	-1.801244983	0.086690816	0.897327684	-4.260629975	Stable
BNIPL	BNIPL	0.179857341	2.622886097	1.800251769	0.086852368	0.897327684	-4.261190699	Stable
CEP85L	CEP85L	-0.218929083	8.871487785	-1.799921739	0.086906107	0.897327684	-4.261376982	Stable
LOC105372404	LOC105372404	0.210436605	2.879897655	1.799169907	0.087028636	0.897327684	-4.261801278	Stable
CHP2	CHP2	0.326467216	4.137680413	1.799166246	0.087029233	0.897327684	-4.261803344	Stable
FAM111A	FAM111A	-0.310088769	8.592145289	-1.799019719	0.087053131	0.897327684	-4.261886025	Stable
DRC7	DRC7	0.181313397	4.280190578	1.798767716	0.087094244	0.897327684	-4.262028215	Stable
TEFM	TEFM	-0.393052737	6.513781651	-1.798742588	0.087098345	0.897327684	-4.262042393	Stable
LOC100268168	LOC100268168	0.214471869	2.813393829	1.798564546	0.087127403	0.897327684	-4.262142844	Stable
BOLA3-AS1	BOLA3-AS1	-0.227889623	3.602638877	-1.798183398	0.087189639	0.897327684	-4.262357869	Stable
KCNN3	KCNN3	0.207955126	3.557070963	1.796605826	0.087447644	0.897327684	-4.263247597	Stable
IGF2BP2	IGF2BP2	0.37021848	9.123904715	1.79630771	0.087496473	0.897327684	-4.263415682	Stable
C12orf43	C12orf43	-0.365839541	5.691541058	-1.795450515	0.087637009	0.897327684	-4.263898906	Stable
INO80B	INO80B	0.21208531	6.295986031	1.795295064	0.087662516	0.897327684	-4.263986525	Stable
GSR	GSR	-0.273011843	6.202805964	-1.794746399	0.087752594	0.897327684	-4.264295741	Stable
ZNF629	ZNF629	0.160351237	6.305127506	1.794333317	0.087820466	0.897327684	-4.264528513	Stable
GPAA1	GPAA1	-0.171678964	7.985024286	-1.794121195	0.087855337	0.897327684	-4.264648032	Stable
TPM3	TPM3	0.1645672	3.440409451	1.793957735	0.087882216	0.897327684	-4.264740128	Stable
HLA-DMB	HLA-DMB	-0.239318093	9.045096382	-1.793765968	0.087913759	0.897327684	-4.264848166	Stable
SLC7A1	SLC7A1	0.170066822	2.623959649	1.793317019	0.087987644	0.897327684	-4.265101072	Stable
NACC1	NACC1	-0.19343861	5.867540033	-1.793128269	0.088018723	0.897327684	-4.26520739	Stable
NOVA2	NOVA2	0.15862405	2.593311894	1.792792815	0.088073981	0.897327684	-4.265396327	Stable
FIBP	FIBP	-0.272510357	8.657839358	-1.792763629	0.08807879	0.897327684	-4.265412764	Stable
OVOL1-AS1	OVOL1-AS1	0.244546077	4.947108074	1.792750621	0.088080934	0.897327684	-4.26542009	Stable
SPO11	SPO11	0.218756401	2.116353964	1.79272634	0.088084935	0.897327684	-4.265433765	Stable
A1BG	A1BG	-0.199481008	5.01424538	-1.791654427	0.088261729	0.897327684	-4.266037357	Stable
CECR2	CECR2	0.162136386	3.639150672	1.791452664	0.088295041	0.897327684	-4.266150947	Stable
CENPA	CENPA	0.233548346	5.071784047	1.791102743	0.08835284	0.897327684	-4.266347932	Stable
PIGO	PIGO	-0.288655342	5.907011816	-1.790812692	0.088400774	0.897327684	-4.266511197	Stable
CD164	CD164	-0.228207527	10.63795022	-1.790203746	0.088501484	0.897327684	-4.266853918	Stable
PRM1	PRM1	0.155788619	4.036986336	1.79008189	0.088521649	0.897327684	-4.266922492	Stable
EVL	EVL	-0.268237303	10.14650376	-1.790042578	0.088528155	0.897327684	-4.266944614	Stable
MRPL22	MRPL22	-0.499135866	6.616882882	-1.79001885	0.088532083	0.897327684	-4.266957967	Stable
MXRA7	MXRA7	-0.440696241	8.2065764	-1.789727798	0.088580268	0.897327684	-4.267121742	Stable
MICAL2	MICAL2	0.373819589	3.997841016	1.789440355	0.088627877	0.897327684	-4.267283472	Stable
LOC101928076	LOC101928076	0.236610351	2.478459004	1.78942532	0.088630368	0.897327684	-4.267291931	Stable
IGFBP7	IGFBP7	-0.219397443	8.172467342	-1.788708188	0.088749247	0.897327684	-4.267695362	Stable
TMEM62	TMEM62	-0.22860614	6.32228892	-1.788539038	0.088777308	0.897327684	-4.267790507	Stable
RNF8	RNF8	-0.223849116	6.210216265	-1.788439914	0.088793755	0.897327684	-4.26784626	Stable
MRPS34	MRPS34	-0.276255069	7.283604423	-1.788163205	0.088839682	0.897327684	-4.26800189	Stable
FBXO25	FBXO25	-0.270468883	7.202548662	-1.787732688	0.088911178	0.897327684	-4.268243999	Stable
NUDT21	NUDT21	-0.437297079	7.049135287	-1.78765028	0.08892487	0.897327684	-4.26829034	Stable
NPHP3	NPHP3	-0.215378531	3.586265542	-1.787534985	0.088944028	0.897327684	-4.268355171	Stable
PYY2	PYY2	0.263775252	4.651768052	1.786713024	0.089080714	0.897327684	-4.268817301	Stable
VPS41	VPS41	0.171546139	3.550775209	1.786701955	0.089082556	0.897327684	-4.268823523	Stable
AAED1	AAED1	-0.248958948	6.020756769	-1.786527738	0.089111551	0.897327684	-4.268921458	Stable
POLR2F	POLR2F	-0.301056073	7.482084949	-1.786456191	0.089123461	0.897327684	-4.268961676	Stable
LETMD1	LETMD1	-0.267760114	8.123676004	-1.785064367	0.089355423	0.897327684	-4.269743872	Stable
MYL12B	MYL12B	-0.228531486	11.21877695	-1.784769475	0.089404637	0.897327684	-4.269909557	Stable
SPOCK1	SPOCK1	0.221640511	3.931129005	1.7845527	0.089440829	0.897327684	-4.270031342	Stable
ZNF709	ZNF709	-0.188970828	2.563846512	-1.784194172	0.089500715	0.897327684	-4.270232747	Stable
NAA40	NAA40	-0.384193449	5.923116764	-1.783925466	0.089545621	0.897327684	-4.270383679	Stable
PRKAA2	PRKAA2	0.225557048	3.042021991	1.783811436	0.089564684	0.897327684	-4.270447726	Stable
ZNF597	ZNF597	-0.195638052	3.558328216	-1.783368448	0.089638772	0.897327684	-4.270696516	Stable
FMR1NB	FMR1NB	0.153095219	2.097307741	1.783263905	0.089656264	0.897327684	-4.270755225	Stable
PKNOX1	PKNOX1	-0.238263371	5.527001012	-1.78266775	0.089756069	0.897327684	-4.271089973	Stable
MAGED2	MAGED2	-0.214816133	7.117048282	-1.782096414	0.08985181	0.897327684	-4.271410727	Stable
NDUFV3	NDUFV3	-0.301122373	5.404301864	-1.782073804	0.0898556	0.897327684	-4.271423419	Stable
ZDHHC18	ZDHHC18	-0.245965509	6.430615684	-1.781995565	0.089868718	0.897327684	-4.271467338	Stable
APOA4	APOA4	0.197479734	4.466526427	1.781991329	0.089869429	0.897327684	-4.271469716	Stable
SLC4A8	SLC4A8	0.197401183	3.849760771	1.781840622	0.089894702	0.897327684	-4.271554313	Stable
ZNF165	ZNF165	0.146669811	2.469737873	1.781051273	0.090027176	0.897327684	-4.271997334	Stable
AGBL2	AGBL2	0.212310422	3.45186089	1.780934526	0.090046784	0.897327684	-4.272062849	Stable
KRT82	KRT82	0.212338121	3.875141171	1.780643456	0.090095685	0.897327684	-4.272226179	Stable
CASR	CASR	0.207190221	5.015684536	1.780462303	0.090126131	0.897327684	-4.272327823	Stable
STMN3	STMN3	-0.184284108	2.795585121	-1.780346602	0.090145581	0.897327684	-4.272392738	Stable
HMGB1	HMGB1	-0.497366737	8.525006847	-1.780340003	0.090146691	0.897327684	-4.272396441	Stable
TTC39B	TTC39B	-0.374754997	5.300312173	-1.780334264	0.090147656	0.897327684	-4.272399661	Stable
ZNF671	ZNF671	-0.15678563	6.528919076	-1.780297976	0.090153757	0.897327684	-4.27242002	Stable
PIR	PIR	0.192477068	2.445273903	1.780261575	0.090159877	0.897327684	-4.272440443	Stable
KLRG1	KLRG1	-0.474641185	7.728604561	-1.780143386	0.090179752	0.897327684	-4.272506751	Stable
FLT3LG	FLT3LG	-0.360597732	5.73572412	-1.780015063	0.090201336	0.897327684	-4.272578742	Stable
NACA	NACA	-0.169118554	12.47324442	-1.779353926	0.090312608	0.897327684	-4.272949603	Stable
TDRG1	TDRG1	0.215739638	5.012365985	1.778684635	0.090425374	0.897327684	-4.27332496	Stable
CCNH	CCNH	-0.335265206	7.327377988	-1.778394014	0.090474377	0.897327684	-4.273487924	Stable
SH2D1A	SH2D1A	-0.426029984	8.13628399	-1.778332042	0.09048483	0.897327684	-4.273522673	Stable
PEX11B	PEX11B	-0.313352745	7.961783471	-1.77817791	0.090510831	0.897327684	-4.273609094	Stable
TMEM101	TMEM101	-0.22176253	6.882211706	-1.77815575	0.09051457	0.897327684	-4.273621519	Stable
MCAT	MCAT	-0.240101146	5.568104555	-1.778106251	0.090522921	0.897327684	-4.273649271	Stable
ZC3HC1	ZC3HC1	-0.315684996	6.735383645	-1.777826666	0.090570107	0.897327684	-4.273806019	Stable
CALML5	CALML5	0.179629562	2.992847036	1.777566665	0.090614007	0.897327684	-4.273951776	Stable
ATG10	ATG10	-0.326962944	3.805540288	-1.776817206	0.090740653	0.897327684	-4.274371856	Stable
COX8A	COX8A	-0.262918484	10.45949957	-1.77627708	0.09083202	0.897327684	-4.274674542	Stable
TRPA1	TRPA1	0.320069048	3.071424742	1.776141226	0.090855013	0.897327684	-4.274750666	Stable
DPYSL3	DPYSL3	0.214344758	2.534583094	1.775891056	0.090897368	0.897327684	-4.274890838	Stable
HMGN1	HMGN1	-0.150229952	9.692299454	-1.775368857	0.090985833	0.897327684	-4.275183394	Stable
USF2	USF2	-0.193458825	8.513213929	-1.775273999	0.09100191	0.897327684	-4.275236532	Stable
CHST15	CHST15	0.242381349	10.73914832	1.775009906	0.091046685	0.897327684	-4.275384465	Stable
MUC19	MUC19	0.254115008	2.566210456	1.774943518	0.091057944	0.897327684	-4.275421651	Stable
ZNF70	ZNF70	0.20750545	4.874870436	1.774828687	0.09107742	0.897327684	-4.275485969	Stable
ZFP69	ZFP69	-0.377712902	4.554349504	-1.774625026	0.091111972	0.897327684	-4.275600036	Stable
PEPD	PEPD	-0.331818673	7.573776074	-1.774390921	0.091151704	0.897327684	-4.275731145	Stable
DEAF1	DEAF1	-0.2960304	6.232588617	-1.774323908	0.09116308	0.897327684	-4.275768673	Stable
LINC01831	LINC01831	0.213375245	2.736339622	1.774282622	0.091170089	0.897327684	-4.275791794	Stable
MYT1	MYT1	0.23265912	3.70564507	1.774244208	0.091176611	0.897327684	-4.275813305	Stable
LINC01828	LINC01828	-0.160304865	2.224395317	-1.774082859	0.091204009	0.897327684	-4.275903658	Stable
AIP	AIP	-0.296929257	7.275656244	-1.773954861	0.09122575	0.897327684	-4.275975332	Stable
APCDD1L-DT	APCDD1L-DT	0.204955223	6.094639091	1.773688106	0.091271072	0.897327684	-4.276124695	Stable
RFXANK	RFXANK	-0.275225553	7.694690247	-1.773618153	0.09128296	0.897327684	-4.276163861	Stable
BARX2	BARX2	0.255243394	4.407185482	1.773199051	0.091354214	0.897327684	-4.276398496	Stable
PERP	PERP	0.216015336	2.264658158	1.773104863	0.091370234	0.897327684	-4.276451223	Stable
GLUD1	GLUD1	-0.334574908	6.736588743	-1.772972948	0.091392675	0.897327684	-4.276525067	Stable
GAL3ST4	GAL3ST4	0.292344518	6.131830545	1.77235934	0.091497123	0.897327684	-4.276868518	Stable
TFAM	TFAM	-0.414258374	6.810383295	-1.772130583	0.091536088	0.897327684	-4.276996541	Stable
TXN2	TXN2	-0.219010073	8.169849543	-1.77184008	0.091585591	0.897327684	-4.277159108	Stable
LOC101928731	LOC101928731	0.170962801	2.480354956	1.771829928	0.091587322	0.897327684	-4.277164788	Stable
GGTA1P	GGTA1P	-0.469449214	7.036440299	-1.771799006	0.091592593	0.897327684	-4.277182092	Stable
GTPBP8	GTPBP8	-0.357744771	7.683835032	-1.771611997	0.091624474	0.897327684	-4.277286734	Stable
MPV17	MPV17	-0.280926701	6.886523815	-1.770765011	0.09176899	0.897327684	-4.277760592	Stable
APOD	APOD	0.229844538	3.838474392	1.770678924	0.09178369	0.897327684	-4.277808747	Stable
PGLYRP4	PGLYRP4	0.254568038	4.387691768	1.770599304	0.091797287	0.897327684	-4.277853284	Stable
DKKL1	DKKL1	0.25227711	4.789775632	1.770452197	0.091822414	0.897327684	-4.277935568	Stable
CSPG4P5	CSPG4P5	0.232620599	4.517132857	1.770366404	0.091837071	0.897327684	-4.277983555	Stable
FZD2	FZD2	-0.283345874	6.524156233	-1.770296037	0.091849093	0.897327684	-4.278022912	Stable
SFT2D1	SFT2D1	0.181160838	4.845765291	1.770077978	0.09188636	0.897327684	-4.27814487	Stable
PPOX	PPOX	-0.305919087	7.000877139	-1.769880217	0.091920168	0.897327684	-4.278255468	Stable
RPS25	RPS25	-0.22674955	11.51065931	-1.769565468	0.091973999	0.897327684	-4.278431478	Stable
CPN1	CPN1	0.230027217	4.068426171	1.769523214	0.091981227	0.897327684	-4.278455105	Stable
EEF2KMT	EEF2KMT	0.175150832	5.775076089	1.769238045	0.092030025	0.897327684	-4.278614557	Stable
RASSF8	RASSF8	0.178438636	2.672456091	1.76915808	0.092043713	0.897327684	-4.278659267	Stable
PGBD2	PGBD2	-0.274028476	5.394285672	-1.768732635	0.092116567	0.897327684	-4.278897121	Stable
CMTM1	CMTM1	-0.185916189	3.397570893	-1.768625462	0.092134927	0.897327684	-4.278957033	Stable
ENTPD3-AS1	ENTPD3-AS1	-0.172110609	2.77939054	-1.768469695	0.092161617	0.897327684	-4.279044107	Stable
UBXN1	UBXN1	-0.313182127	8.966829081	-1.768066522	0.092230732	0.897327684	-4.279269462	Stable
LOC101929963	LOC101929963	0.262156176	2.916474539	1.767976218	0.092246219	0.897327684	-4.279319934	Stable
FNIP1	FNIP1	-0.280215651	3.343810966	-1.76761673	0.092307891	0.897327684	-4.279520841	Stable
PSMB8	PSMB8	-0.276963693	10.20944698	-1.767468704	0.092333296	0.897327684	-4.279603561	Stable
ESPL1	ESPL1	0.169487913	4.54218777	1.767379717	0.092348572	0.897327684	-4.279653287	Stable
FAM71F2	FAM71F2	0.232794178	4.166399659	1.766820595	0.0924446	0.897327684	-4.279965695	Stable
TTYH3	TTYH3	0.230873435	6.826855952	1.766673737	0.092469837	0.897327684	-4.280047743	Stable
AKAP9	AKAP9	0.241417811	2.959189065	1.766372971	0.092521541	0.897327684	-4.280215764	Stable
CAMKK1	CAMKK1	-0.256966825	4.72819559	-1.766035647	0.09257956	0.897327684	-4.28040419	Stable
HAPLN4	HAPLN4	0.247046229	4.359460107	1.76584602	0.092612189	0.897327684	-4.280510105	Stable
UBE2A	UBE2A	-0.308503532	8.114511792	-1.765838252	0.092613525	0.897327684	-4.280514444	Stable
ZNF667	ZNF667	0.198392816	2.618354164	1.765689118	0.092639194	0.897327684	-4.280597737	Stable
MRPS36	MRPS36	-0.314447162	7.912278796	-1.765677167	0.092641251	0.897327684	-4.280604412	Stable
FBLN2	FBLN2	0.339312849	4.309460332	1.765652458	0.092645505	0.897327684	-4.280618212	Stable
RGL2	RGL2	-0.168370516	8.633728324	-1.765642679	0.092647188	0.897327684	-4.280623673	Stable
C19orf25	C19orf25	-0.269715288	6.499639833	-1.764903059	0.09277459	0.897327684	-4.281036696	Stable
EXPH5	EXPH5	0.17544337	2.453449336	1.764852739	0.092783263	0.897327684	-4.281064793	Stable
RFPL3S	RFPL3S	-0.22971452	3.063218581	-1.764725681	0.092805166	0.897327684	-4.281135734	Stable
CALCB	CALCB	0.139521225	2.377891631	1.764611226	0.092824901	0.897327684	-4.281199637	Stable
NLRP7	NLRP7	0.20086075	3.221380908	1.764225616	0.092891414	0.897327684	-4.281414913	Stable
HES5	HES5	0.152793655	3.286187701	1.76414418	0.092905466	0.897327684	-4.281460374	Stable
FZD9	FZD9	0.202062346	3.924449712	1.763470424	0.093021796	0.897327684	-4.281836443	Stable
COPS5	COPS5	-0.489398149	7.946021714	-1.763302408	0.093050825	0.897327684	-4.281930212	Stable
IQCF2	IQCF2	0.176075559	3.19366796	1.763222149	0.093064695	0.897327684	-4.281975002	Stable
CFAP44	CFAP44	0.203987262	2.732015825	1.763123263	0.093081786	0.897327684	-4.282030186	Stable
SLC44A4	SLC44A4	0.147524595	2.939006502	1.763069453	0.093091087	0.897327684	-4.282060214	Stable
NBPF3	NBPF3	0.173991746	3.732273276	1.762879523	0.093123924	0.897327684	-4.282166199	Stable
AKAP3	AKAP3	0.282713632	4.218941297	1.762316103	0.093221392	0.897327684	-4.282480562	Stable
TFAP2A-AS1	TFAP2A-AS1	0.185794629	4.951754304	1.762160719	0.093248288	0.897327684	-4.282567249	Stable
LOC100272217	LOC100272217	-0.136621762	2.197965542	-1.760878608	0.093470468	0.897327684	-4.283282364	Stable
GRAP2	GRAP2	-0.215799831	6.579686776	-1.760813354	0.093481788	0.897327684	-4.283318753	Stable
MRPL1	MRPL1	-0.509730404	5.891970169	-1.760746455	0.093493395	0.897327684	-4.283356058	Stable
ISCA2	ISCA2	-0.275002844	8.09881854	-1.760331318	0.093565448	0.897327684	-4.283587535	Stable
RPL3L	RPL3L	-0.188416024	4.390637737	-1.76031335	0.093568568	0.897327684	-4.283597553	Stable
GNG7	GNG7	-0.22126513	6.494703797	-1.760112651	0.093603421	0.897327684	-4.283709449	Stable
MYL5	MYL5	-0.2245676	5.26640547	-1.75989034	0.093642039	0.897327684	-4.283833386	Stable
BTBD7	BTBD7	-0.313714637	7.007898501	-1.758817873	0.093828535	0.897327684	-4.284431159	Stable
CLCA1	CLCA1	0.243397839	3.758830682	1.758652183	0.093857377	0.897327684	-4.284523493	Stable
DAP3	DAP3	-0.223437505	8.754781711	-1.758583124	0.0938694	0.897327684	-4.284561977	Stable
ASNS	ASNS	-0.316807332	6.559077661	-1.758347572	0.093910419	0.897327684	-4.284693232	Stable
PIK3R3	PIK3R3	-0.463559944	4.985638093	-1.758223631	0.093932009	0.897327684	-4.28476229	Stable
PEX11A	PEX11A	0.29070425	4.347841834	1.758156458	0.093943712	0.897327684	-4.284799718	Stable
FBXO39	FBXO39	-0.156430992	2.783282079	-1.757744107	0.094015578	0.897327684	-4.285029452	Stable
SLC50A1	SLC50A1	-0.19672559	6.424094818	-1.757543519	0.094050555	0.897327684	-4.285141195	Stable
EXOSC10	EXOSC10	-0.217582267	3.496838406	-1.757337167	0.094086549	0.897327684	-4.285256142	Stable
NDUFB6	NDUFB6	-0.325174032	3.772421396	-1.757305603	0.094092055	0.897327684	-4.285273723	Stable
ZNF211	ZNF211	-0.260330741	7.167398752	-1.757301412	0.094092787	0.897327684	-4.285276058	Stable
TIMM13	TIMM13	-0.252362038	7.485982474	-1.756953154	0.094153563	0.897327684	-4.285470033	Stable
SPEN	SPEN	0.273989049	4.047600965	1.756782058	0.094183434	0.897327684	-4.285565323	Stable
LIN28B	LIN28B	0.294069001	2.532297624	1.75645774	0.094240078	0.897327684	-4.285745934	Stable
C9orf135-DT	C9orf135-DT	0.214891829	3.01838122	1.755989286	0.094321949	0.897327684	-4.286006781	Stable
SLC5A9	SLC5A9	-0.245003792	3.56758164	-1.75555103	0.094398597	0.897327684	-4.286250779	Stable
TCEAL7	TCEAL7	0.221863531	2.163184451	1.755483716	0.094410375	0.897327684	-4.286288252	Stable
SNRPB	SNRPB	-0.295252854	9.225961975	-1.755293304	0.094443697	0.897327684	-4.28639425	Stable
NSA2	NSA2	-0.28432913	10.01710725	-1.754932825	0.094506809	0.897327684	-4.286594903	Stable
IQCK	IQCK	-0.155105428	3.811314275	-1.754607133	0.094563861	0.897327684	-4.286776172	Stable
FBXL19	FBXL19	0.21178263	5.658704746	1.754516077	0.094579817	0.897327684	-4.286826847	Stable
C20orf204	C20orf204	0.26413923	3.340398439	1.754424695	0.094595833	0.897327684	-4.286877703	Stable
CARS-AS1	CARS-AS1	0.204669856	3.490137934	1.754098462	0.094653027	0.897327684	-4.287059244	Stable
MIXL1	MIXL1	0.180003585	3.653903727	1.753949196	0.094679205	0.897327684	-4.287142301	Stable
CHCHD1	CHCHD1	-0.344363162	8.375411972	-1.75347578	0.094762276	0.897327684	-4.287405699	Stable
CA12	CA12	0.18571756	3.958571673	1.753308835	0.094791584	0.897327684	-4.287498574	Stable
TLR3	TLR3	-0.318385265	3.600642732	-1.753047709	0.094837443	0.897327684	-4.287643835	Stable
LOC105376166	LOC105376166	-0.145641328	4.22764276	-1.752940147	0.094856339	0.897327684	-4.287703666	Stable
SMIM6	SMIM6	0.249681144	3.204482982	1.752807977	0.094879562	0.897327684	-4.287777183	Stable
RETREG1	RETREG1	0.182210225	2.418572212	1.752743236	0.094890939	0.897327684	-4.287813192	Stable
TACSTD2	TACSTD2	0.210238579	4.005191881	1.752694414	0.094899519	0.897327684	-4.287840347	Stable
PALM	PALM	0.232478281	5.620434298	1.752504935	0.094932826	0.897327684	-4.287945732	Stable
LINC01700	LINC01700	0.174747853	4.469815089	1.752298924	0.094969051	0.897327684	-4.288060304	Stable
PPID	PPID	-0.356881312	8.172541056	-1.7522846	0.09497157	0.897327684	-4.28806827	Stable
LOC101929752	LOC101929752	0.303434219	4.680203956	1.751849981	0.095048033	0.897327684	-4.288309955	Stable
DNAJB11	DNAJB11	-0.296284653	7.684802137	-1.75143861	0.095120455	0.897327684	-4.288538682	Stable
PCNA	PCNA	-0.379477196	8.448348174	-1.751033874	0.095191755	0.897327684	-4.28876369	Stable
TMEM75	TMEM75	0.172743913	2.28608732	1.750686097	0.095253057	0.897327684	-4.288957008	Stable
TMEM64	TMEM64	-0.220044161	5.149485105	-1.750614528	0.095265677	0.897327684	-4.288996788	Stable
LAMB3	LAMB3	0.154012197	3.271612739	1.750243145	0.095331186	0.897327684	-4.2892032	Stable
CFAP36	CFAP36	-0.336621922	5.281704765	-1.750082262	0.095359577	0.897327684	-4.289292611	Stable
RASGRP1	RASGRP1	-0.240682767	9.728989464	-1.749394239	0.095481072	0.897327684	-4.289674923	Stable
ZNF446	ZNF446	0.23196628	5.931593065	1.748719246	0.095600395	0.897327684	-4.290049914	Stable
ARMC4	ARMC4	0.250535914	4.26547983	1.748303783	0.095673904	0.897327684	-4.290280683	Stable
PLAC9	PLAC9	0.27741349	3.15056071	1.748180955	0.095695645	0.897327684	-4.290348902	Stable
GPD1L	GPD1L	-0.385833525	6.97566356	-1.748167327	0.095698058	0.897327684	-4.290356471	Stable
CDK9	CDK9	-0.269248464	6.120559824	-1.748134544	0.095703861	0.897327684	-4.290374678	Stable
CCT5	CCT5	-0.181312411	9.230869232	-1.74797005	0.095732987	0.897327684	-4.290466032	Stable
ILDR2	ILDR2	0.252395308	2.847548443	1.74733855	0.095844872	0.897327684	-4.290816702	Stable
PSMG3	PSMG3	-0.284372387	7.403826651	-1.747028504	0.095899845	0.897327684	-4.290988843	Stable
ITIH1	ITIH1	0.190236986	4.031332937	1.74645121	0.096002275	0.897327684	-4.291309317	Stable
HINT2	HINT2	-0.228183309	8.027826477	-1.746169973	0.096052209	0.897327684	-4.291465419	Stable
LOC101929269	LOC101929269	0.280746543	4.473609463	1.746047662	0.096073933	0.897327684	-4.291533304	Stable
PHF1	PHF1	-0.210469742	6.103689689	-1.746001894	0.096082063	0.897327684	-4.291558706	Stable
NXF5	NXF5	0.260493386	3.598435175	1.745965628	0.096088505	0.897327684	-4.291578834	Stable
LRRC66	LRRC66	-0.151791109	2.667909752	-1.745946492	0.096091905	0.897327684	-4.291589454	Stable
PTPRB	PTPRB	0.218804199	2.611603762	1.745838561	0.096111081	0.897327684	-4.291649353	Stable
HIKESHI	HIKESHI	-0.479310255	6.0653997	-1.745667562	0.096141469	0.897327684	-4.29174425	Stable
GHSR	GHSR	0.237756038	3.127517899	1.745111285	0.096240382	0.897327684	-4.292052922	Stable
NAPSB	NAPSB	-0.366526023	8.144874373	-1.744938574	0.096271111	0.897327684	-4.292148747	Stable
TUBB2B	TUBB2B	0.150107155	2.52177364	1.74416572	0.096408717	0.897327684	-4.292577479	Stable
TEX10	TEX10	-0.20162202	6.847601448	-1.744147209	0.096412015	0.897327684	-4.292587746	Stable
FOXD2-AS1	FOXD2-AS1	0.15037371	2.846483591	1.744143309	0.09641271	0.897327684	-4.292589909	Stable
CHRD	CHRD	0.221976135	3.990767494	1.743769061	0.096479408	0.897327684	-4.292797479	Stable
PKP1	PKP1	0.167971668	3.403458726	1.743277404	0.096567091	0.897327684	-4.29307013	Stable
SOAT2	SOAT2	0.234000137	4.297548759	1.742600997	0.096687835	0.897327684	-4.293445163	Stable
NIPSNAP1	NIPSNAP1	-0.244131219	5.417253259	-1.742300746	0.096741473	0.897327684	-4.29361161	Stable
LOC105375240	LOC105375240	0.163796756	2.115650883	1.741922518	0.096809078	0.897327684	-4.293821262	Stable
ZNF512B	ZNF512B	-0.27206196	3.779100764	-1.74146504	0.096890903	0.897327684	-4.294074807	Stable
EAPP	EAPP	-0.344017051	8.258064793	-1.741460968	0.096891632	0.897327684	-4.294077063	Stable
MKKS	MKKS	-0.354196236	7.344053755	-1.741210999	0.096936367	0.897327684	-4.294215586	Stable
RPL11	RPL11	-0.326310206	11.15364838	-1.741085172	0.096958892	0.897327684	-4.29428531	Stable
AGA	AGA	-0.356911958	7.963389202	-1.740792379	0.097011324	0.897327684	-4.294447543	Stable
SEC61G	SEC61G	-0.299109541	8.586773707	-1.74065726	0.097035529	0.897327684	-4.294522406	Stable
TEAD3	TEAD3	0.195299152	2.746423063	1.740623472	0.097041582	0.897327684	-4.294541125	Stable
TNKS1BP1	TNKS1BP1	0.166921311	3.400147704	1.740618358	0.097042498	0.897327684	-4.294543958	Stable
NGFR	NGFR	0.239160433	2.855681868	1.740601139	0.097045584	0.897327684	-4.294553499	Stable
HMOX2	HMOX2	-0.235169165	7.957477665	-1.740527449	0.097058788	0.897327684	-4.294594324	Stable
TACC2	TACC2	0.298849814	3.551685761	1.740393664	0.097082763	0.897327684	-4.294668441	Stable
CMC4	CMC4	-0.281516182	6.382263923	-1.740382406	0.097084781	0.897327684	-4.294674678	Stable
RNF166	RNF166	-0.253078903	8.805497519	-1.740319937	0.097095978	0.897327684	-4.294709285	Stable
KRT74	KRT74	0.255556383	3.899930101	1.740170029	0.097122853	0.897327684	-4.294792328	Stable
RPS2	RPS2	-0.126006728	13.68970061	-1.739835811	0.097182792	0.897327684	-4.294977458	Stable
PPM1L	PPM1L	-0.625120601	5.434280452	-1.739694974	0.097208059	0.897327684	-4.295055464	Stable
SNX6	SNX6	-0.199215464	8.887716008	-1.739298287	0.097279259	0.897327684	-4.29527516	Stable
DIABLO	DIABLO	-0.222858471	8.383593555	-1.739282355	0.09728212	0.897327684	-4.295283983	Stable
ALKBH3	ALKBH3	-0.355241602	6.148466004	-1.739139035	0.097307855	0.897327684	-4.29536335	Stable
CD180	CD180	0.240550141	7.036021089	1.738521156	0.097418873	0.897327684	-4.295705474	Stable
EIF3K	EIF3K	-0.197111149	10.33286165	-1.738068899	0.097500202	0.897327684	-4.295955848	Stable
SAV1	SAV1	-0.281770849	5.381335995	-1.737943345	0.09752279	0.897327684	-4.29602535	Stable
ZNF785	ZNF785	-0.314756342	4.339449617	-1.737908341	0.097529089	0.897327684	-4.296044726	Stable
PAX3	PAX3	0.167623956	3.164471485	1.737490814	0.097604243	0.897327684	-4.296275828	Stable
RPL30	RPL30	-0.180021341	12.79763642	-1.737367889	0.097626379	0.897327684	-4.296343861	Stable
POU6F2-AS2	POU6F2-AS2	0.135203016	1.917198752	1.737183353	0.097659617	0.897327684	-4.296445988	Stable
TRPV2	TRPV2	-0.285106892	7.953247288	-1.736216058	0.097834005	0.897327684	-4.296981212	Stable
RAB29	RAB29	-0.240515664	9.376969114	-1.736172654	0.097841836	0.897327684	-4.297005225	Stable
FAM98C	FAM98C	-0.274904273	6.694399393	-1.735508676	0.097961704	0.897327684	-4.297372515	Stable
TMEM106B	TMEM106B	-0.464351515	6.517853276	-1.735393059	0.097982589	0.897327684	-4.297436462	Stable
CALD1	CALD1	0.207128673	4.466047737	1.734881324	0.098075075	0.897327684	-4.29771947	Stable
ADIRF-AS1	ADIRF-AS1	0.223344414	3.887627995	1.734369212	0.098167705	0.897327684	-4.29800264	Stable
IL12RB1	IL12RB1	-0.289078841	9.353674404	-1.734233867	0.098192198	0.897327684	-4.29807747	Stable
DIAPH2-AS1	DIAPH2-AS1	0.15264492	2.720568357	1.734077068	0.098220581	0.897327684	-4.298164158	Stable
C8orf76	C8orf76	-0.371443864	7.033526871	-1.733996071	0.098235245	0.897327684	-4.298208936	Stable
ELP4	ELP4	-0.258792638	6.339750949	-1.733684186	0.098291728	0.897327684	-4.298381346	Stable
FN3KRP	FN3KRP	-0.194253439	7.60487798	-1.733550351	0.098315975	0.897327684	-4.298455325	Stable
PAGR1	PAGR1	-0.188411076	7.21796393	-1.73283378	0.098445881	0.897327684	-4.298851363	Stable
SLC25A6	SLC25A6	-0.236166723	11.25655525	-1.732707608	0.098468769	0.897327684	-4.298921086	Stable
ARMC12	ARMC12	0.225923736	4.265735042	1.732512028	0.098504259	0.897327684	-4.299029159	Stable
[truncated: 18,189 more rows]
