# Supplementary material for: Integrated transcriptomic identification and validation reveal key autophagy-associated biomarkers in sleep deprivation
Source: PeerJ. 2026 Jun 3;14:e21426. doi: 10.7717/peerj.21426 (PMC13242190; doi:10.7717/peerj.21426)
Supplement: Supplemental Information 6 [file peerj-14-21426-s006.xlsx]

## Sheet: Sheet1
ITEM TO CHECK	IMPORTANCE	CHECKLIST
EXPERIMENTAL DESIGN
Definition of experimental and control groups	E	Lines148-150
Number within each group	E	Lines148-150
Assay carried out by core lab or investigator's lab?	D	investigator's lab
Acknowledgement of authors' contributions	D	Lines455-460
SAMPLE
Description	E	Lines445-450
Volume/mass of sample processed	D
Microdissection or macrodissection	E	Lines171-175
Processing procedure	E	Lines173-175
If frozen - how and how quickly?	E	Lines173-175
If fixed - with what, how quickly?	E	N/A
Sample storage conditions and duration (especially for FFPE samples)	E	Lines173-174
NUCLEIC ACID EXTRACTION
Procedure and/or instrumentation	E	Lines179-188
Name of kit and details of any modifications	E	Lines179-188
Source of additional reagents used	D	Lines179-188
Details of DNase or RNAse treatment	E	Lines179-184
Contamination assessment (DNA or RNA)	E	N/A
Nucleic acid quantification	E	N/A
Instrument and method	E	N/A
Purity (A260/A280)	D
Yield	D
RNA integrity method/instrument	E	Lines179-184
RIN/RQI or Cq of 3' and 5' transcripts	E	Table1
Electrophoresis traces	D	N/A
Inhibition testing (Cq dilutions, spike or other)	E	N/A
REVERSE TRANSCRIPTION
Complete reaction conditions	E	Lines179-188
Amount of RNA and reaction volume	E	Lines179-188
Priming oligonucleotide (if using GSP) and concentration	E	N/A
Reverse transcriptase and concentration	E	N/A
Temperature and time	E	Lines182-184
Manufacturer of reagents and catalogue numbers	D	Lines179-188
Cqs with and without RT	D*	N/A
Storage conditions of cDNA	D
qPCR TARGET INFORMATION
If multiplex, efficiency and LOD of each assay.	E	N/A
Sequence accession number	E	N/A
Location of amplicon	D	N/A
Amplicon length	E	N/A
In silico specificity screen (BLAST, etc)	E	N/A
Pseudogenes, retropseudogenes or other homologs?	D
Sequence alignment	D
Secondary structure analysis of amplicon	D
Location of each primer by exon or intron (if applicable)	E	N/A
What splice variants are targeted?	E	N/A
qPCR OLIGONUCLEOTIDES
Primer sequences	E	Table1
RTPrimerDB Identification Number	D
Probe sequences	D**
Location and identity of any modifications	E	N/A
Manufacturer of oligonucleotides	D
Purification method	D
qPCR PROTOCOL
Complete reaction conditions	E	Lines179-188
Reaction volume and amount of cDNA/DNA	E	Lines179-188
Primer, (probe), Mg++ and dNTP concentrations	E	Lines179-188
Polymerase identity and concentration	E	Lines179-188
Buffer/kit identity and manufacturer	E	Lines179-188
Exact chemical constitution of the buffer	D
Additives (SYBR Green I, DMSO, etc.)	E	N/A
Manufacturer of plates/tubes and catalog number	D
Complete thermocycling parameters	E	Lines179-188
Reaction setup (manual/robotic)	D
Manufacturer of qPCR instrument	E	Lines179-188
qPCR VALIDATION
Evidence of optimisation (from gradients)	D
Specificity (gel, sequence, melt, or digest)	E	N/A
For SYBR Green I, Cq of the NTC	E	N/A
Standard curves with slope and y-intercept	E	N/A
PCR efficiency calculated from slope	E	N/A
Confidence interval for PCR efficiency or standard error	D
r2 of standard curve	E	N/A
Linear dynamic range	E	N/A
Cq variation at lower limit	E	N/A
Confidence intervals throughout range	D
Evidence for limit of detection	E	N/A
If multiplex, efficiency and LOD of each assay.	E	N/A
DATA ANALYSIS
qPCR analysis program (source, version)	E	Lines184-188
Cq method determination	E	N/A
Outlier identification and disposition	E	N/A
Results of NTCs	E	N/A
Justification of number and choice of reference genes	E	N/A
Description of normalisation method	E	N/A
Number and concordance of biological replicates	D
Number and stage (RT or qPCR) of technical replicates	E	Lines184-186
Repeatability (intra-assay variation)	E	Lines184-186
Reproducibility (inter-assay variation, %CV)	D
Power analysis	D
Statistical methods for result significance	E	Lines 231-232
Software (source, version)	E	Lines 231-232
Cq or raw data submission using RDML	D
Table 1. MIQE checklist for authors, reviewers and editors. All essential information (E) must be submitted with the manuscript. Desirable
information (D) should be submitted if available. If using primers obtained from RTPrimerDB, information on qPCR target, oligonucleotides,
protocols and validation is available from that source.
*: Assessing the absence of DNA using a no RT assay is essential when first extracting RNA. Once the sample has been validated as
RDNA-free, inclusion of a no-RT control is desirable, but no longer essential.
**: Disclosure of the probe sequence is highly desirable and strongly encouraged. However, since not all commercial pre-designed assay
vendors provide this information, it cannot be an essential requirement. Use of such assays is advised against.
