# Supplementary material for: Integrated transcriptomic identification and validation reveal key autophagy-associated biomarkers in sleep deprivation
Source: PeerJ. 2026 Jun 3;14:e21426. doi: 10.7717/peerj.21426 (PMC13242190; doi:10.7717/peerj.21426)
Supplement: Supplemental Information 10 [file peerj-14-21426-s010.r]

Step02 GO, KEGG Enrichment Analysis
library(clusterProfiler)
library(org.Hs.eg.db)
library(enrichplot)
library(ggplot2)
library(circlize)
library(RColorBrewer)
library(dplyr)
library(ComplexHeatmap)
R.utils::setOption("clusterProfiler.download.method","auto")
#其他物种
#https://www.genome.jp/kegg/catalog/org_list.html
#https://www.jianshu.com/p/84e70566a6c6


rm(list = ls())
pvalue1=0.05     
qvalue1=1     
colorSel="qvalue"
if(qvalue1>0.05){
  colorSel="pvalue"
}
ontology.col=c("#00AFBB", "#E7B800", "#90EE90")
rt=read.table("GO2222222.txt", header=T, sep="\t", check.names=F)     #读取输入文件
entrezIDs <- mget(genes, org.Hs.egSYMBOL2EG, ifnotfound = NA)
entrezIDs <- as.character(entrezIDs)
gene=entrezIDs[entrezIDs!="NA"]
gene=gsub("c\\(\"(\\d+)\".*", "\\1", gene)
library(clusterProfiler)
kk <- enrichGO(
  gene = entrezIDs,          
  OrgDb = org.Hs.eg.db,      
  pvalueCutoff = 1,
  qvalueCutoff = 1,
  ont = "all",              
  readable = TRUE           
)


#GO

GO=as.data.frame(kk)
GO=GO[(GO$pvalue<pvalue1 & GO$qvalue<qvalue1),]
write.table(GO, file="GO.txt", sep="\t", quote=F, row.names = F)
showNum=10
if(nrow(GO)<30){
  showNum=nrow(GO)
}

pdf(file="GObarplot.pdf", width=10, height=7)
bar=barplot(go, drop=TRUE, showCategory=showNum, label_format=130, split="ONTOLOGY", color=colorSel) + facet_grid(ONTOLOGY~., scale='free')
print(bar)
dev.off()


pdf(file="GObubble.pdf", width=10, height=7)
bub=dotplot(go, showCategory=showNum, orderBy="GeneRatio", label_format=130, split="ONTOLOGY", color=colorSel) + facet_grid(ONTOLOGY~., scale='free')
print(bub)
dev.off()


data=GO[order(GO$pvalue),]
datasig=data[data$pvalue<0.05,,drop=F]
BP = datasig[datasig$ONTOLOGY=="BP",,drop=F]
CC = datasig[datasig$ONTOLOGY=="CC",,drop=F]
MF = datasig[datasig$ONTOLOGY=="MF",,drop=F]

BP = head(BP,10)
CC = head(CC,10)
MF = head(MF,10)
data = rbind(BP,CC,MF)
main.col = ontology.col[as.numeric(as.factor(data$ONTOLOGY))]
BgGene = as.numeric(sapply(strsplit(data$BgRatio,"/"),'[',1))
Gene = as.numeric(sapply(strsplit(data$GeneRatio,'/'),'[',1))
ratio = Gene/BgGene
logpvalue = -log(data$pvalue,10)
logpvalue.col = brewer.pal(n = 8, name = "Reds")
f = colorRamp2(breaks = c(0,2,4,6,8,10,15,20), colors = logpvalue.col)
BgGene.col = f(logpvalue)
df = data.frame(GO=data$ID,start=1,end=max(BgGene))
rownames(df) = df$GO
bed2 = data.frame(GO=data$ID,start=1,end=BgGene,BgGene=BgGene,BgGene.col=BgGene.col)
bed3 = data.frame(GO=data$ID,start=1,end=Gene,BgGene=Gene)
bed4 = data.frame(GO=data$ID,start=1,end=max(BgGene),ratio=ratio,col=main.col)
bed4$ratio = bed4$ratio/max(bed4$ratio)*9.5


pdf("GO.circlize.pdf",width=10,height=10)
par(omi=c(0.1,0.1,0.1,1.5))
circos.genomicInitialize(df,plotType="none")
circos.trackPlotRegion(ylim = c(0, 1), panel.fun = function(x, y) {
  sector.index = get.cell.meta.data("sector.index")
  xlim = get.cell.meta.data("xlim")
  ylim = get.cell.meta.data("ylim")
  circos.text(mean(xlim), mean(ylim), sector.index, cex = 0.5, facing = "bending.inside", niceFacing = TRUE)
}, track.height = 0.08, bg.border = NA,bg.col = main.col)

for(si in get.all.sector.index()) {
  circos.axis(h = "top", labels.cex = 0.6, sector.index = si,track.index = 1,
              major.at=seq(0,max(BgGene),by=100),labels.facing = "clockwise")
}
f = colorRamp2(breaks = c(-1, 0, 1), colors = c("green", "black", "red"))
circos.genomicTrack(bed2, ylim = c(0, 1),track.height = 0.1,bg.border="white",
                    panel.fun = function(region, value, ...) {
                      i = getI(...)
                      circos.genomicRect(region, value, ytop = 0, ybottom = 1, col = value[,2], 
                                         border = NA, ...)
                      circos.genomicText(region, value, y = 0.4, labels = value[,1], adj=0,cex=0.8,...)
                    })
circos.genomicTrack(bed3, ylim = c(0, 1),track.height = 0.1,bg.border="white",
                    panel.fun = function(region, value, ...) {
                      i = getI(...)
                      circos.genomicRect(region, value, ytop = 0, ybottom = 1, col = '#BA55D3', 
                                         border = NA, ...)
                      circos.genomicText(region, value, y = 0.4, labels = value[,1], cex=0.9,adj=0,...)
                    })
circos.genomicTrack(bed4, ylim = c(0, 10),track.height = 0.35,bg.border="white",bg.col="grey90",
                    panel.fun = function(region, value, ...) {
                      cell.xlim = get.cell.meta.data("cell.xlim")
                      cell.ylim = get.cell.meta.data("cell.ylim")
                      for(j in 1:9) {
                        y = cell.ylim[1] + (cell.ylim[2]-cell.ylim[1])/10*j
                        circos.lines(cell.xlim, c(y, y), col = "#FFFFFF", lwd = 0.3)
                      }
                      circos.genomicRect(region, value, ytop = 0, ybottom = value[,1], col = value[,2], 
                                         border = NA, ...)
                      #circos.genomicText(region, value, y = 0.3, labels = value[,1], ...)
                    })
circos.clear()
middle.legend = Legend(
  labels = c('Number of Genes','Number of Select','Rich Factor(0-1)'),
  type="points",pch=c(15,15,17),legend_gp = gpar(col=c('pink','#BA55D3',ontology.col[1])),
  title="",nrow=3,size= unit(3, "mm")
)
circle_size = unit(1, "snpc")
draw(middle.legend,x=circle_size*0.42)
main.legend = Legend(
  labels = c("Biological Process","Cellular Component", "Molecular Function"),  type="points",pch=15,
  legend_gp = gpar(col=ontology.col), title_position = "topcenter",
  title = "ONTOLOGY", nrow = 3,size = unit(3, "mm"),grid_height = unit(5, "mm"),
  grid_width = unit(5, "mm")
)
logp.legend = Legend(
  labels=c('(0,2]','(2,4]','(4,6]','(6,8]','(8,10]','(10,15]','(15,20]','>=20'),
  type="points",pch=16,legend_gp=gpar(col=logpvalue.col),title="-log10(Pvalue)",
  title_position = "topcenter",grid_height = unit(5, "mm"),grid_width = unit(5, "mm"),
  size = unit(3, "mm")
)
lgd = packLegend(main.legend,logp.legend)
circle_size = unit(1, "snpc")
print(circle_size)
draw(lgd, x = circle_size*0.85, y=circle_size*0.55,just = "left")
dev.off()

#KEGG
rt=read.table("GO2222222.txt", header=T, sep="\t", check.names=F)     #读取输入文件


genes=unique(as.vector(rt[,1]))
entrezIDs <- mget(genes, org.Hs.egSYMBOL2EG, ifnotfound=NA)
entrezIDs <- as.character(entrezIDs)
rt=data.frame(genes, entrezID=entrezIDs)

gene=entrezIDs[entrezIDs!="NA"]


#KEGG
kk <- enrichKEGG(
  gene = gene,              
  organism = "hsa",       
  pvalueCutoff = 1,
  qvalueCutoff = 1
)
KEGG=as.data.frame(kk)
KEGG$geneID=as.character(sapply(KEGG$geneID,function(x)paste(genes_df$genes[match(strsplit(x,"/")[[1]],as.character(entrezIDs$ENTREZID))],collapse="/")))
KEGG=KEGG[(KEGG$pvalue<pvalue1 & KEGG$qvalue<qvalue1),]


write.table(KEGG, file="KEGG.txt", sep="\t", quote=F, row.names = F)


showNum=30
if(nrow(KEGG)<showNum){
  showNum=nrow(KEGG)
}


pdf(file="KEGGbarplot.pdf", width=9, height=7)
barplot(kk, drop=TRUE, showCategory=showNum, label_format=130, color=colorSel)
dev.off()

#气泡图
pdf(file="KEGGbubble.pdf", width = 9, height = 7)
dotplot(kk, showCategory=showNum, orderBy="GeneRatio", label_format=130, color=colorSel)
dev.off()


Pathway.col=c("#90EE90", "#E7B800", "#00AFBB")

showNum=18
data=KEGG[order(KEGG$p.adjust),]
if(nrow(KEGG)>showNum){
  data=data[1:showNum,]
}
data$Pathway="KEGG"
main.col = Pathway.col[as.numeric(as.factor(data$Pathway))]


BgGene = as.numeric(sapply(strsplit(data$BgRatio,"/"),'[',1))
Gene = as.numeric(sapply(strsplit(data$GeneRatio,'/'),'[',1))
ratio = Gene/BgGene
logpvalue = -log(data$pvalue,10)
logpvalue.col = brewer.pal(n = 8, name = "Reds")
f = colorRamp2(breaks = c(0,2,4,6,8,10,15,20), colors = logpvalue.col)
BgGene.col = f(logpvalue)
df = data.frame(KEGG=data$ID,start=1,end=max(BgGene))
rownames(df) = df$KEGG
bed2 = data.frame(KEGG=data$ID,start=1,end=BgGene,BgGene=BgGene,BgGene.col=BgGene.col)
bed3 = data.frame(KEGG=data$ID,start=1,end=Gene,BgGene=Gene)
bed4 = data.frame(KEGG=data$ID,start=1,end=max(BgGene),ratio=ratio,col=main.col)
bed4$ratio = bed4$ratio/max(bed4$ratio)*9.5

#画图
pdf(file="KEGG.circlize.pdf",width=10,height=10)
par(omi=c(0.1,0.1,0.1,1.5))
circos.genomicInitialize(df,plotType="none")
circos.trackPlotRegion(ylim = c(0, 1), panel.fun = function(x, y) {
  sector.index = get.cell.meta.data("sector.index")
  xlim = get.cell.meta.data("xlim")
  ylim = get.cell.meta.data("ylim")
  circos.text(mean(xlim), mean(ylim), sector.index, cex = 0.7, facing = "bending.inside", niceFacing = TRUE)
}, track.height = 0.08, bg.border = NA,bg.col = main.col)

for(si in get.all.sector.index()) {
  circos.axis(h = "top", labels.cex = 0.6, sector.index = si,track.index = 1,
              major.at=seq(0,max(BgGene),by=100),labels.facing = "clockwise")
}
f = colorRamp2(breaks = c(-1, 0, 1), colors = c("green", "black", "red"))
circos.genomicTrack(bed2, ylim = c(0, 1),track.height = 0.1,bg.border="white",
                    panel.fun = function(region, value, ...) {
                      i = getI(...)
                      circos.genomicRect(region, value, ytop = 0, ybottom = 1, col = value[,2], 
                                         border = NA, ...)
                      circos.genomicText(region, value, y = 0.4, labels = value[,1], adj=0,cex=0.8,...)
                    })
circos.genomicTrack(bed3, ylim = c(0, 1),track.height = 0.1,bg.border="white",
                    panel.fun = function(region, value, ...) {
                      i = getI(...)
                      circos.genomicRect(region, value, ytop = 0, ybottom = 1, col = '#BA55D3', 
                                         border = NA, ...)
                      circos.genomicText(region, value, y = 0.4, labels = value[,1], cex=0.9,adj=0,...)
                    })
circos.genomicTrack(bed4, ylim = c(0, 10),track.height = 0.35,bg.border="white",bg.col="grey90",
                    panel.fun = function(region, value, ...) {
                      cell.xlim = get.cell.meta.data("cell.xlim")
                      cell.ylim = get.cell.meta.data("cell.ylim")
                      for(j in 1:9) {
                        y = cell.ylim[1] + (cell.ylim[2]-cell.ylim[1])/10*j
                        circos.lines(cell.xlim, c(y, y), col = "#FFFFFF", lwd = 0.3)
                      }
                      circos.genomicRect(region, value, ytop = 0, ybottom = value[,1], col = value[,2], 
                                         border = NA, ...)
                      #circos.genomicText(region, value, y = 0.3, labels = value[,1], ...)
                    })
circos.clear()
middle.legend = Legend(
  labels = c('Number of Genes','Number of Select','Rich Factor(0-1)'),
  type="points",pch=c(15,15,17),legend_gp = gpar(col=c('pink','#BA55D3',Pathway.col[1])),
  title="",nrow=3,size= unit(3, "mm")
)
circle_size = unit(1, "snpc")
draw(middle.legend,x=circle_size*0.42)
main.legend = Legend(
  labels = c("KEGG"),  type="points",pch=15,
  legend_gp = gpar(col=Pathway.col), title_position = "topcenter",
  title = "Pathway", nrow = 3,size = unit(3, "mm"),grid_height = unit(5, "mm"),
  grid_width = unit(5, "mm")
)
logp.legend = Legend(
  labels=c('(0,2]','(2,4]','(4,6]','(6,8]','(8,10]','(10,15]','(15,20]','>=20'),
  type="points",pch=16,legend_gp=gpar(col=logpvalue.col),title="-log10(Pvalue)",
  title_position = "topcenter",grid_height = unit(5, "mm"),grid_width = unit(5, "mm"),
  size = unit(3, "mm")
)
lgd = packLegend(main.legend,logp.legend)
circle_size = unit(1, "snpc")
print(circle_size)
draw(lgd, x = circle_size*0.85, y=circle_size*0.55,just = "left")
dev.off()
##################################################################
library(ggplot2)
library(patchwork)
dt  <- read.csv('test_dt.csv',header = T)
head(dt)


mycol <- c('#db5a56','#52a25d','#eab471','#ecae9c','#d0e09f',
           '#5bb8e2','#d5385f','#db97be','#a0327c','#23442f',
           '#b89168','#f39e14','#579ab8','#1bb3b8','#e5201c',
           '#835094','#040000',"cyan","orange","#FFCCCC","#00FF00", "#00CC00",
           "#9933FF", "#8000FF", "#6600CC", "#FF9933", "#FF8000", "#CC6600")

# 给重复项添加后缀
dt$KEGG_enrichment_item <- make.unique(as.character(dt$KEGG_enrichment_item))

# 再进行因子转换
dt$KEGG_enrichment_item <- factor(dt$KEGG_enrichment_item, 
                                  levels = rev(dt$KEGG_enrichment_item))
dt$KEGG_enrichment_item <- factor(dt$KEGG_enrichment_item, 
                                  levels = rev(dt$KEGG_enrichment_item))

#常规富集条形图绘制：
p3 <- ggplot() +
  geom_bar(data = dt,
           aes(x = -log10(pvalue), y = KEGG_enrichment_item, fill = cell_type),
           width = 0.5, #柱子宽度调整
           stat = 'identity') +
  scale_x_continuous(expand = c(0,0), limits = c(0, 39)) +
  theme_bw()
p3
p4 <- p3 +
  theme(axis.text.y = element_blank()) + #去掉y轴标签
  geom_text(data = dt,
            aes(x = 0.5, #用数值向量控制文本标签起始位置
                y = KEGG_enrichment_item,
                label = KEGG_enrichment_item),
            size = 4,
            hjust = 0) #左对齐
p4
p5 <- p4 +
  scale_fill_manual(values = alpha(rev(mycol),0.6)) +
  labs( y = '', title = 'kegg enrichment item') +
  theme(legend.position = 'none',
        plot.title = element_text(hjust = 0.5, face = 'bold'),
        panel.grid = element_blank(),
        axis.ticks.y=element_blank(),
        axis.text = element_text(size = 12))
p5
