# Supplementary material for: Integrated transcriptomic identification and validation reveal key autophagy-associated biomarkers in sleep deprivation
Source: PeerJ. 2026 Jun 3;14:e21426. doi: 10.7717/peerj.21426 (PMC13242190; doi:10.7717/peerj.21426)
Supplement: Supplemental Information 15 [file peerj-14-21426-s015.xlsx]

## Sheet: Sheet1
ID	GAPDH	CDKN1A	HSPA5	NR4A1	PRKAB1
A1-1	19.2686	24.2588	24.0329	24.6441	24.4557
A1-1	19.1812	24.3271	24.1158	24.6605	24.4761
A1-1	19.221	24.1967	23.9914	24.873	24.5177
A1-2	19.3048	25.269	23.7908	25.1575	24.6012
A1-2	19.1969	25.2362	23.6897	24.9465	24.8865
A1-2	19.3153	25.1997	23.6386	25.1008	24.6053
A1-3	19.2615	24.6738	23.6186	25.7948	24.1458
A1-3	19.097	24.5741	23.8444	25.7265	24.0312
A1-3	19.205	24.6903	23.7214	25.808	24.178
B1-1	19.3983	23.3411	22.8477	24.0641	24.5294
B1-1	19.3465	23.304	22.8833	24.1506	24.393
B1-1	19.2799	23.3032	22.6105	24.2859	24.5839
B1-2	19.3735	22.9633	23.256	23.9826	24.4057
B1-2	19.3536	22.9736	23.4271	23.943	24.422
B1-2	19.3658	22.9162	23.5503	23.8744	24.5109
B1-3	19.2169	22.7495	22.9928	23.9404	24.6771
B1-3	19.3358	22.9671	22.8635	23.9686	24.8665
B1-3	19.2686	22.9679	22.8036	24.1786	24.8799
